# Supplementary material for: Lactitol Supplementation Modulates Intestinal Microbiome in Liver Cirrhotic Patients
Source: Front Med (Lausanne). 2021 Oct 14;8:762930. doi: 10.3389/fmed.2021.762930 (PMC8551616; doi:10.3389/fmed.2021.762930)
Supplement: Supplementary file 1 [file Table_1.XLSX]

## Sheet: Supplementary dataset S1A_Speci
ID	HC_11	HC_13	HC_14	HC_15	HC_16	HC_17	HC_18	HC_19	HC_1	HC_20	HC_21	HC_22	HC_23	HC_24	HC_27	HC_28	HC_29	HC_2	HC_31	HC_32	HC_33	HC_34	HC_35	HC_3	HC_4	HC_5	HC_6	HC_7	HC_8	HC_9	HC_10	HC_12	HC_13	HC_15	HC_16	HC_18	HC_19	HC_1	HC_22	HC_24	HC_25	LC_post_12	LC_post_1	LC_pre_14	LC_post_14	LC_pre_15	LC_post_15	LC_pre_16	LC_post_16
k__Archaea|p__Euryarchaeota|c__Methanobacteria|o__Methanobacteriales|f__Methanobacteriaceae|g__Methanobrevibacter|s__Methanobrevibacter_smithii	0	0	0	0	0.02282	0	0	0.00128	0	0.07707	0	0.17643	0	0.00111	0	0.00063	0.02895	0	0.00092	10.3869	0.00802	0.00234	0.95359	0	0.01519	0	0	0	0	0	0	0	0	0	0	0	0	0	2.09054	0.94817	0	0	0	0	0	0	0	0	0
k__Archaea|p__Euryarchaeota|c__Methanobacteria|o__Methanobacteriales|f__Methanobacteriaceae|g__Methanobrevibacter|s__Methanobrevibacter_unclassified	0	0	0	0	0	0.00452	0	0	0	0	0	0	0	0.00313	0	0	0	0	0.00286	0	0.01126	0	0	0	0.00502	0	0	0	0	0	0	0	0	0	0	0	0	0	0	0	0	0	0	0	0	0.00163	0.01784	0	0
k__Archaea|p__Euryarchaeota|c__Methanobacteria|o__Methanobacteriales|f__Methanobacteriaceae|g__Methanosphaera|s__Methanosphaera_stadtmanae	0	0	0	0	0.00121	0	0	0.00139	0	0	0	0	0	0	0	0	0	0	0	0	0	0	0	0	0	0	0	0	0	0	0	0	0	0	0	0	0	0	0	0	0	0	0	0	0	0	0	0	0
k__Bacteria|p__Actinobacteria|c__Actinobacteria|o__Actinomycetales|f__Actinomycetaceae|g__Actinomyces|s__Actinomyces_cardiffensis	0	0	0	0	0	0	0	0	0	0	0	0	0	0	0	0	0	0	0	0	0	0	0	0	0	0	0	0	0	0	0	0	0	0	0	0	0	0	0	0	0	0	0	0	0	0	0	0	0
k__Bacteria|p__Actinobacteria|c__Actinobacteria|o__Actinomycetales|f__Actinomycetaceae|g__Actinomyces|s__Actinomyces_graevenitzii	0	0	0	0	0	0.0014	0	0	0	0	0	0	0.01658	0	0	0	0	0	0	0	0	0	0	0	0	0	0	0	0	0	0	0	0	0	0	0.00706	0	0.00106	0	0	0.00369	0.00838	0	0	0	0.00195	0	0.00352	0
k__Bacteria|p__Actinobacteria|c__Actinobacteria|o__Actinomycetales|f__Actinomycetaceae|g__Actinomyces|s__Actinomyces_johnsonii	0	0	0	0	0	0	0	0	0	0	0	0	0	0	0	0	0	0	0	0	0	0	0	0	0	0	0	0	0	0	0	0	0	0	0	0	0	0	0	0	0	0	0	0	0	0	0	0	0
k__Bacteria|p__Actinobacteria|c__Actinobacteria|o__Actinomycetales|f__Actinomycetaceae|g__Actinomyces|s__Actinomyces_naeslundii	0	0	0	0	0	0	0	0	0	0	0	0	0	0	0	0	0	0	0	0	0	0	0	0	0	0	0	0	0	0	0	0	0	0	0	0	0	0	0	0	0	0	0	0	0	0	0	0	0
k__Bacteria|p__Actinobacteria|c__Actinobacteria|o__Actinomycetales|f__Actinomycetaceae|g__Actinomyces|s__Actinomyces_odontolyticus	0	0	0	0	0	0.01062	0.01632	0.00167	0	0	0.02526	0	0.01773	0.00839	0	0	0	0	0	0.00203	0.02142	0	0	0	0	0	0	0	0	0	0	0	0	0	0	0.00043	0	0	0	0	0.00044	0	0	0	0	0	0	0	0
k__Bacteria|p__Actinobacteria|c__Actinobacteria|o__Actinomycetales|f__Actinomycetaceae|g__Actinomyces|s__Actinomyces_oris	0	0	0	0	0	0	0	0	0	0	0	0	0	0	0	0	0	0	0	0	0	0	0	0	0	0	0	0	0	0	0	0	0	0	0	0	0	0	0	0	0	0	0	0	0	0	0	0	0
k__Bacteria|p__Actinobacteria|c__Actinobacteria|o__Actinomycetales|f__Actinomycetaceae|g__Actinomyces|s__Actinomyces_sp_HPA0247	0	0	0	0	0	0	0	0	0	0	0	0	0	0	0	0	0	0	0	0	0	0	0	0	0	0	0	0	0	0	0	0	0	0	0	0	0	0	0	0	0	0	0	0	0	0	0	0	0
k__Bacteria|p__Actinobacteria|c__Actinobacteria|o__Actinomycetales|f__Actinomycetaceae|g__Actinomyces|s__Actinomyces_turicensis	0	0	0	0	0	0	0	0	0	0	0	0	0	0	0	0	0	0	0	0	0	0	0	0	0	0	0	0	0	0	0	0	0	0	0	0	0	0	0	0	0	0	0	0	0	0	0	0	0
k__Bacteria|p__Actinobacteria|c__Actinobacteria|o__Actinomycetales|f__Actinomycetaceae|g__Actinomyces|s__Actinomyces_urogenitalis	0	0	0	0	0	0	0	0	0	0	0	0	0	0	0	0	0	0	0	0	0	0	0	0	0	0.00629	0	0	0	0	0	0	0	0	0	0	0	0	0	0	0	0	0	0	0	0	0	0	0
k__Bacteria|p__Actinobacteria|c__Actinobacteria|o__Actinomycetales|f__Actinomycetaceae|g__Actinomyces|s__Actinomyces_viscosus	0	0	0	0	0	0	0	0	0	0	0	0	0	0	0	0	0	0	0	0	0	0	0	0	0	0	0	0	0	0	0	0	0	0	0	0	0	0	0	0	0	0	0	0	0	0	0	0	0
k__Bacteria|p__Actinobacteria|c__Actinobacteria|o__Actinomycetales|f__Corynebacteriaceae|g__Corynebacterium|s__Corynebacterium_durum	0	0	0	0	0	0	0	0	0	0	0	0	0	0	0	0	0	0	0	0	0	0	0	0	0	0	0	0	0	0	0	0	0	0	0	0	0	0	0	0	0	0	0	0	0	0	0	0	0
k__Bacteria|p__Actinobacteria|c__Actinobacteria|o__Actinomycetales|f__Micrococcaceae|g__Rothia|s__Rothia_aeria	0	0	0	0	0	0	0	0	0	0	0	0	0	0	0	0	0	0	0	0	0	0	0	0	0	0	0	0	0	0	0	0	0	0	0	0	0	0	0	0	0	0	0	0	0	0	0	0	0
k__Bacteria|p__Actinobacteria|c__Actinobacteria|o__Actinomycetales|f__Micrococcaceae|g__Rothia|s__Rothia_dentocariosa	0	0	0	0	0	0	0	0	0	0	0	0	0	0	0	0	0	0	0	0	0	0	0	0	0	0	0	0	0	0	0	0	0	0	0	6e-05	0	0	0	0	0	0	0	0	0	0	0	0	0
k__Bacteria|p__Actinobacteria|c__Actinobacteria|o__Actinomycetales|f__Micrococcaceae|g__Rothia|s__Rothia_mucilaginosa	0	0	0	0	0	0	0	0	0	0	0	0	0	0	0	0	0	0	0	0	0	0	0	0	0	0.00132	0	0	0	0	0	0	0	0	0	0.00854	0	0	0	0	0.06419	0.01941	0	0	0	0	0	0	0
k__Bacteria|p__Actinobacteria|c__Actinobacteria|o__Actinomycetales|f__Micrococcaceae|g__Rothia|s__Rothia_unclassified	0	0	0	0	0	0	0	0	0	0	0	0	0	0	0	0	0	0	0	0	0	0	0	0	0	0	0	0	0	0	0	0	0	0	0	0	0	0	0	0	0	0	0	0	0	0	0	0	0
k__Bacteria|p__Actinobacteria|c__Actinobacteria|o__Actinomycetales|f__Propionibacteriaceae|g__Propionibacterium|s__Propionibacterium_propionicum	0	0	0	0	0	0	0	0	0	0	0	0	0	0	0	0	0	0	0	0	0	0	0	0	0	0	0	0	0	0	0	0	0	0	0	0	0	0	0	0	0	0	0	0	0	0	0	0	0
k__Bacteria|p__Actinobacteria|c__Actinobacteria|o__Bifidobacteriales|f__Bifidobacteriaceae|g__Alloscardovia|s__Alloscardovia_omnicolens	0	0	0	0	0	0	0	0	0	0	0	0	0	0	0	0	0	0	0	0	0	0	0	0	0	0	0	0	0	0	0	0	0	0	0.00155	0.07363	0	0	0	0	0	0	0	0	0	0	0	0	0
k__Bacteria|p__Actinobacteria|c__Actinobacteria|o__Bifidobacteriales|f__Bifidobacteriaceae|g__Bifidobacterium|s__Bifidobacterium_adolescentis	0	0	0	0	0	0	0	0	0	0	0.02936	0.02576	0	0	0	0	0	0	0	0	0	0.10769	0.05681	0.00394	0	0	0	0	0	0	0.00692	1.39254	0	0	0.20205	5.5876	0	0	0	0	0	0	0	0	0	0.03579	1.56685	0	0
k__Bacteria|p__Actinobacteria|c__Actinobacteria|o__Bifidobacteriales|f__Bifidobacteriaceae|g__Bifidobacterium|s__Bifidobacterium_bifidum	0	0	0	0	0	0	0	0	0	0	0.11126	0.01792	1.50446	0	0	0	0	0	0	0	0	0.53179	0	0	0	0	0	0	0	0	0	0	0	0	0.1294	3.48517	0	0.0359	0	0	0	0	1.04824	0	0.04984	0	0	0	0
k__Bacteria|p__Actinobacteria|c__Actinobacteria|o__Bifidobacteriales|f__Bifidobacteriaceae|g__Bifidobacterium|s__Bifidobacterium_breve	0	0	0	0	0	0	0	0	0	0	0	0	0	0	0	0	0	0	0	0	0	0	0	0	0	0	0	0	0	0	0	0	0	0	0	0.17518	0.0107	0	0	0	0	0	0	0	0	0	0	0	0
k__Bacteria|p__Actinobacteria|c__Actinobacteria|o__Bifidobacteriales|f__Bifidobacteriaceae|g__Bifidobacterium|s__Bifidobacterium_catenulatum	0	0	0	0	0	0	0	0	0	0	0	0	0	0	0	0	0	0	0	0	0	0	0	0	0	0	0	0	0	0	0	0	0	0	0	0.00027	0	0	0	0	0	0	0	0	0	0	0	0	0
k__Bacteria|p__Actinobacteria|c__Actinobacteria|o__Bifidobacteriales|f__Bifidobacteriaceae|g__Bifidobacterium|s__Bifidobacterium_dentium	0	0	0	0	0	0	0.05463	0.03985	0.05556	0	0	0	0	0	0	0	0	0	0	0	0	0	0	0	0	0	0	0	0	0	0.00107	0.00632	0	0	0	0.00834	0	0	0	0	0	0	0	0	0	0.00052	0	0	0
k__Bacteria|p__Actinobacteria|c__Actinobacteria|o__Bifidobacteriales|f__Bifidobacteriaceae|g__Bifidobacterium|s__Bifidobacterium_longum	0	0	0	0.14576	0.03236	0.59521	0	0.00153	0	0	0.09612	0.0061	0.55304	0.88925	0.05054	0.08117	0	0	0.04027	0	0.09756	0.66112	0	0	0.00581	0	0.05758	0	0	0.075	0.03555	0.12556	0	1.33042	0.06819	3.19561	0.94053	0.17391	0	0	0.01563	0.2117	1.20197	0.03168	0	0.29942	0.47981	0.02822	0.12064
k__Bacteria|p__Actinobacteria|c__Actinobacteria|o__Bifidobacteriales|f__Bifidobacteriaceae|g__Bifidobacterium|s__Bifidobacterium_pseudocatenulatum	0	0	0	0.01294	0.01928	0	0	0	0	0	0.00137	0	0.8738	0	0	0	0	0	0.02872	0	0.06447	0	0	0.22465	0	0	0.01647	0	0	0.09007	0	0	0	0	0.02008	0.4161	0.91292	0.02308	0	0.20316	0.05849	6.46129	3.30573	0.02142	0.20886	0.04975	0.84708	0.00439	0.23539
k__Bacteria|p__Actinobacteria|c__Actinobacteria|o__Bifidobacteriales|f__Bifidobacteriaceae|g__Bifidobacterium|s__Bifidobacterium_pseudolongum	0	0	0	0	0	0	0	0	0	0	0	0	0	0	0	0	0	0	0	0	0	0	0	0	0	0	0	0	0	0	0	0	0	0	0	0	0	0	0	0	0	0	0	0	0	0	0	0	0
k__Bacteria|p__Actinobacteria|c__Actinobacteria|o__Bifidobacteriales|f__Bifidobacteriaceae|g__Gardnerella|s__Gardnerella_vaginalis	0	0	0	0	0	0	0	0	0	0	0	0	0	0	0	0	0	0	0	0	0	0	0	0	0	0	0	0	0	0	0	0	0	0	0	0	0	0	0	0	0	0	0	0	0	0	0	0	0
k__Bacteria|p__Actinobacteria|c__Actinobacteria|o__Bifidobacteriales|f__Bifidobacteriaceae|g__Parascardovia|s__Parascardovia_denticolens	0	0	0	0	0	0	0	0	0	0	0	0	0	0	0	0	0	0	0	0	0	0	0	0	0	0	0	0	0	0	0	0	0	0	0	0	0	0	0	0	0	0	0	0	0	0	0	0	0
k__Bacteria|p__Actinobacteria|c__Actinobacteria|o__Bifidobacteriales|f__Bifidobacteriaceae|g__Scardovia|s__Scardovia_inopinata	0	0	0	0	0	0	0	0	0	0	0.01859	0	0	0	0	0	0	0	0	0	0	0	0	0	0	0	0	0	0	0	0	0	0	0	0	0	0	0	0	0	0	0	0	0	0	0	0	0	0
k__Bacteria|p__Actinobacteria|c__Actinobacteria|o__Bifidobacteriales|f__Bifidobacteriaceae|g__Scardovia|s__Scardovia_unclassified	0	0	0	0	0	0	0	0	0	0	0	0	0	0	0	0	0	0	0	0	0	0	0	0	0	0	0	0	0	0	0	0	0	0	0	0	0	0	0	0	0	0.0031	0	0	0	0	0	0	0
k__Bacteria|p__Actinobacteria|c__Actinobacteria|o__Bifidobacteriales|f__Bifidobacteriaceae|g__Scardovia|s__Scardovia_wiggsiae	0	0	0	0	0	0	0.01015	0	0	0	0	0	0	0	0	0	0	0	0	0	0	0	0	0	0	0	0	0	0	0	0	0	0	0	0	0.00147	0	0	0	0	0	0	0	0	0	0	0	0	0
k__Bacteria|p__Actinobacteria|c__Actinobacteria|o__Coriobacteriales|f__Coriobacteriaceae|g__Adlercreutzia|s__Adlercreutzia_equolifaciens	0.12473	0	0.01476	0.04933	0.25517	0.01175	0	0.00899	0	0.02943	0.00912	0.1158	0.05816	0.39494	0.03698	0.06006	0.10529	0.00746	0	0.02362	0.05438	0.01834	0	0	0	0.0027	0	0.04106	0.01968	0.02479	0.11669	0.01339	0	0	0	0	0.00862	0.00068	0.00256	0	0.04739	0.03421	0.01001	0	0.02194	0.01527	0	0.01029	0.00165
k__Bacteria|p__Actinobacteria|c__Actinobacteria|o__Coriobacteriales|f__Coriobacteriaceae|g__Atopobium|s__Atopobium_parvulum	0	0	0	0	0.0004	0.05118	0.17145	0	0	0	0.03648	0	0.00903	0.00022	0	0	0	0	0.00113	0	0.00995	0	0	0	0	0	0.00345	0	0	0	0	0	0	0	0.0044	0.07548	0.00195	0.00257	0	0	0	0	0	0	0	0	0	0	0
k__Bacteria|p__Actinobacteria|c__Actinobacteria|o__Coriobacteriales|f__Coriobacteriaceae|g__Atopobium|s__Atopobium_rimae	0	0	0	0.00214	0.00155	0.00585	0.00613	0	0	0	0.01801	0	0	0.00126	0	0	0	0	0	0	0	0	0	0	0	0	0	0	0	0	0	0	0	0	0	0.00598	0	0	0	0	0	0	0	0	0	0	0	0	0
k__Bacteria|p__Actinobacteria|c__Actinobacteria|o__Coriobacteriales|f__Coriobacteriaceae|g__Collinsella|s__Collinsella_aerofaciens	0	0.27522	0.0796	0.2266	0	0.26989	0	0.02705	0	0.22488	0.56432	0.05593	1.11392	0	0.24524	0	0.08531	0.09948	0	0.07163	0.18682	0.05984	0.05498	0	0.09932	0.17033	0	0	0.01733	0	0.11404	0.13504	0.04766	0.07154	0.00743	1.18303	0.13238	0.23716	0.00699	0.03809	0.0625	0	0.513	0.0434	0.03306	0.15031	0.47137	0.08652	0.07284
k__Bacteria|p__Actinobacteria|c__Actinobacteria|o__Coriobacteriales|f__Coriobacteriaceae|g__Collinsella|s__Collinsella_intestinalis	0.13938	0	0	0	0	0	2.23173	0	0	0	0	0	0	0	0	0	0	0	0	0	0.01237	0	0	0	0	0	0	0	0	0	0	0	0	0	0	0	0	0	0	0	0	0	0.10117	0	0	0	0	0.01954	0.03796
k__Bacteria|p__Actinobacteria|c__Actinobacteria|o__Coriobacteriales|f__Coriobacteriaceae|g__Collinsella|s__Collinsella_tanakaei	0	0	0	0	0	0	0	0	0	0	0.00156	0	0	0	0	0	0	0	0	0	0	0	0	0	0	0	0	0	0	0	0	0	0	0	0	0	0	0	0	0	0	0	0	0	0	0	0	0	0
k__Bacteria|p__Actinobacteria|c__Actinobacteria|o__Coriobacteriales|f__Coriobacteriaceae|g__Collinsella|s__Collinsella_unclassified	0.00569	0	0	0	0.00514	0	0	0	0	0	0	0	0	0	0	0	0	0	0	0	0	0	0	0	0	0	0	0	0	0.00252	0	0	0	0	0	0	0	0	0	0	0	0	0	0	0	0	0	0	0
k__Bacteria|p__Actinobacteria|c__Actinobacteria|o__Coriobacteriales|f__Coriobacteriaceae|g__Coriobacteriaceae_noname|s__Coriobacteriaceae_bacterium_phI	0	0	0	0	0	0	0	0	0	0	0	0	0	0	0	0.01337	0	0	0	0	0	0	0	0	0	0	0	0	0	0.01266	0	0	0	0	0	0	0	0	0	0	0	0	0	0	0	0	0	0	0
k__Bacteria|p__Actinobacteria|c__Actinobacteria|o__Coriobacteriales|f__Coriobacteriaceae|g__Eggerthella|s__Eggerthella_lenta	0.06497	0.05429	0.0021	0.0016	0.01404	0	0	0.00114	0.01848	0.00029	0	0	0	0.03273	0.03476	0.00545	0	0	0.00032	0	0.01524	0	0	0.02953	0	0	0.45001	0.00914	0	0	0.00053	0	0	0	0.00238	0.00468	0	0	0	0	0	0.00059	0	0	0.00335	0	0	0	0
k__Bacteria|p__Actinobacteria|c__Actinobacteria|o__Coriobacteriales|f__Coriobacteriaceae|g__Eggerthella|s__Eggerthella_unclassified	0.21315	0.38365	0.00746	0.05818	0.00233	0.00224	0	0.00621	0.05591	0.12535	0.02275	0.00012	0.03289	0.08181	0.08314	0.01886	0.00524	0.03018	0.05041	0	0.03742	0	0	0.02936	0	0.00058	1.63185	0.08481	0	0.00513	0.03482	0.01073	0	0	0.0079	0.00831	0.34813	0	0.0011	0.00133	0	0.02632	0.00854	0	0.00061	0	0	0.00645	0.04674
k__Bacteria|p__Actinobacteria|c__Actinobacteria|o__Coriobacteriales|f__Coriobacteriaceae|g__Gordonibacter|s__Gordonibacter_pamelaeae	0	0.00863	0.0002	0	0.06884	0	0	0.00939	0	0.09722	0.0055	0.01054	0	0	0.07257	0	0.02855	0	0	0	0.00847	0.00197	0	0	0	0	0.10831	0.00447	0.00196	0	0	0	0	0	0	0	0	0.00388	0.00549	0.00506	0.00192	0	0	0.00568	0.03095	0	0	0	0.00241
k__Bacteria|p__Actinobacteria|c__Actinobacteria|o__Coriobacteriales|f__Coriobacteriaceae|g__Olsenella|s__Olsenella_profusa	0	0	0	0	0	0	0	0	0	0	0	0	0	0	0	0	0	0	0	0	0	0	0	0	0	0	0	0	0	0	0	0	0	0	0	0	0	0	0	0	0	0	0	0	0	0	0	0	0
k__Bacteria|p__Actinobacteria|c__Actinobacteria|o__Coriobacteriales|f__Coriobacteriaceae|g__Olsenella|s__Olsenella_sp_oral_taxon_809	0	0	0	0	0	0	0	0	0	0	0	0	0	0	0	0	0	0	0	0	0	0	0	0	0	0	0	0	0	0	0	0	0	0	0	0	0	0	0	0	0	0	0	0	0	0	0	0	0
k__Bacteria|p__Actinobacteria|c__Actinobacteria|o__Coriobacteriales|f__Coriobacteriaceae|g__Olsenella|s__Olsenella_uli	0	0	0	0	0	0.00051	0.00363	0	0	0	0.01217	0	0	0	0	0	0	0	0	0	0	0	0	0	0	0	0	0	0	0	0	0	0	0	0	0.00115	0.00089	0	0	0	0	0	0	0	0	0	0	0	0
k__Bacteria|p__Actinobacteria|c__Actinobacteria|o__Coriobacteriales|f__Coriobacteriaceae|g__Olsenella|s__Olsenella_unclassified	0	0	0	0	0	0	0	0	0	0	0	0	0	0	0	0	0	0	0	0	0	0	0	0	0	0	0	0	0	0	0	0.00018	0	0	0	0.00111	0	0	0	0	0	0	0	0	0	0	0	0	0
k__Bacteria|p__Actinobacteria|c__Actinobacteria|o__Coriobacteriales|f__Coriobacteriaceae|g__Slackia|s__Slackia_piriformis	0	0	0	0	0	0	0	0	0	0	0	0	0	0	0	0	0	0	0	0.04687	0	0	0	0	0.00052	0	0	0	0	0	0	0	0.00494	0.0032	0	0	0	0	0	0	0	0	0	0	0	0	0	0	0
k__Bacteria|p__Actinobacteria|c__Actinobacteria|o__Coriobacteriales|f__Coriobacteriaceae|g__Slackia|s__Slackia_unclassified	0	0	0	0	0	0	0	0	0	0	0	0	0	0	0	0	0	0	0	0	0	0	0	0	0	0	0	0	0	0	0	0	0	0	0	0	0	0	0	0	0	0	0	0	0	0	0	0	0
k__Bacteria|p__Bacteroidetes|c__Bacteroidia|o__Bacteroidales|f__Bacteroidaceae|g__Bacteroides|s__Bacteroides_caccae	0.95516	0.02572	0.2059	0.08062	0	0.01151	4.01921	0.06397	0.04662	0.01455	0.42545	0.02249	0.30402	0.25232	0	4.05667	0.40624	0.95083	1.18482	2.20995	5.99113	0.01249	0.05477	3.68909	1.03053	0.00013	0.00078	0.0416	1.50929	0	0.03985	0.01242	0	0	0.00107	0.02529	0.00153	0.05135	0.2862	0.55865	0.10126	0.47308	1.7352	1.71492	2.20944	0.77385	0.67578	2.16994	3.51594
k__Bacteria|p__Bacteroidetes|c__Bacteroidia|o__Bacteroidales|f__Bacteroidaceae|g__Bacteroides|s__Bacteroides_cellulosilyticus	0	0	0	0.00425	0	0.01016	0	0.00938	0	0.00178	0.00096	0.12347	0.02602	0.02941	0	0.05457	0	0.04519	0.07104	0.02499	0.00695	0	0.00448	0.00574	0	0.00757	0.02608	0.00438	0.88288	0	0	0	0.27407	0.03007	0.01334	0	0	0	16.1638	1.77727	0.01736	0	0	0.00937	0.05177	0.17187	0.20942	0	0
k__Bacteria|p__Bacteroidetes|c__Bacteroidia|o__Bacteroidales|f__Bacteroidaceae|g__Bacteroides|s__Bacteroides_clarus	0.2652	0.00416	0.34156	0.01206	0	0.00194	0	0	0	0	0	0	0	0.0031	0	0	0	0	0	0	0	0	0	0.01282	0.00021	0	0	0.0015	0.16336	0	0.00284	0.00225	0	0	0	0	0.21733	0	0	0	0.00335	0	0	0.02444	0.0513	0	0	0	0
k__Bacteria|p__Bacteroidetes|c__Bacteroidia|o__Bacteroidales|f__Bacteroidaceae|g__Bacteroides|s__Bacteroides_coprocola	0	0	8.51967	3.10941	0	0.00326	0	0.00362	0.00026	0.00561	0.01198	0.00656	0	0	2.6487	0	0.02715	0	0	1.04641	0	0.50906	0	0.00141	0	6.75093	0.00033	0	0	0	1.06693	1.22405	0	0.01831	19.3475	5.12698	0.00135	1.75068	0.01475	0	0	0	4.83343	1.86771	3.28816	0	0	0	0
k__Bacteria|p__Bacteroidetes|c__Bacteroidia|o__Bacteroidales|f__Bacteroidaceae|g__Bacteroides|s__Bacteroides_coprophilus	0	0	0	3.07489	0	0	0	0	0	0	0	0	0	0.00089	0.50694	0	0	0	0	0.00149	0	3.82833	0	0	0	0	0.00464	3.28268	0.00104	0	0	0	0	0	0	0	0	0	0	0	0	0	0	0	0	0	0	0	0
k__Bacteria|p__Bacteroidetes|c__Bacteroidia|o__Bacteroidales|f__Bacteroidaceae|g__Bacteroides|s__Bacteroides_dorei	0.02351	0.33988	0.01541	0.24103	0.03239	0.02111	0	0.19834	0	0.02079	7.36809	0.25853	0.19721	0.80593	0	4.91223	0.01795	0.01687	0.04694	0.98768	7.44755	0.00312	0.00761	0.17094	0.2203	0.19065	21.5676	0.27307	6.06878	0.08403	0	0	0.2875	0.00904	0	0	0.00308	0	0.3038	0.56176	0.01112	0.0267	0	0.56147	0.60248	0.01452	0.00631	2.29585	2.36697
k__Bacteria|p__Bacteroidetes|c__Bacteroidia|o__Bacteroidales|f__Bacteroidaceae|g__Bacteroides|s__Bacteroides_eggerthii	0	1.3786	0.26523	0	0	0.26234	0	0	0	0	0	0	0	0	0	0	0.00658	0	0	0.1926	0	0	0.02154	0	3.21073	0.02689	0	0.00067	0.00015	2.2114	0.02621	0	0	0	0	0	0	1.51486	0	0	0.1888	0	1.22297	0.04883	0.24577	0	0	0	0
k__Bacteria|p__Bacteroidetes|c__Bacteroidia|o__Bacteroidales|f__Bacteroidaceae|g__Bacteroides|s__Bacteroides_faecis	0	0.0063	0.02795	0.05937	0	0.00333	0	0.00219	0	0.00652	0.00697	0.00748	0.00217	0.00209	0.00026	0	0	0	0.0022	0.14124	0	0	0.00081	0	0.0007	0.0023	0.00014	0.00225	0.00138	0.03695	0	0	0.00322	0.0013	0	0	0.00028	0	0.00283	0	0.04049	0.24749	0	0.00619	0.00309	0.00021	0	0.00103	0.00159
k__Bacteria|p__Bacteroidetes|c__Bacteroidia|o__Bacteroidales|f__Bacteroidaceae|g__Bacteroides|s__Bacteroides_finegoldii	0.25198	0.00111	0.32406	0.00414	0	0.02945	0	0	0	0.00214	0	0.0012	0.79945	0.00862	0	0	0	0.36206	0.89394	0	0.15237	0	0.01654	0.01301	0.10852	0	0	0.18022	0.64846	0.29411	0.09847	0	0	0	0	0	0	1.35119	0.29853	0.127	1.153	1.14893	0	0	0	1.45554	0.07852	0	0
k__Bacteria|p__Bacteroidetes|c__Bacteroidia|o__Bacteroidales|f__Bacteroidaceae|g__Bacteroides|s__Bacteroides_fluxus	0	0	0	0	0	0	0	0	0	0	0	0	0	0	0	0	0	0	0	0	0	0	0.00177	0	0	0	0	0	0	0	0	0	0	0	0	0	0	0	0	0	0	0	0	0	0	0	0	0	0
k__Bacteria|p__Bacteroidetes|c__Bacteroidia|o__Bacteroidales|f__Bacteroidaceae|g__Bacteroides|s__Bacteroides_fragilis	0.16863	0.00139	0.00115	0	0.00683	0	0	0	0	0.03372	0.19261	0	0	0	0	0.93017	0	0.03337	0.67563	0	1.07281	0	0	1.23577	0	0.03297	2.07972	0	0	0.22884	0	0.0323	0.49141	1.45903	0.00327	0	0.86059	0	0.27784	0.08023	0	0	0	0.07477	0.09072	0	0.25156	0	0
k__Bacteria|p__Bacteroidetes|c__Bacteroidia|o__Bacteroidales|f__Bacteroidaceae|g__Bacteroides|s__Bacteroides_intestinalis	0.01386	0.00698	0.00307	0	0	0	0	0.00395	0	0.00826	0	0	0	0	0	0.83728	0	0	0	0.68672	0.50032	0	0.01753	0	0.25514	0	0.03976	0	0.13974	0.27719	0.01049	0	0	9e-05	0	0	0	0	0	0	0.00328	0	0	0.01271	0.02524	0.36256	0.62018	0.0016	0.00262
k__Bacteria|p__Bacteroidetes|c__Bacteroidia|o__Bacteroidales|f__Bacteroidaceae|g__Bacteroides|s__Bacteroides_massiliensis	0.02199	25.3387	20.7509	0.02978	0.04036	1.82472	0	0.44914	0.00036	0.02942	0.0306	0.01758	0.98822	5.76243	0	0.00641	0.25766	0.43513	0.00252	0.35187	0	0.00105	0.00323	0	24.3614	0.00691	0.01473	0.01519	18.5794	8.38056	0.2859	0	0	0.01771	0.01928	0.00313	0.00028	33.1778	23.5066	8.56126	10.0149	1.45597	0.14038	0	0	7.81905	7.73479	0.00186	0
k__Bacteria|p__Bacteroidetes|c__Bacteroidia|o__Bacteroidales|f__Bacteroidaceae|g__Bacteroides|s__Bacteroides_nordii	0.001	0	0.00141	0	0	0	0	0	0	0	0	0.0025	0	0.0065	0	0	0	0	0.00682	0.00705	0.01364	0	0	0	0	0	0	0	0.01274	0	0	0	0.00065	0.00038	0	0	0	0	0.0086	0.01425	0	0.00151	0	0.00833	0.00526	0	0.00211	0	0
k__Bacteria|p__Bacteroidetes|c__Bacteroidia|o__Bacteroidales|f__Bacteroidaceae|g__Bacteroides|s__Bacteroides_oleiciplenus	0	0	0	0	0	0	0	0	0	0	0	0	0	0	0	0	0	0.00245	0	0.00015	0	0	0	0	0	0	0	0	0	0	0	0	0	0	0	0	0	0	0	0	0	0	0	0	0	0	0	0	0
k__Bacteria|p__Bacteroidetes|c__Bacteroidia|o__Bacteroidales|f__Bacteroidaceae|g__Bacteroides|s__Bacteroides_ovatus	0.19505	0.23045	0.00689	0.01077	0.00858	0.08088	0	0.01904	0.01396	0.01529	0.24041	0.02981	0.14777	0.14219	0.06314	0.02179	0.02037	0.27031	0.99658	0.14317	0.4211	0.01026	0.24529	1.61908	0.60867	0.00026	0.3065	0.06939	1.34614	0.21044	0.06425	0.18083	1.28967	0.14765	0.00508	0.01564	0.05233	1.13583	0.58971	0.73488	0.08982	0.44364	9.51902	0.49086	0.521	0.31048	3.11689	0.40795	15.9823
k__Bacteria|p__Bacteroidetes|c__Bacteroidia|o__Bacteroidales|f__Bacteroidaceae|g__Bacteroides|s__Bacteroides_plebeius	0.02903	16.9505	1.46844	0.06468	0.03982	0.02677	0	0.0352	0.00982	0	0.00337	1.78938	11.9191	13.1648	0.22686	0.00739	0.04321	0.15353	0.00445	0.0073	5.43141	0.45114	0.00895	6.78285	32.8496	24.5883	18.1634	4.06803	0.14868	6.43647	3.61425	5.0849	0	0.03418	27.4371	5.72494	0.01254	27.0927	0.30915	22.064	11.7936	7.94034	11.6492	2.24978	2.19287	0	0	0	0
k__Bacteria|p__Bacteroidetes|c__Bacteroidia|o__Bacteroidales|f__Bacteroidaceae|g__Bacteroides|s__Bacteroides_salyersiae	0.27761	0.02094	0.20045	0	0	0	0	0.00032	0	0	0	0.21166	0	0	0	0.00309	0	0	1.37073	0	0	0	0	0.11864	0.17796	0	0.03043	0.02818	2.45388	0	0	0	0.15497	0.04853	0	0	0	0	0.09919	0.04137	0	0	0	0.03288	0.64039	0.0144	0	0.10056	0.23898
k__Bacteria|p__Bacteroidetes|c__Bacteroidia|o__Bacteroidales|f__Bacteroidaceae|g__Bacteroides|s__Bacteroides_sp_2_1_22	0	0	0	0	0	0	0	0	0	0	0	0	0	0	0	0	0	0	0	0	0.63717	0	0	0	0.15053	0	0.26317	0	0	0.22028	0	0	0	0	0	0	0	0	0	0	0	0	0	0	0	0	0	0	0
k__Bacteria|p__Bacteroidetes|c__Bacteroidia|o__Bacteroidales|f__Bacteroidaceae|g__Bacteroides|s__Bacteroides_sp_3_1_19	0	0	0	0	0	0	0	0	0	0	0	0	0	0	0	0	0	0	0	0	0	0	0	0	1.38561	0.80396	0	0	0	0	0	0	1.08634	0.18389	0	0	0	0	0	0	0	0	0	0	0	0	0	0	0
k__Bacteria|p__Bacteroidetes|c__Bacteroidia|o__Bacteroidales|f__Bacteroidaceae|g__Bacteroides|s__Bacteroides_stercoris	0.37487	2.28065	1.38524	0	0	0.77094	17.0571	0.1783	0.0335	0.01967	20.8546	0.33443	0.81521	0.89042	0.04493	3.28308	0.24408	0.46894	77.0813	0.05689	6.32198	0.02007	0.66871	17.0036	0.56253	0.71247	12.3445	0.51355	7.83855	0.02148	0.03139	0.16914	59.7037	7.87948	0.21299	0.04775	0	3.04981	1.72826	5.92612	1.54839	3.43009	9.3509	0.10629	0.1144	6.37203	15.4731	5.48744	9.76532
k__Bacteria|p__Bacteroidetes|c__Bacteroidia|o__Bacteroidales|f__Bacteroidaceae|g__Bacteroides|s__Bacteroides_thetaiotaomicron	0.3969	0.29204	0.16978	0.01007	0.00639	0.12681	0	0.05004	92.3028	0.08972	0.05667	0.15298	0.08877	0.13388	0.00509	0.36101	0.0023	0.51753	0.34487	0.83962	0.20219	0.02937	0.07796	0.15509	0.22161	0.28988	0.50391	0.05643	0.97077	1.73791	0.23583	0.03024	0.93486	0.86992	0.01056	0.00995	4.18116	0.05499	1.36368	0.33654	0.01978	0.00263	0	0.33357	0.62167	0.40262	0.47873	0.45484	2.14695
k__Bacteria|p__Bacteroidetes|c__Bacteroidia|o__Bacteroidales|f__Bacteroidaceae|g__Bacteroides|s__Bacteroides_uniformis	0.14829	0.00708	0.34406	0.39885	0.01646	0.24493	0	0.04137	0.00541	0.02667	2.66407	0.3258	0.254	2.27157	0.03195	3.1885	0.02039	0.038	0.02537	5.13426	4.99625	0.13722	0.10401	0.03109	1.74108	0.74675	1.72985	0.09015	17.8346	3.09862	0.98635	0.02169	5.95197	5.54886	0.00495	0.03237	1.75499	1.55951	1.21008	2.3206	1.54285	1.02436	0.01854	0.03976	0.0787	0.35919	1.65668	2.41479	3.3017
k__Bacteria|p__Bacteroidetes|c__Bacteroidia|o__Bacteroidales|f__Bacteroidaceae|g__Bacteroides|s__Bacteroides_vulgatus	0.84035	6.58322	0.99615	0.14429	0.04537	0.07671	40.2397	0.24177	0.09983	0.15866	6.7144	0.38768	1.14623	1.50521	3.54945	17.769	0.18562	1.17259	0.83987	0.12559	18.8242	0.10506	0.17324	2.4927	3.20456	0.7309	6.348	1.83618	11.6142	0.02792	0.08689	0.16807	1.70146	0.08149	0.04617	0.27125	32.0093	7.3431	0.0816	0.08215	3.59562	7.04649	10.1282	2.4186	0.63007	9.11161	9.32601	31.6092	35.6504
k__Bacteria|p__Bacteroidetes|c__Bacteroidia|o__Bacteroidales|f__Bacteroidaceae|g__Bacteroides|s__Bacteroides_xylanisolvens	0.01148	0.00754	0.17033	0.03694	0.03811	0.00396	4.68617	0.02708	0	0	0.09114	0.08205	0	0.21612	0.01313	0.14002	0.00252	0.00477	0.36625	0.04568	0.1137	0.00567	0.01246	0	8.43905	0.56405	0.15126	0.00372	0.24752	0.06859	0.00829	0.00622	0.02385	0.01488	0.00625	0	0.0079	0.06947	0.06182	0.28519	0.00878	0	0.48782	0.02871	0.00862	0.19241	2.02384	0.4644	2.55258
k__Bacteria|p__Bacteroidetes|c__Bacteroidia|o__Bacteroidales|f__Bacteroidales_noname|g__Bacteroidales_noname|s__Bacteroidales_bacterium_ph8	0.20624	0.03025	0.07305	0.16683	0.05768	0.057	0	0.01242	0	0.0212	0.12068	0.29434	0.0704	0.49122	0	1.09536	0.02036	0	0	2.89672	0.09844	0.04065	0	0	0.1752	0.0263	0	0.12116	1.03223	0.11493	0	0	0	0	0	0	0	0	0.82977	0.54913	0.33786	0.00115	0	0.114	0.05928	0.50316	0.64063	0	0
k__Bacteria|p__Bacteroidetes|c__Bacteroidia|o__Bacteroidales|f__Porphyromonadaceae|g__Barnesiella|s__Barnesiella_intestinihominis	0	0.01304	1.72304	0.68786	0	0.02068	0	0.0211	0	0.01656	0.09388	0	0.00067	0.16203	0.05026	2.92737	0.00402	0	0	1.14359	1.33047	0	1.00103	0	0.05709	0	0	0	0.20804	0.09743	0.13336	0.00315	0	0	0	0	0	0	1.50506	2.05936	1.10045	0.66484	0	0.00356	0.00306	1.9965	1.50068	0	0
k__Bacteria|p__Bacteroidetes|c__Bacteroidia|o__Bacteroidales|f__Porphyromonadaceae|g__Butyricimonas|s__Butyricimonas_synergistica	0	0	0.00015	0	0	0	0	0	0	0	0	0.01713	0	0	0	0	0	0	0	0.00041	0.00556	0	0	0	0	0	0	0	0	0	0	0	0	0	0	0	0	0	0	0	0.00745	0	0	0	0	0	0	0	0
k__Bacteria|p__Bacteroidetes|c__Bacteroidia|o__Bacteroidales|f__Porphyromonadaceae|g__Coprobacter|s__Coprobacter_fastidiosus	0	0	0.00188	0	0	0	0	0	0	0	0.00148	0	0	0.01472	0	0.00036	0	0	0	0.04812	0.01939	0	0.00794	0	0.1506	0	0	0	0.00961	0	0	0	0	0	0	0	0	0	0.26029	0.15926	0.00844	0.02717	0	0	0	0.01875	0.02399	0	0.04345
k__Bacteria|p__Bacteroidetes|c__Bacteroidia|o__Bacteroidales|f__Porphyromonadaceae|g__Odoribacter|s__Odoribacter_splanchnicus	0.53137	0.06414	0.69158	0.15876	0	0.03968	0	0	0	0	0.12782	1.2556	0	0.2078	0	0.90383	0.07069	0	0.5763	2.75575	0.55527	0.07781	0.87541	0	0.20802	0	0.15787	0	1.36259	0	0.09932	0	0.16752	0	0	0	0	0	1.0123	0.82439	0.52905	0.04356	0	0.54187	0.33596	2.41691	0.82959	0.1	0.60717
k__Bacteria|p__Bacteroidetes|c__Bacteroidia|o__Bacteroidales|f__Porphyromonadaceae|g__Odoribacter|s__Odoribacter_unclassified	0	0	0	0	0.0195	0	0	0.00237	0	0	0	0	0.0135	0	0.01229	0	0	0.0101	0	0	0	0	0	0	0	0	0	0.00775	0	0	0	0	0	0.0058	0	0	0	0	0	0	0	0	0	0	0	0	0	0	0
k__Bacteria|p__Bacteroidetes|c__Bacteroidia|o__Bacteroidales|f__Porphyromonadaceae|g__Parabacteroides|s__Parabacteroides_distasonis	0.07619	0.00618	0.63372	0.01756	0	0.10443	0	0.0064	0.00369	0.0045	0.03928	0.00233	0.29673	0.1082	0.05934	0	0.0113	0.57641	1.70037	0.08776	0.35525	0.02032	0.10783	0.7025	0.031	0.02282	0.02471	0.04116	0.10002	0.3225	0.02021	0.00757	0	0	0.0067	0.12166	0.02403	0.02083	1.23466	0.54321	0.07931	0	0.79396	0	0	0.14876	0.09656	0.00252	0.00156
k__Bacteria|p__Bacteroidetes|c__Bacteroidia|o__Bacteroidales|f__Porphyromonadaceae|g__Parabacteroides|s__Parabacteroides_goldsteinii	0.00129	0	0.02478	0.00339	0	0.00095	0	0	0.00042	0	0	0.03188	0	0	0	0.09093	0	0	0.00462	0.1614	0.00761	0.0008	0.01911	0	0.00931	0.0043	0	0.00143	0.06827	0.00521	0	0	0	0	0	0	0	0	0.11075	0.00356	0.00264	0.00035	0	0.00257	0.00373	0.21163	0.03035	0	0.00014
k__Bacteria|p__Bacteroidetes|c__Bacteroidia|o__Bacteroidales|f__Porphyromonadaceae|g__Parabacteroides|s__Parabacteroides_johnsonii	0.00829	0	0	0.00055	0	0	0	0	0	0	0	0.04669	0	0	0	0.97193	0	0	0.02132	0.02012	0	0.00144	0	0.012	0.4257	0.01004	0.01129	0	0.01756	0.41831	0	0	0	0	0	0	0	0	0	0	0.00442	0	0	0	0	0	0	0	0
k__Bacteria|p__Bacteroidetes|c__Bacteroidia|o__Bacteroidales|f__Porphyromonadaceae|g__Parabacteroides|s__Parabacteroides_merdae	0.28721	0.10222	0.42862	0.23593	0.04822	0.17922	0	0.01857	0.00172	0.21921	1.40993	0.73119	0.27694	0.27117	0.08463	0	0.07238	0.55391	0.60477	0.57634	0.64529	0.08141	0.34292	0.03815	0.18309	2.64013	0.3467	0.44372	1.96234	0.16898	0.07293	0.20471	0	0	0.06508	0.14928	0	0.28686	0.46772	0.80512	0.08025	0.36826	7.4146	0.8738	1.48836	0.20022	0.32518	0	0
k__Bacteria|p__Bacteroidetes|c__Bacteroidia|o__Bacteroidales|f__Porphyromonadaceae|g__Parabacteroides|s__Parabacteroides_unclassified	0	0.13284	0	0	0	0	0	0.06864	0.01533	0	0	0.10195	0	0	0	1.43028	0.05967	0	0	0.48502	2.18972	0	0	0.11385	0.68615	0	0.24488	0	0	0	0	0	0.82628	0.18126	0	0	0.55014	0	0.47089	0	0.11399	0	0	0.86556	0	0	0.16642	0.79899	1.28645
k__Bacteria|p__Bacteroidetes|c__Bacteroidia|o__Bacteroidales|f__Porphyromonadaceae|g__Porphyromonas|s__Porphyromonas_asaccharolytica	0	0	0	0	0	0	0	0	0	0	0	0	0	0	0	0	0	0	0	0	0	0	0	0	0	0	0	0	0	0	0	0	0	0	0	0	0	0	0	0	0	0	0	0	0	0	0	0	0
k__Bacteria|p__Bacteroidetes|c__Bacteroidia|o__Bacteroidales|f__Porphyromonadaceae|g__Porphyromonas|s__Porphyromonas_bennonis	0	0	0	0	0	0	0	0	0	0	0	0	0	0	0	0	0	0	0	0	0	0	0	0	0	0	0.0004	0	0	0	0	0	0	0	0	0	0	0	0	0	0	0	0	0	0	0	0	0	0
k__Bacteria|p__Bacteroidetes|c__Bacteroidia|o__Bacteroidales|f__Porphyromonadaceae|g__Porphyromonas|s__Porphyromonas_uenonis	0	0	0	0	0	0	0	0	0	0	0	0	0	0	0	0	0	0	0	0	0	0	0	0	0	0	0	0	0	0	0	0	0	0	0	0	0	0	0	0	0	0	0	0	0	0	0	0	0
k__Bacteria|p__Bacteroidetes|c__Bacteroidia|o__Bacteroidales|f__Prevotellaceae|g__Alloprevotella|s__Alloprevotella_rava	0	0	0	0	0	0	0	0	0	0	0	0	0	0	0	0	0	0	0	0	0	0	0	0	0	0	0	0	0	0	0	0	0	0	0	0	0	0	0	0	0	0	0	0	0	0	0	0	0
k__Bacteria|p__Bacteroidetes|c__Bacteroidia|o__Bacteroidales|f__Prevotellaceae|g__Alloprevotella|s__Alloprevotella_unclassified	0	0	0	0	0	0	0	0	0	0	0	0	0	0	0	0	0	0	0	0	0	0	0	0	0	0	0	0	0	0	0	0	0	0	0	0	0	0	0	0	0	0	0	0	0.00113	0	0	0	0
k__Bacteria|p__Bacteroidetes|c__Bacteroidia|o__Bacteroidales|f__Prevotellaceae|g__Paraprevotella|s__Paraprevotella_clara	0.09225	0	0.12486	0.01144	0.04051	0.01442	0	0.02154	0	0	0	0.17907	0.18305	0	0.03399	0.4245	0	0.04631	0	0.05872	0	0.00227	0.03166	0	0	0	0	0.21983	0	0.06625	0	0	0	0	0	0	0	0.09373	1.05261	0.46565	0	0	0.17159	0.16187	1.20148	0	0	0	0
k__Bacteria|p__Bacteroidetes|c__Bacteroidia|o__Bacteroidales|f__Prevotellaceae|g__Paraprevotella|s__Paraprevotella_unclassified	0.35266	0.00844	0.1659	0.06013	0.19319	0.01786	0	0.04538	0	0.02053	0	0.21932	0.52067	0	0.0357	0.59568	0.0445	0.05585	0	0.27253	0	0.00855	0.07598	0	0	0	0	0.40383	0	0.16347	0.10967	0.00032	0	0.00022	0.00086	0	0	0.23517	1.8214	0.98326	0.10661	0.0027	0.54237	0.2597	3.34033	0	0	0	0
k__Bacteria|p__Bacteroidetes|c__Bacteroidia|o__Bacteroidales|f__Prevotellaceae|g__Paraprevotella|s__Paraprevotella_xylaniphila	0	0	0.00567	0	0	0.00021	0	0.00504	0	0.00593	0	0.04287	0.05258	0	0.00226	0.05257	0.02957	0.00555	0	0.00688	0	0	0.00119	0	0	0	0	0.02509	0	0.00557	0.43872	0.00097	0	0	0	0	0	0.0211	0.21266	0.11962	0.60913	0.02604	0.03158	0.02305	0.25424	0	0	0	0
k__Bacteria|p__Bacteroidetes|c__Bacteroidia|o__Bacteroidales|f__Prevotellaceae|g__Prevotella|s__Prevotella_amnii	0	0	0	0	0	0	0	0	0	0	0	0	0	0	0	0	0	0	0	0	0	0	0	0	0	0	0	0	0	0	0	0	0	0	0	0	0	0	0	0	0	0	0	0	0	0	0	0	0
k__Bacteria|p__Bacteroidetes|c__Bacteroidia|o__Bacteroidales|f__Prevotellaceae|g__Prevotella|s__Prevotella_bivia	0	0	0	0	0	0	0	0	0	0	0	0	0	0	0	0	0	0	0	0	0	0	0	0	0	0	0	0	0	0	0	0	0	0	0	0.00145	0	0	0	0	0	0	0	0	0	0	0	0.0114	0.00487
k__Bacteria|p__Bacteroidetes|c__Bacteroidia|o__Bacteroidales|f__Prevotellaceae|g__Prevotella|s__Prevotella_buccae	0	0	0	0	0	0	0	0.01183	0	0	0	0	0	0	0	0	0	0	0	0	0	0	0	0	0	0	0	0	0	0	0	0	0	0	0	0	0	0	0	0	0	0	0	0	0	0.00081	0	0	0
k__Bacteria|p__Bacteroidetes|c__Bacteroidia|o__Bacteroidales|f__Prevotellaceae|g__Prevotella|s__Prevotella_copri	14.1164	0.42868	41.6173	76.7861	80.7649	0.18768	0.04821	76.6119	0.05943	42.3653	0.43116	56.4107	0.22301	0.14222	63.8855	0.19941	74.7779	86.3886	0.09487	0.46894	0	84.6905	64.3192	0.01593	0.16103	0.06468	0.11274	74.6498	0.1458	0.11973	77.4217	74.5786	0.00558	0.00322	0.01898	0.04385	0.05298	0	0	0	0.19172	0.00316	0.00426	55.49	42.6329	0	0.00633	0.01586	0.01523
k__Bacteria|p__Bacteroidetes|c__Bacteroidia|o__Bacteroidales|f__Prevotellaceae|g__Prevotella|s__Prevotella_dentalis	0	0	0	0	0	0	0	0	0	0	0	0	0	0	0	0	0	0	0	0	0	0	0	0	0	0	0	0	0	0	0	0	0	0	0	0	0	0	0	0	0	0	0	0	0	0	0	0	0
k__Bacteria|p__Bacteroidetes|c__Bacteroidia|o__Bacteroidales|f__Prevotellaceae|g__Prevotella|s__Prevotella_disiens	0	0	0	0	0	0	0	0	0	0	0	0	0	0	0	0	0	0	0	0	0	0	0	0	0	0	0	0	0	0	0	0	0	0	0	0	0	0	0	0	0	0	0.00208	0	0	0.00161	0	0	0
k__Bacteria|p__Bacteroidetes|c__Bacteroidia|o__Bacteroidales|f__Prevotellaceae|g__Prevotella|s__Prevotella_multisaccharivorax	0	0	0	0	0	0	0	0	0	0	0	0	0	0	0	0	0	0	0	0	0	0	0	0	0	0	0	0	0	0	0	0	0	0	0	0	0	0	0	0	0	0	0	0	0	0	2.1456	0	0
k__Bacteria|p__Bacteroidetes|c__Bacteroidia|o__Bacteroidales|f__Prevotellaceae|g__Prevotella|s__Prevotella_nigrescens	0	0	0	0	0	0	0	0	0	0	0	0	0	0	0	0	0	0	0	0	0	0	0	0	0	0	0	0	0	0	0	0	0	0	0	0	0	0	0	0	0	0	0	0	0	0	0	0	0
k__Bacteria|p__Bacteroidetes|c__Bacteroidia|o__Bacteroidales|f__Prevotellaceae|g__Prevotella|s__Prevotella_oris	0	0	0	0	0	0	0	0	0	0	0	0	0	0	0	0	0	0	0	0	0	0	0	0	0	0	0	0	0	0	0	0	0	0	0	0	0	0	0	0	0	0	0	0	0	0	0	0	0
k__Bacteria|p__Bacteroidetes|c__Bacteroidia|o__Bacteroidales|f__Prevotellaceae|g__Prevotella|s__Prevotella_stercorea	19.2563	0.49758	0.04519	0.00401	10.7311	66.1719	0.02415	0.07045	0	24.7178	0.10343	0.06321	0.09956	0.00334	0	0	7.34181	0.00043	0	0.00249	0	0	0.00465	0	0.00249	9.1399	0.01525	0.01635	1.36805	0.0324	0	0	7.04251	50.8773	0.0338	0.00439	0	0	0.03252	0	0	0	0	13.8765	6.07768	0	0	0.00017	0
k__Bacteria|p__Bacteroidetes|c__Bacteroidia|o__Bacteroidales|f__Prevotellaceae|g__Prevotella|s__Prevotella_timonensis	0	0	0	0	0	0	0	0	0	0	0	0	0	0	0	0	0	0	0	0	0	0	0	0	0	0	0	0	0	0	0	0	0	0	0	0	0	0	0	0	0	0	0.00277	0	0	0	0	0	0
k__Bacteria|p__Bacteroidetes|c__Bacteroidia|o__Bacteroidales|f__Prevotellaceae|g__Prevotella|s__Prevotella_veroralis	0	0	0	0	0	0	0	0	0	0	0	0	0	0	0	0	0	0	0	0	0	0	0	0	0	0	0	0	0	0	0	0	0	0	0	0	0	0	0	0	0	0	0	0	0	0	0	0	0
k__Bacteria|p__Bacteroidetes|c__Bacteroidia|o__Bacteroidales|f__Rikenellaceae|g__Alistipes|s__Alistipes_finegoldii	0.01532	0.07759	0.60977	0.1455	0.00121	0	0	0.01512	0	0.02268	0.02316	0.14311	0	0.53814	0.00482	0.10456	0.00019	0.01337	0.1908	0.62921	0.2812	0	0.01338	0.0074	0.03148	0	0	0.01653	0.78257	0.25236	0.02854	0.00139	0	0	0	0	0	0.02297	0.07222	0.05287	0.39886	0.06929	0	0.0845	0.19921	0.26298	0.28774	0	0
k__Bacteria|p__Bacteroidetes|c__Bacteroidia|o__Bacteroidales|f__Rikenellaceae|g__Alistipes|s__Alistipes_indistinctus	0	0	0.17594	0.01669	0.00968	0	0	0	0	0	0	1.19703	0	0	0.00613	0.01384	0.00962	0	0.01942	0	0.00884	0	0	0	0.0006	0	0	0.0194	0.19772	0.02818	0	0	0	0	0	0	0	0	0.00976	0	0.00541	0	0	0	0.05329	0.06481	0.14005	0	0
k__Bacteria|p__Bacteroidetes|c__Bacteroidia|o__Bacteroidales|f__Rikenellaceae|g__Alistipes|s__Alistipes_onderdonkii	0.00602	0.06159	0.00071	0.17026	0	0.01799	0	0.14442	0	0.00612	0.11856	0.53634	0.01876	0.14511	0.11949	0.39898	0.02211	0	0.15449	0.82145	0.02182	0.00462	0.01263	0.20748	0.078	0	0	0.07332	0.54166	0.02338	0.01031	0	0.35169	0.23464	0	0	0	0.04362	1.97262	0.31065	1.16614	0	0	0.21018	0.47827	0.12013	0.38223	0	0
k__Bacteria|p__Bacteroidetes|c__Bacteroidia|o__Bacteroidales|f__Rikenellaceae|g__Alistipes|s__Alistipes_putredinis	0.48451	0.9591	8.32292	0.66995	0	0.13104	0	0.00846	0	0.04541	0.86878	13.6987	0	3.65163	0	26.4926	0.66595	0.04285	4.01992	21.0395	1.2098	1.31812	4.15172	0.20023	4.24658	0.0107	1.11297	1.90373	1.77812	2.69934	1.02643	0.04696	0.00105	0.01223	0.00877	0.00183	0	0	14.6833	19.4291	4.46742	0.10874	0	0.59316	0.5754	7.37306	9.89256	0.41655	4.35216
k__Bacteria|p__Bacteroidetes|c__Bacteroidia|o__Bacteroidales|f__Rikenellaceae|g__Alistipes|s__Alistipes_senegalensis	0.00455	0	0.00622	0.00285	0.0008	0.00122	0	0.00182	0	0.00271	0.00164	0.10663	0	0.01368	0	0.01932	0.00756	0	0	0.10157	0.0505	0	0.23227	0	0	0	0	0.00653	0.22626	0.00408	0.00825	0	0.08672	0.02343	0	0	0	0	0.15327	0.17703	0.0607	0.00673	0	0.00326	0.00517	0.02272	0.04407	0	0
k__Bacteria|p__Bacteroidetes|c__Bacteroidia|o__Bacteroidales|f__Rikenellaceae|g__Alistipes|s__Alistipes_shahii	0.21329	0.25253	0.40138	0.1624	0.01909	0.02469	0	0.0482	0	0.05089	0.2293	1.4231	0.01701	0.73164	0.04606	0.07195	0.07166	0.11007	0.4419	0.87651	0.78488	0	0.05569	0.1435	0.56344	0	0	0.35349	1.92645	1.13266	0.15999	0.02689	0	0	0	0	0	0.23284	1.79854	0.94649	1.92066	0.16724	0	0.42236	0.77592	1.06188	1.73741	0.08065	0.88797
k__Bacteria|p__Bacteroidetes|c__Bacteroidia|o__Bacteroidales|f__Rikenellaceae|g__Alistipes|s__Alistipes_sp_AP11	0	0	0	0	0	0	0	0	0	0	0	0	0	0.127	0	0	0	0	0	0	0	0	0	0	0	0	0	0	0.40798	0	0	0	0	0	0	0	0	0	0	0	0.1795	0	0	0	0	0	0	0	0
k__Bacteria|p__Bacteroidetes|c__Bacteroidia|o__Bacteroidales|f__Rikenellaceae|g__Alistipes|s__Alistipes_unclassified	0	0	0	0	0	0	0	0	0	0	0	0	0	0	0	0	0	0	0	0	0	0	0	0	0	0	0	0	0	0	0	0	0.0576	0	0	0	0.17181	0	0	0	0	0	0	0	0	0	0	0	0
k__Bacteria|p__Candidatus_Saccharibacteria|c__Candidatus_Saccharibacteria_noname|o__Candidatus_Saccharibacteria_noname|f__Candidatus_Saccharibacteria_noname|g__Candidatus_Saccharibacteria_noname|s__candidate_division_TM7_single_cell_isolate_TM7b	0	0	0	0	0	0.0032	0.01029	0	0	0	0	0	0	0	0	0	0	0	0	0	0	0	0	0	0	0	0	0.00335	0	0	0	0	0	0	0	0	0	0	0	0	0	0	0	0	0	0	0	0	0
k__Bacteria|p__Candidatus_Saccharibacteria|c__Candidatus_Saccharibacteria_noname|o__Candidatus_Saccharibacteria_noname|f__Candidatus_Saccharibacteria_noname|g__Candidatus_Saccharibacteria_noname|s__candidate_division_TM7_single_cell_isolate_TM7c	0	0	0	0	0.00499	0.00893	0.025	0	0	0	0.00201	0	0	0.00017	0	0	0	0	0	0	0	0	0	0	0	0	0	0.01125	0	0	0	0	0	0	0.0004	0	0	0	0	0	0.0037	0	0	0	0	0	0	0	0
k__Bacteria|p__Firmicutes|c__Bacilli|o__Bacillales|f__Bacillaceae|g__Bacillus|s__Bacillus_cereus_thuringiensis	0	0	0	0	0	0	0	0	0	0	0	0	0	0	0	0	0	0	0	0	0	0	0	0	0	0	0	0	0	0	0	0.00152	0	0	0	0	0	0	0	0	0	0	0	0	0	0	0	0	0
k__Bacteria|p__Firmicutes|c__Bacilli|o__Bacillales|f__Bacillales_noname|g__Gemella|s__Gemella_haemolysans	0	0	0	0	0	0	0	0.00244	0	0	0.02692	0	0	0	0	0	0	0	0	0	0	0	0	0.00396	0	0	0	0	0	0	0	0	0	0	0	0.00196	0	0	0	0	0	0	0	0	0	0	0	0	0
k__Bacteria|p__Firmicutes|c__Bacilli|o__Bacillales|f__Bacillales_noname|g__Gemella|s__Gemella_morbillorum	0	0	0	0	0	0	0.00572	0.00017	0	0	0	0	0	0	0	0	0	0	0	0	0.00243	0	0	0.00109	0	0	0	0	0	0	0	0	0	0	0	0.00076	0	0	0	0	0	0	0	0	0	0	0	0	0
k__Bacteria|p__Firmicutes|c__Bacilli|o__Bacillales|f__Bacillales_noname|g__Gemella|s__Gemella_sanguinis	0	0	0	0	0	0	0	0	0	0	0.00859	0	0	0	0	0	0	0	0	0	0.0024	0	0	0	0	0	0	0	0	0	0	0	0	0	0	0	0.00176	0	0	0	0	0	0	0	0	0	0	0	0
k__Bacteria|p__Firmicutes|c__Bacilli|o__Bacillales|f__Bacillales_noname|g__Gemella|s__Gemella_unclassified	0	0.00018	0	0.00189	0	0	0.00545	0.00597	0	0.00229	0.001	0	0.00076	0.00122	0.00042	0	0	0	0	0	0.01189	0	0	0.01547	0	0	0	0.00283	0	0	0.00011	0.00063	0	0	0	0.00186	0	0	0	0	0	0	0	0	0	0	0	0	0
k__Bacteria|p__Firmicutes|c__Bacilli|o__Lactobacillales|f__Aerococcaceae|g__Abiotrophia|s__Abiotrophia_defectiva	0	0	0	0	0	0	0	0	0	0.00557	0	0	0	0	0	0	0	0	0	0	0	0	0	0	0	0	0	0	0	0	0	0	0	0	0	0	0	0	0	0	0	0	0	0	0	0	0	0	0
k__Bacteria|p__Firmicutes|c__Bacilli|o__Lactobacillales|f__Aerococcaceae|g__Facklamia|s__Facklamia_unclassified	0	0	0	0	0	0	0	0	0	0	0	0	0	0	0	0	0	0	0	0	0	0	0	0	0	0	0	0	0	0	0	0	0	0	0	0	0	0	0	0	0	0	0	0	0	0	0	0	0
k__Bacteria|p__Firmicutes|c__Bacilli|o__Lactobacillales|f__Carnobacteriaceae|g__Granulicatella|s__Granulicatella_adiacens	0	0	0	0.01483	0	0.01612	0.05972	0.00642	0	0.02208	0.09485	0	0.08494	0.01762	0.00331	0	0	0	0.00075	0	0.0175	0.00069	0	0.01339	0	0	0.00071	0.01416	0	0	0.00049	0.0003	0	0	0.0014	0.03578	0	0	0	0	0	0	0	0	0	0	0	0	0
k__Bacteria|p__Firmicutes|c__Bacilli|o__Lactobacillales|f__Carnobacteriaceae|g__Granulicatella|s__Granulicatella_elegans	0	0	0	0	0	0	0	0	0	0	0.1027	0	0	0	0	0	0	0	0	0	0.00494	0	0	0.01303	0	0	0	0	0	0	0	0	0	0	0	0.00812	0	0	0	0	0	0	0	0	0	0	0	0	0
k__Bacteria|p__Firmicutes|c__Bacilli|o__Lactobacillales|f__Carnobacteriaceae|g__Granulicatella|s__Granulicatella_unclassified	0.01902	0.01273	0.00203	0.01741	0.00107	0.03066	0.10867	0.00723	0.00454	0.02704	0.13682	0	0.08539	0.00601	0.01363	0	0	0	0.00211	0.00179	0.05133	0.0022	0	0.01859	0.00091	0.00079	0.01502	0.01539	0	0.00172	0.00388	0.00311	0	0	0.01001	0.00834	0.00205	0	0	0	0.00336	0	0	0	0	0	0	0	0.00297
k__Bacteria|p__Firmicutes|c__Bacilli|o__Lactobacillales|f__Enterococcaceae|g__Enterococcus|s__Enterococcus_avium	0	0	0	0	0	0	0	0	0	0	0	0	0	0	0	0	0	0	0	0	0	0	0	0	0	0	0	0	0	0	0	0	0	0	0	0	0	0	0	0	0	0	0	0	0	0	0	0	0
k__Bacteria|p__Firmicutes|c__Bacilli|o__Lactobacillales|f__Enterococcaceae|g__Enterococcus|s__Enterococcus_casseliflavus	0	0	0	0	0	0	0	0	0	0	0	0	0	0	0	0	0	0	0	0	0	0	0	0	0	0.0006	0	0	0	0	0	0	0	0	0	0	0	0	0	0	0	0	0	0	0	0	0	0	0
k__Bacteria|p__Firmicutes|c__Bacilli|o__Lactobacillales|f__Enterococcaceae|g__Enterococcus|s__Enterococcus_faecalis	0	0	0	0	0	0	0	0	0	0	0	0	0	0	0	0	0	0	0	0	0	0.00051	0	0	0	0	0	0	0	0	0	0	0	0	0	0	0	0	0	0	0	0	0	0	0	0	0	0	0
k__Bacteria|p__Firmicutes|c__Bacilli|o__Lactobacillales|f__Enterococcaceae|g__Enterococcus|s__Enterococcus_faecium	0	0	0	0	0	0	0	0	0	0	0	0	0	0	0	0	0	0	0	0	0	0	0	0	0	0	0	0	0	0	0	0	0	0	0	0	0	0	0.01911	0.01559	0	0	0	0	0	0	0	0	0
k__Bacteria|p__Firmicutes|c__Bacilli|o__Lactobacillales|f__Enterococcaceae|g__Enterococcus|s__Enterococcus_hirae	0	0	0	0	0	0	0	0	0	0	0	0	0	0	0	0	0	0	0	0	0	0	0	0	0	0	0	0	0	0	0	0	0	0	0	0	0	0	0	0	0	0	0	0	0	0	0	0	0
k__Bacteria|p__Firmicutes|c__Bacilli|o__Lactobacillales|f__Enterococcaceae|g__Enterococcus|s__Enterococcus_raffinosus	0	0	0	0	0	0	0	0	0	0	0	0	0	0	0	0	0	0	0	0	0	0	0	0	0	0	0	0	0	0	0	0	0	0	0	0	0	0	0	0	0	0	0	0	0	0	0	0	0
k__Bacteria|p__Firmicutes|c__Bacilli|o__Lactobacillales|f__Lactobacillaceae|g__Lactobacillus|s__Lactobacillus_casei_paracasei	0	0	0	0	0	0	0	0	0	0	0	0	0	0	0	0	0	0	0	0	0	0	0	0	0	0	0	0	0	0	0	0	0	0	0	0	0	0	0	0	0	0	0	0	0	0	0.04785	0	0
k__Bacteria|p__Firmicutes|c__Bacilli|o__Lactobacillales|f__Lactobacillaceae|g__Lactobacillus|s__Lactobacillus_crispatus	0	0	0	0	0	0	0	0	0	0	0	0	0	0	0	0	0	0	0	0	0	0	0	0	0	0	0	0	0	0	0.00733	0.00965	0	0	0	0	0	0	0	0	0	0	0	0	0	0	0.02991	0	0
k__Bacteria|p__Firmicutes|c__Bacilli|o__Lactobacillales|f__Lactobacillaceae|g__Lactobacillus|s__Lactobacillus_curvatus	0	0	0	0	0	0	0	0	0	0.00083	0	0	0	0	0	0	0	0	0	0	0	0	0	0	0	0	0	0	0	0	0	0	0	0	0	0	0	0	0	0	0	0	0	0	0	0	0	0	0
k__Bacteria|p__Firmicutes|c__Bacilli|o__Lactobacillales|f__Lactobacillaceae|g__Lactobacillus|s__Lactobacillus_delbrueckii	0	0	0	0	0	0	0	0	0	0	0	0	0	0	0	0	0	0	0	0	0	0	0	0	0	0	0	0	0	0	0	0	0	0	0	0	0	0	0	0	0	0	0	0	0	0	0	0	0
k__Bacteria|p__Firmicutes|c__Bacilli|o__Lactobacillales|f__Lactobacillaceae|g__Lactobacillus|s__Lactobacillus_fermentum	0	0	0	0	0	0	0	0	0	0	0	0	0	0	0	0	0	0	0	0	0	0	0	0	0	0	0	0	0	0	0	0	0	0	0	0	0	0	0	0	0	0	0	0	0	0	0	0	0
k__Bacteria|p__Firmicutes|c__Bacilli|o__Lactobacillales|f__Lactobacillaceae|g__Lactobacillus|s__Lactobacillus_gasseri	0	0	0	0	0	0	0	0	0	0	0	0	0	0	0	0	0	0	0	0	0	0	0	0	0	0	0	0	0	0	0	0	0	0	0	0.00081	0	0	0	0	0	0	0	0	0	0	0.02789	0	0
k__Bacteria|p__Firmicutes|c__Bacilli|o__Lactobacillales|f__Lactobacillaceae|g__Lactobacillus|s__Lactobacillus_mucosae	0	0	0	0	0.01323	0	0	0.03946	0	0	0	0	0	0	0	0	0	0	0	0	0	0	0	0	0	0	0	0	0	0	0	0.00318	0	0	0	0	0	0	0	0	0	0	0	0	0	0	0	0	0
k__Bacteria|p__Firmicutes|c__Bacilli|o__Lactobacillales|f__Lactobacillaceae|g__Lactobacillus|s__Lactobacillus_oris	0	0	0	0	0	0	0	0	0	0	0	0	0	0	0	0	0	0	0	0	0	0	0	0	0	0	0	0	0	0	0	0	0	0	0	0	0	0	0	0	0	0	0	0	0	0	0.06438	0	0
k__Bacteria|p__Firmicutes|c__Bacilli|o__Lactobacillales|f__Lactobacillaceae|g__Lactobacillus|s__Lactobacillus_plantarum	0	0	0	0	0	0	0	0	0	0	0	0	0	0.05723	0	0	0	0	0	0.00032	0	0	0	0	0	0	0	0	0	0	0	0	0	0	0	0	0	0	0	0	0	0	0	0	0	0	0	0	0
k__Bacteria|p__Firmicutes|c__Bacilli|o__Lactobacillales|f__Lactobacillaceae|g__Lactobacillus|s__Lactobacillus_reuteri	0	0	0	0	0	0	0	0	0	0	0	0	0	0	0	0	0	0	0	0	0	0	0	0	0	0	0	0	0	0	0	0	0	0	0	0	0	0	0	0	0	0	0	0	0	0	0	0	0
k__Bacteria|p__Firmicutes|c__Bacilli|o__Lactobacillales|f__Lactobacillaceae|g__Lactobacillus|s__Lactobacillus_ruminis	0	0	0	0	0	0	0	0	0	0	0	0	0	0	0	0	0	0	0	0	0	0	0.04912	0	0	0	0	0	0	0	0	0	0	0	0	0	0	0	0	0	0	0	0	0	0	0	0	0	0
k__Bacteria|p__Firmicutes|c__Bacilli|o__Lactobacillales|f__Lactobacillaceae|g__Lactobacillus|s__Lactobacillus_sakei	0	0	0	0	0	0	0	0	0	0	0	0	0	0	0	0	0	0	0	0	0	0	0	0.02976	0	0	0	0	0	0	0	0	0	0	0	0	0	0	0	0	0	0	0	0	0	0	0	0	0
k__Bacteria|p__Firmicutes|c__Bacilli|o__Lactobacillales|f__Lactobacillaceae|g__Lactobacillus|s__Lactobacillus_salivarius	0	0	0	0	0	0	0	0	0	0	0	0	0	0	0	0	0	0	0.00116	0	0	0	0.00206	0	0	0	0	0	0	0	0.00437	0.03539	0	0.06287	0	0.08787	0	0	0	0	0	0.00288	0	0	0	0	0	0	0
k__Bacteria|p__Firmicutes|c__Bacilli|o__Lactobacillales|f__Lactobacillaceae|g__Lactobacillus|s__Lactobacillus_sanfranciscensis	0	0	0	0	0	0	0	0	0	0	0	0	0	0	0	0	0	0	0	0	0	0	0	0	0	0	0	0	0	0	0	0	0	0	0	0	0	0	0	0	0	0	0	0	0	0	0	0	0
k__Bacteria|p__Firmicutes|c__Bacilli|o__Lactobacillales|f__Lactobacillaceae|g__Lactobacillus|s__Lactobacillus_vaginalis	0	0	0	0	0	0	0	0	0	0	0	0	0	0	0	0	0	0	0	0	0	0	0	0	0	0	0	0	0	0	0	0	0	0	0	0	0	0	0	0	0	0	0	0	0	0	0	0	0
k__Bacteria|p__Firmicutes|c__Bacilli|o__Lactobacillales|f__Leuconostocaceae|g__Leuconostoc|s__Leuconostoc_citreum	0	0	0	0	0	0	0	0	0	0	0	0	0	0	0	0	0	0	0	0.0002	0	0	0	0.65925	0	0	0	0	0	0	0	0	0	0	0	0	0	0	0	0	0	0	0	0	0	0	0	0	0
k__Bacteria|p__Firmicutes|c__Bacilli|o__Lactobacillales|f__Leuconostocaceae|g__Leuconostoc|s__Leuconostoc_lactis	0	0	0	0	0	0	0	0	0	0	0	0	0	0.00036	0	0	0	0	0	0.00042	0	0	0	0	0	0	0	0	0	0	0	0	0	0	0	0	0	0	0	0	0	0	0	0	0	0	0	0	0
k__Bacteria|p__Firmicutes|c__Bacilli|o__Lactobacillales|f__Leuconostocaceae|g__Leuconostoc|s__Leuconostoc_pseudomesenteroides	0	0	0	0	0	0	0	0	0	0	0	0	0	0.00334	0	0	0	0	0	0.00306	0	0	0	0.04566	0	0	0	0	0	0	0	0	0	0	0	0	0	0	0	0	0	0	0	0	0	0	0	0	0
k__Bacteria|p__Firmicutes|c__Bacilli|o__Lactobacillales|f__Leuconostocaceae|g__Leuconostoc|s__Leuconostoc_unclassified	0	0	0	0	0	0	0	0	0	0	0	0	0	0	0	0	0	0	0	0	0.00585	0	0	0	0	0	0	0	0	0	0	0	0	0	0	0	0	0	0	0	0	0	0	0	0	0	0	0	0
k__Bacteria|p__Firmicutes|c__Bacilli|o__Lactobacillales|f__Leuconostocaceae|g__Weissella|s__Weissella_cibaria	0	0	0	0	0	0	0	0	0	0	0	0	0	0	0	0	0	0.03615	0	0	0	0	0	0	0	0	0	0	0	0	0	0	0	0	0	0	0	0	0	0	0	0	0	0	0	0	0	0	0
k__Bacteria|p__Firmicutes|c__Bacilli|o__Lactobacillales|f__Leuconostocaceae|g__Weissella|s__Weissella_confusa	0	0	0	0	0	0	0	0	0	0	0	0	0	0.04426	0	0	0	0.00937	0	0	0	0	0	0	0	0	0	0	0	0	0	0.00059	0	0	0	0	0	0	0	0	0	0	0	0	0	0	0	0	0
k__Bacteria|p__Firmicutes|c__Bacilli|o__Lactobacillales|f__Leuconostocaceae|g__Weissella|s__Weissella_unclassified	0	0	0	0	0	0	0	0	0	0	0	0	0	0	0	0	0	0	0	0	0	0	0	0	0	0	0	0	0	0	0	0	0	0	0	0	0	0	0	0	0	0	0	0	0	0	0	0	0
k__Bacteria|p__Firmicutes|c__Bacilli|o__Lactobacillales|f__Streptococcaceae|g__Lactococcus|s__Lactococcus_garvieae	0	0	0	0	0	0	0	0	0	0	0	0	0	0	0	0	0	0	0	0.08598	0	0	0	0	0	0	0	0	0	0	0	0	0	0	0	0	0	0	0	0	0	0	0	0	0	0	0	0	0
k__Bacteria|p__Firmicutes|c__Bacilli|o__Lactobacillales|f__Streptococcaceae|g__Lactococcus|s__Lactococcus_lactis	0	0	0	0	0	0	0	0	0	0	0.01429	0	0	0	0.00036	0	0	0	0	0.13771	0	0	0	0.10412	0	0	0	0	0	0	0	0	0	0	0	0	0	0	0	0	0	0	0	0	0	0	0	0	0
k__Bacteria|p__Firmicutes|c__Bacilli|o__Lactobacillales|f__Streptococcaceae|g__Streptococcus|s__Streptococcus_agalactiae	0	0	0	0	0	0	0	0.00153	0	0	0	0	0	0	0	0	0	0	0	0	0	0	0	0	0	0	0	0	0	0	0	0	0	0	0	0	0	0	0	0	0	0	0	0	0	0	0	0	0
k__Bacteria|p__Firmicutes|c__Bacilli|o__Lactobacillales|f__Streptococcaceae|g__Streptococcus|s__Streptococcus_anginosus	0	0	0	0.00368	0.00289	0.00246	0.02663	0.19308	0	0	0.0003	0	0.00744	0	0.01231	0	0	0	0	0	0.01032	0	0	0	0	0	0	0	0	0	0.0035	0.00286	0.00379	0.00052	0	0.00438	0	0	0	0	0	0.00015	0	0	0	0	0.00105	0.00468	0.00417
k__Bacteria|p__Firmicutes|c__Bacilli|o__Lactobacillales|f__Streptococcaceae|g__Streptococcus|s__Streptococcus_australis	0.09238	0.00254	0	0.02773	0.00489	0.00944	0.03142	0.02803	0	0.22887	0.04228	0	0.10508	0.03563	0.04156	0	0.00044	0	0	0.00869	0.06104	0	0.00036	0.04643	0	0	0	0.04589	0	0.00141	0.00586	0	0	0	0	0	0.02223	0.00479	0	0	0.00071	0.03618	0.00797	0	0	0	0.00541	0.00395	0.00559
k__Bacteria|p__Firmicutes|c__Bacilli|o__Lactobacillales|f__Streptococcaceae|g__Streptococcus|s__Streptococcus_constellatus	0	0	0	0	0	0	0.00382	0.00513	0	0	0	0	0	0	0	0	0	0	0	0	0	0	0	0.00182	0	0	0	0	0	0	0	0	0	0	0	0.00095	0	0	0	0	0	0	0	0	0	0	0	0	0
k__Bacteria|p__Firmicutes|c__Bacilli|o__Lactobacillales|f__Streptococcaceae|g__Streptococcus|s__Streptococcus_cristatus	0	0	0	0	0	0	0.03216	0.02171	0	0	0	0	0.01489	0.00079	0.0002	0	0	0	0	0	0	0	0	0	0	0	0	0	0	0	0	0	0	0	0	0	0	0	0	0	0	0	0	0	0	0	0	0	0
k__Bacteria|p__Firmicutes|c__Bacilli|o__Lactobacillales|f__Streptococcaceae|g__Streptococcus|s__Streptococcus_gallolyticus	0	0	0	0	0	0	0	0	0	0	0	0	0	0	0	0	0	0	0	0	0	0	0	0	0	0	0	0	0	0	0	0	0	0	0.00233	0	0	0	0	0	0	0	0	0	0	0	0	0	0
k__Bacteria|p__Firmicutes|c__Bacilli|o__Lactobacillales|f__Streptococcaceae|g__Streptococcus|s__Streptococcus_gordonii	0	0	0	0	0	0	0.02435	0.10685	0	0	0	0	0	0.00184	0	0	0	0	0	0	0	0	0	0.00105	0	0	0	0	0	0	0	0.00044	0.00395	0	0	0.01237	0.00513	0	0	0	0	0	0	0	0	0	0	0	0
k__Bacteria|p__Firmicutes|c__Bacilli|o__Lactobacillales|f__Streptococcaceae|g__Streptococcus|s__Streptococcus_infantarius	0	0	0	0	0	0	0	0	0	0	0	0	0	0	0	0	0	0	0	0	0	0	0	0	0	0	0	0	0	0	0	0	0	0	0	0	0	0	0	0	0	0	0	0	0	0	0	0	0
k__Bacteria|p__Firmicutes|c__Bacilli|o__Lactobacillales|f__Streptococcaceae|g__Streptococcus|s__Streptococcus_infantis	0.02105	0	0	0.01411	0	0.0178	0.01344	0.02946	0	0.01166	0.12276	0	0.0099	0.00626	0.00843	0	0	0	0.00062	0	0.07838	0	0	0.03465	0	0	0	0	0	0	0	0	0	0	0	0.00747	0.00101	0	0	0	0.00162	0.00608	0	0	0	0	0	0	0
k__Bacteria|p__Firmicutes|c__Bacilli|o__Lactobacillales|f__Streptococcaceae|g__Streptococcus|s__Streptococcus_intermedius	0	0	0	0	0	0	0	0	0	0	0	0	0	0	0	0	0	0	0	0	0	0	0	0.00129	0	0	0	0	0	0	0	0	0	0	0	0.00266	0	0	0	0	0	0	0	0	0	0	0	0	0
k__Bacteria|p__Firmicutes|c__Bacilli|o__Lactobacillales|f__Streptococcaceae|g__Streptococcus|s__Streptococcus_lutetiensis	0	0	0	0	0	0	0	0	0	0	0	0	0	0	0	0	0	0	0	0	0	0	0	0	0	0	0	0	0	0	0	0	0	0	0	0	0	0	0	0	0	0	0	0	0	0	0	0	0
k__Bacteria|p__Firmicutes|c__Bacilli|o__Lactobacillales|f__Streptococcaceae|g__Streptococcus|s__Streptococcus_macedonicus	0	0	0	0	0	0	0	0	0	0	0	0	0	0	0	0	0	0	0	0	0	0	0	0	0	0	0	0	0	0	0	0	0	0	0.00115	0	0	0	0	0	0	0	0	0	0	0	0	0	0
k__Bacteria|p__Firmicutes|c__Bacilli|o__Lactobacillales|f__Streptococcaceae|g__Streptococcus|s__Streptococcus_mitis_oralis_pneumoniae	0.02569	0.00141	0	0.00647	0.00236	0.0087	0.20713	0.04756	0.00041	0.09753	0.33465	0	0.13647	0.00603	0.00465	0	0	0	0.00765	0	0.02986	0	0	0.13958	0.00906	0.00092	0	0.02762	0	0	0.0013	0.0005	0	0	0.00227	0.05256	0.00114	0	0	0	0.00347	0	0	0	0	0	0	0	0
k__Bacteria|p__Firmicutes|c__Bacilli|o__Lactobacillales|f__Streptococcaceae|g__Streptococcus|s__Streptococcus_mutans	0	0	0	0	0	0	0	0	0	0	0	0	0	0	0	0	0	0	0	0	0	0	0	0	0	0	0	0	0	0	0	0	0	0	0	0.00242	0	0	0	0	0	0	0	0	0	0	0	0	0
k__Bacteria|p__Firmicutes|c__Bacilli|o__Lactobacillales|f__Streptococcaceae|g__Streptococcus|s__Streptococcus_oligofermentans	0	0	0	0	0	0	0.00159	0.00259	0	0	0	0	0	0	0	0	0	0	0	0	0	0	0	0	0	0	0	0	0	0	0	0	0	0	0	0	0	0	0	0	0	0	0	0	0	0	0	0	0
k__Bacteria|p__Firmicutes|c__Bacilli|o__Lactobacillales|f__Streptococcaceae|g__Streptococcus|s__Streptococcus_parasanguinis	0.01358	0	0	0.00061	0	0.15877	0.57758	0.54098	0	0	0.11384	0.01298	0.81193	0	0	0	0	0.0064	0.01078	0.01647	0.26427	0.01395	0	0.03562	0.0029	0	0.01713	0.00515	0	0.02581	0.02207	0.01576	0.02093	0	0.03823	0.21615	0	0	0.00055	0	0.08453	0.03362	0.00261	0	0	0.0037	0	0.02036	0.00774
k__Bacteria|p__Firmicutes|c__Bacilli|o__Lactobacillales|f__Streptococcaceae|g__Streptococcus|s__Streptococcus_pasteurianus	0	0	0	0	0	0	3.80102	0	0	0	0	0	0	0	0	0	0	0	0	0	0	0	0	0	0	0	0	0	0	0	0	0	0	0	0.01146	0	0	0	0	0	0	0	0	0	0	0	0	0	0
k__Bacteria|p__Firmicutes|c__Bacilli|o__Lactobacillales|f__Streptococcaceae|g__Streptococcus|s__Streptococcus_peroris	0	0	0	0	0	0	0	0	0	0	0.00823	0	0	0	0	0	0	0	0	0	0	0	0	0	0	0	0	0	0	0	0	0	0	0	0	0	0	0	0	0	0	0	0	0	0	0	0	0	0
k__Bacteria|p__Firmicutes|c__Bacilli|o__Lactobacillales|f__Streptococcaceae|g__Streptococcus|s__Streptococcus_pseudopneumoniae	0	0	0	0	0	0	0.01854	0	0	0	0	0	0	0	0	0	0	0	0	0	0	0	0	0	0	0	0	0	0	0	0	0	0	0	0	0.00042	0	0	0	0	0	0	0	0	0	0	0	0	0
k__Bacteria|p__Firmicutes|c__Bacilli|o__Lactobacillales|f__Streptococcaceae|g__Streptococcus|s__Streptococcus_pyogenes	0	0	0	0	0	0	0	0	0	0	0	0	0	0	0	0	0	0	0	0	0	0.00869	0	0	0	0	0	0	0	0	0	0	0	0	0	0	0	0	0	0	0	0	0	0	0	0	0	0	0
k__Bacteria|p__Firmicutes|c__Bacilli|o__Lactobacillales|f__Streptococcaceae|g__Streptococcus|s__Streptococcus_salivarius	0.15605	0.01714	0.01373	0.02647	0	0.27775	0.54805	5.03068	0.01466	0.01089	0.3321	0.04364	0.59662	0.09202	0	0	0.00904	0.07954	0.00712	0.13395	1.7009	0.13262	0.06176	0.0673	0.00016	0	0.20501	0.25728	0.05202	0.13004	0.15857	0.05402	0.10095	0.02316	0.0457	1.09589	0.14515	0.11112	0.01425	0.01033	0.07663	0.12867	0.09633	0.00208	0.00506	0.05947	0.16559	0.10531	0.00585
k__Bacteria|p__Firmicutes|c__Bacilli|o__Lactobacillales|f__Streptococcaceae|g__Streptococcus|s__Streptococcus_sanguinis	0.00909	0	0	0.01694	0	0.00275	0.00204	0.05877	0	0.19261	0.00991	0	0	0.00687	0.01422	0	0	0	0.00591	0.0009	0.04149	0.00149	0	0.01266	0	0	0	0.0212	0	0	0.00253	0.00089	0	0	0	0.00717	0.00272	0.0059	0	0	0.00897	0.00399	0.00047	0	0	0	0	0	0
k__Bacteria|p__Firmicutes|c__Bacilli|o__Lactobacillales|f__Streptococcaceae|g__Streptococcus|s__Streptococcus_sobrinus	0	0	0	0	0	0	0	0	0	0	0	0	0	0	0	0	0	0	0	0	0	0	0	0	0	0	0	0	0	0	0	0	0	0	0	0.0038	0	0	0	0	0	0	0	0	0	0	0	0	0
k__Bacteria|p__Firmicutes|c__Bacilli|o__Lactobacillales|f__Streptococcaceae|g__Streptococcus|s__Streptococcus_sp_BS35b	0	0	0	0	0	0	0	0	0	0	0	0	0	0	0	0	0	0	0	0	0.03886	0	0	0	0	0	0	0	0	0	0	0	0	0	0	0	0	0	0	0	0	0	0	0	0	0	0	0	0
k__Bacteria|p__Firmicutes|c__Bacilli|o__Lactobacillales|f__Streptococcaceae|g__Streptococcus|s__Streptococcus_thermophilus	0	0	0	0	0	0	0	0	0	0	0	0	0	0	0	0	0	0	0.0002	0	0	0	0	0	0	0	0	0	0	0	0.09892	0	0	0	0	0	0	0	0	0	0	0	0	0	0	0	0	0	0.02006
k__Bacteria|p__Firmicutes|c__Bacilli|o__Lactobacillales|f__Streptococcaceae|g__Streptococcus|s__Streptococcus_tigurinus	0	0	0	0	0	0	0	0.0109	0	0	0.0027	0	0	0	0	0	0	0	0	0	0	0	0	0.00559	0	0	0	0	0	0	0	0	0	0	0	0.00286	0	0	0	0	0	0	0	0	0	0	0	0	0
k__Bacteria|p__Firmicutes|c__Bacilli|o__Lactobacillales|f__Streptococcaceae|g__Streptococcus|s__Streptococcus_vestibularis	0.00469	0	0	0	0	0.00239	0.11307	0.05141	0	0	0.02278	0	0	0	0	0	0	0	0	0	0.0065	0	0	0	0	0	0	0	0	0	0	0	0	0	0	0.01052	0	0	0	0	0	0	0	0	0	0	0	0	0
k__Bacteria|p__Firmicutes|c__Clostridia|o__Clostridiales|f__Clostridiaceae|g__Clostridiaceae_noname|s__Clostridiaceae_bacterium_JC118	0	0	0.00103	0	0	0	0	0	0	0	0	0	0	0	0	0	0	0	0	0	0	0	0	0	0	0.00918	0.01993	0	0	0	0	0	0	0	0	0	0	0	0	0	0	0	0	0	0.02039	0	0	0	0
k__Bacteria|p__Firmicutes|c__Clostridia|o__Clostridiales|f__Clostridiaceae|g__Clostridium|s__Clostridium_asparagiforme	0	0	0.01072	0	0	0	0	0	0	0	0	0.00347	0	0.00328	0	0.03182	0	0	0.08368	0	0	0	0	0	0	0	0.04617	0	0.00499	0	0	0	0	0	0	0	0	0	0.00372	0	0	0	0	0	0.01027	0	0	0.00055	0
k__Bacteria|p__Firmicutes|c__Clostridia|o__Clostridiales|f__Clostridiaceae|g__Clostridium|s__Clostridium_bolteae	0	0.0026	0.03492	0	0	0	1.08756	0	0.19597	0	0.0054	0.02824	0.0252	0.00131	0	0.02227	0	0.00339	0.10233	0	0.01575	0	0	0.03587	0	0	0.05133	0.00628	0	0	0	0	0.03936	0.00054	0.00264	0.00034	0.12038	0.00325	0	0	0	0.00468	0.06957	0.00898	0.02102	0.00566	0	0.06	0.0382
k__Bacteria|p__Firmicutes|c__Clostridia|o__Clostridiales|f__Clostridiaceae|g__Clostridium|s__Clostridium_butyricum	0	0	0	0	0	0.56733	0.01129	0	0	0	0	0	0	0	0	0	0	0	0	0	0	0	0	0	0	0	0	0	0	0	0	0	0	0	0	0	0	0	0	0	0	0	0	0	0	0	0	0	0
k__Bacteria|p__Firmicutes|c__Clostridia|o__Clostridiales|f__Clostridiaceae|g__Clostridium|s__Clostridium_celatum	0	0	0	0.00064	0	0	0	0	0	0	0	0	0	0	0	0	0	0	0	0	0	0	0	0	0	0	0	0	0	0	0	0	0	0	0	0	0	0	0	0	0	0	0	0	0	0	0	0	0
k__Bacteria|p__Firmicutes|c__Clostridia|o__Clostridiales|f__Clostridiaceae|g__Clostridium|s__Clostridium_citroniae	0	0.00125	0.00286	0.00055	0	0	0.02032	0	0	0	0	0.01075	0	0.00398	0	0.01388	0	0	0.01257	0	0.00478	0	0	0.00362	0	0.04137	0.01233	0	0.00958	0	0	0	0	0	0	0	0.00136	0	0	0	0.01259	0	0.02944	0.00387	0.00668	0	0	0.00465	0
k__Bacteria|p__Firmicutes|c__Clostridia|o__Clostridiales|f__Clostridiaceae|g__Clostridium|s__Clostridium_clostridioforme	0	0	0.00081	0	0	0	0	0	0	0	0	0	0.02904	0	0	0.01794	0	0	0.00043	0	0	0	0	0	0	0	0.01398	0	0	0	0	0	0	0	0	0	0	0	0	0	0	0	0	0	0	0	0	0	0
k__Bacteria|p__Firmicutes|c__Clostridia|o__Clostridiales|f__Clostridiaceae|g__Clostridium|s__Clostridium_hathewayi	0	0	0.00029	0	0	0	0.00758	0	0	0	0.00074	0.00127	0	0.00167	0	0.08328	0	0	0.01016	0.00443	0	0	0	0	0	0	0.0179	0	0	0	0	0	0.01047	0.01853	0	0	0.00473	0	0.0134	0.00106	0	0	0.00018	0	0.00047	0	0	0.0019	0
k__Bacteria|p__Firmicutes|c__Clostridia|o__Clostridiales|f__Clostridiaceae|g__Clostridium|s__Clostridium_leptum	0	0	0.00141	0	0	0	0	0	0	0	0	0	0	0	0	0.00355	0	0	0	0.07373	0.03441	0	0.00285	0	0	0	0.00198	0	0	0	0	0	0	0	0	0	0	0	0	0	0	0	0	0.01219	0.00703	0.02415	0.09276	0	0
k__Bacteria|p__Firmicutes|c__Clostridia|o__Clostridiales|f__Clostridiaceae|g__Clostridium|s__Clostridium_nexile	0.05183	0.02229	0.01004	0	0	0	0.91837	0	0.14275	0	0.04646	0	0	0.06678	0.01318	0	0	0	0.2659	0	0	0	0	0.19817	0	0	0.19154	0	0	0	0	0	0.01581	0.00508	0	0	0.03671	0	0.00072	0	0	0	0	0	0	0	0	6.54	0
k__Bacteria|p__Firmicutes|c__Clostridia|o__Clostridiales|f__Clostridiaceae|g__Clostridium|s__Clostridium_perfringens	0	0	0	0	0	1.45342	0	0.01895	0	0.07601	0	0	0.00178	0	0	0	0	0	0	0	0	0	0	0	0	0	0	0.01108	0	0	0	0	0	0	0	0	0	0	0	0	0	0	0	0	0	0	0.00115	0	0
k__Bacteria|p__Firmicutes|c__Clostridia|o__Clostridiales|f__Clostridiaceae|g__Clostridium|s__Clostridium_phytofermentans	0	0	0	0	0	0	0	0	0	0	0	0	0	0	0	0	0	0	0	0	0	0	0	0	0	0	0	0	0	0	0	0	0	0	0	0	0	0	0	0	0	0	0	0	0	0	0	0	0
k__Bacteria|p__Firmicutes|c__Clostridia|o__Clostridiales|f__Clostridiaceae|g__Clostridium|s__Clostridium_scindens	0	0	0	0	0	0	0	0	0	0	0	0	0	0.00161	0	0	0	0	0	0	0	0	0	0	0	0	0	0	0	0	0	0	0	0	0	0	0	0	0	0	0	0	0	0	0	0	0	0	0
k__Bacteria|p__Firmicutes|c__Clostridia|o__Clostridiales|f__Clostridiaceae|g__Clostridium|s__Clostridium_sp_ATCC_BAA_442	0	0	0	0	0	0	0	0	0	0	0	0	0	0	0	0	0	0	0	0	0	0	0	0	0	0	0	0	0	0	0	0	0	0	0	0	0	0	0	0	0	0	0	0	0	0	0	0	0
k__Bacteria|p__Firmicutes|c__Clostridia|o__Clostridiales|f__Clostridiaceae|g__Clostridium|s__Clostridium_sp_L2_50	0	0	0	0	0	0	0	0	0	0	0	0	0	0	0	0	0	0	0	0	0	0	0.62936	0	0	0	0	0	0	0	0	0	0	0	0	0	0	0	0	0	0	0	0	0	0	0	0	0	0
k__Bacteria|p__Firmicutes|c__Clostridia|o__Clostridiales|f__Clostridiaceae|g__Clostridium|s__Clostridium_symbiosum	0	0	0.00265	0	0	0	0.01288	0	0	0	0	0.00045	0	0.00103	0	0	0	0	0.03656	0	0.00518	0	0	0.0042	0	0	0.02044	0	0	0	0	0	0.00684	0.00059	0.0071	0.00246	0.01339	0	0	0	0.0053	0	0.0285	0.00372	0	0.00335	0.03215	0	0
k__Bacteria|p__Firmicutes|c__Clostridia|o__Clostridiales|f__Clostridiales_Family_XIII_Incertae_Sedis|g__Clostridiales_Family_XIII_Incertae_Sedis_noname|s__Eubacterium_infirmum	0	0	0	0.00554	0	0.01371	0.01448	0	0	0	0.03554	0	0.02094	0.00314	0	0	0	0	0	0.00046	0.01285	0	0	0	0	0	0.00106	0.00088	0	0	0	0	0	0	0.0001	0.00772	0.00901	0	0	0	0	0	0	0	0	0	0	0	0
k__Bacteria|p__Firmicutes|c__Clostridia|o__Clostridiales|f__Clostridiales_Family_XI_Incertae_Sedis|g__Anaerococcus|s__Anaerococcus_obesiensis	0	0	0	0	0	0	0	0	0	0	0	0	0	0	0	0	0	0	0	0	0	0	0	0	0	0	0	0	0	0	0	0	0	0	0	0	0	0	0	0	0	0	0	0	0	0	0	0	0
k__Bacteria|p__Firmicutes|c__Clostridia|o__Clostridiales|f__Clostridiales_Family_XI_Incertae_Sedis|g__Anaerococcus|s__Anaerococcus_vaginalis	0	0	0	0	0	0	0	0	0	0	0	0	0	0	0	0	0	0	0	0	0	0	0	0	0	0	0	0	0	0	0	0	0	0	0	0.00042	0	0	0	0	0	0	0	0	0	0	0	0	0
k__Bacteria|p__Firmicutes|c__Clostridia|o__Clostridiales|f__Clostridiales_Family_XI_Incertae_Sedis|g__Finegoldia|s__Finegoldia_magna	0	0	0	0	0	0	0	0	0	0	0	0	0	0	0	0	0	0	0	0	0	0	0	0	0	0	0	0	0	0	0	0	0	0	0	0	0	0	0	0	0	0	0	0	0	0	0	0	0
k__Bacteria|p__Firmicutes|c__Clostridia|o__Clostridiales|f__Clostridiales_Family_XI_Incertae_Sedis|g__Parvimonas|s__Parvimonas_micra	0	0	0	0	0	0	0	0	0	0	0.00332	0	0	0	0	0	0	0	0	0	0	0	0	0	0	0	0	0	0	0	0	0	0	0	0	0	0.00447	0	0	0	0	0	0	0	0	0	0	0	0
k__Bacteria|p__Firmicutes|c__Clostridia|o__Clostridiales|f__Clostridiales_Family_XI_Incertae_Sedis|g__Parvimonas|s__Parvimonas_unclassified	0.00374	0	0	0.00129	0.00172	0.00102	0.02258	0	0	0.0044	0.05707	0	0	0.00098	0.00015	0	0	0	0	0	0.0076	0	0	0.00511	0	0	0	0.00265	0	0	0	0	0	0	0	0.00064	0.00595	0	0	0	0	0	0	0	0	0	0	0	0
k__Bacteria|p__Firmicutes|c__Clostridia|o__Clostridiales|f__Clostridiales_Family_XI_Incertae_Sedis|g__Peptoniphilus|s__Peptoniphilus_lacrimalis	0	0	0	0	0	0	0	0	0	0	0	0	0	0	0	0	0	0	0	0	0	0	0	0	0	0	0	0	0	0	0	0	0	0	0	0	0	0	0	0	0	0	0	0	0	0	0	0	0
k__Bacteria|p__Firmicutes|c__Clostridia|o__Clostridiales|f__Clostridiales_noname|g__Clostridiales_noname|s__Clostridiales_bacterium_1_7_47FAA	0	0	9e-05	0	0	0	0.00881	0	0	0	0	0.00251	0	0.00039	0	0.00996	0	0	0.01597	0	0	0	0	0	0	0	0.00916	0	0	0	0	0	0.00784	0	0	0	0.0008	0	0	0	0	0	0	0	0	0.00233	0	0.00029	0
k__Bacteria|p__Firmicutes|c__Clostridia|o__Clostridiales|f__Clostridiales_noname|g__Flavonifractor|s__Flavonifractor_plautii	0	0	0.00421	0	0	0	0.05394	0	0	0	0	0	0	0	0	0.00932	0	0.04474	0	0	0.02218	0	0	0.02842	0	0	0.00348	0.00288	0.01598	0	0	0	0	0.00214	0	0	0.04893	0	0	0	0	0	0.07104	0.00039	0.00253	0	0	0.12772	0.08838
k__Bacteria|p__Firmicutes|c__Clostridia|o__Clostridiales|f__Clostridiales_noname|g__Pseudoflavonifractor|s__Pseudoflavonifractor_capillosus	0	0	0	0	0	0	0	0	0	0	0	0	0	0	0	0	0	0	0	0	0	0	0	0	0	0	0	0	0	0	0	0	0	0	0	0	0.00944	0	0	0	0	0	0	0	0	0	0	0	0
k__Bacteria|p__Firmicutes|c__Clostridia|o__Clostridiales|f__Eubacteriaceae|g__Eubacterium|s__Eubacterium_brachy	0	0	0	0	0	0	0.02316	0.00187	0	0.05123	0.00229	0	0	0	0	0	0	0	0	0	0.00936	0	0	0	0	0	0	0	0	0	0	0	0	0	0	0.00015	0	0	0	0	0	0	0	0	0	0	0	0	0
k__Bacteria|p__Firmicutes|c__Clostridia|o__Clostridiales|f__Eubacteriaceae|g__Eubacterium|s__Eubacterium_eligens	1.31925	0.03213	0	0.42467	0.14418	0.06676	0	0	0.23909	0.58036	0.96007	0	2.09549	0.52349	0.12785	0.43412	3.74101	0.65906	0.00011	1.11233	1.43947	0.18699	1.29425	0	0.03491	0	0	0.24823	1.56738	2.81632	2.47844	0	0.00946	0.19831	4.67805	1.73957	0	0.73225	0.00336	0.09156	1.95926	6.03799	0.05456	1.24549	1.47241	1.22031	0.06615	0.27131	0.01554
k__Bacteria|p__Firmicutes|c__Clostridia|o__Clostridiales|f__Eubacteriaceae|g__Eubacterium|s__Eubacterium_hallii	0.23081	0.03005	0.0002	0.06425	0.04379	0.03907	0	0.06295	0	0.41165	0.01923	0.04448	0.72308	0.24713	0.34899	0.00429	0.01682	0	0.00912	0.05648	0.17617	0.0252	0.03551	0	0	0	0	0	0.01484	0.10857	0.02722	0.0527	0.02101	0.03152	0	0.06219	0.09237	0.0588	0.01212	0.00871	0.02255	0.17379	0.41849	0.07996	0.21961	0.0992	0.05759	0.21342	0.13828
k__Bacteria|p__Firmicutes|c__Clostridia|o__Clostridiales|f__Eubacteriaceae|g__Eubacterium|s__Eubacterium_ramulus	0.04656	0.01239	0.00585	0.0183	0.00391	0.01317	0	0.00389	0	0.00989	0.00176	0.00357	0.01295	0.03231	0.02409	0	0.00187	0	0	0.00684	0.03631	0.00139	0	0.00894	0.00793	0	0.02485	0.00117	0.00657	0	0.00888	0.00016	0	0	0	0	0	0.01857	0	0	0	0.01251	0.2753	0.03871	0.11085	0	0	0	0
k__Bacteria|p__Firmicutes|c__Clostridia|o__Clostridiales|f__Eubacteriaceae|g__Eubacterium|s__Eubacterium_rectale	7.21347	4.50957	2.88221	0.88801	0.30811	0.63079	0	2.42408	0	0.15636	5.07853	6.23223	31.6166	21.8449	10.3931	11.8027	3.40979	1.52171	0.01515	0.03732	0	2.18089	4.25561	0.01309	1.94143	7.56136	0.01547	0.02434	4.83349	37.5304	0.01481	0.01604	1.54318	1.07611	0.00059	0.01317	0.00026	9.06496	0	0	26.3188	5.09025	2.68582	3.2266	2.49161	11.9611	1.74799	1.18557	0.57191
k__Bacteria|p__Firmicutes|c__Clostridia|o__Clostridiales|f__Eubacteriaceae|g__Eubacterium|s__Eubacterium_saphenum	0	0	0	0	0	0.00339	0	0	0	0	0	0	0	0	0	0	0	0	0	0	0	0	0	0	0	0	0	0	0	0	0	0	0	0	0	0	0	0	0	0	0	0	0	0	0	0	0	0	0
k__Bacteria|p__Firmicutes|c__Clostridia|o__Clostridiales|f__Eubacteriaceae|g__Eubacterium|s__Eubacterium_siraeum	0	0	0.00498	0	0.10618	0	0	0	0	0	0	0	0	0	0	0	0	0	0	1.01194	0	0	0.08522	0	0	0	0	0	0	0	0.10056	0	0	0	0	0	0	0	0.39216	0.709	0	0	0	0.56395	1.7674	0.10402	0.00311	0	0
k__Bacteria|p__Firmicutes|c__Clostridia|o__Clostridiales|f__Eubacteriaceae|g__Eubacterium|s__Eubacterium_sp_3_1_31	0	0.00075	0.00202	0	0	0.00483	0	0	0	0	0	0	0	0.00707	0	0	0	0	0	0	0	0	0	0.00122	0	0	0.00807	0	0	0	0	0	0	0	0	0	0.00171	0	0.0026	0	0	0	0	0	0	0	0	0	0
k__Bacteria|p__Firmicutes|c__Clostridia|o__Clostridiales|f__Eubacteriaceae|g__Eubacterium|s__Eubacterium_ventriosum	0.94719	0.02652	0.07862	0.00706	0	0.51976	0	0.02268	0	0.52749	0.05667	0.04828	0	0.4902	0.4494	0	0.01375	0.00366	0	0.04207	0.67041	0.1235	0.16073	0.15891	0.14883	0.00385	0	0.03591	0.03456	0.17665	0.03601	0	0	0	0	0	0	0	0.0135	0.27066	0	0	0	0	0.0355	0.02138	0.06237	0.02423	0.02508
k__Bacteria|p__Firmicutes|c__Clostridia|o__Clostridiales|f__Lachnospiraceae|g__Anaerostipes|s__Anaerostipes_caccae	0	0	0	0	0	0	0	0	0	0	0	0	0	0	0	0	0	0	0	0	0	0	0	0	0	0	0	0	0	0	0	0	0	0	0	0	0	0	0	0	0	0.01953	0	0	0	0	0	0	0
k__Bacteria|p__Firmicutes|c__Clostridia|o__Clostridiales|f__Lachnospiraceae|g__Anaerostipes|s__Anaerostipes_hadrus	0.06346	0.02297	0	0.01263	0	0.00225	0	0.00078	0	0.06106	0	0	0	0.00201	0	0	0	0	0	0.00244	0.00349	0	0	0.00484	0	0	0	0	0	0	0.00429	0.00785	0.00435	0.02145	0.00339	0.02019	0.00302	0.02566	0	0	0.0007	0	0.00308	0.00387	0.01517	0	0	0	0
k__Bacteria|p__Firmicutes|c__Clostridia|o__Clostridiales|f__Lachnospiraceae|g__Anaerostipes|s__Anaerostipes_unclassified	0	0	0.00235	0	0	0	0	0	0	0	0	0	0.02112	0	0	0	0	0	0	0	0	0	0	0	0	0	0.00769	0	0	0	0	0	0	0	0	0	0	0	0	0	0	0.00258	0	0	0	0	0	0	0
k__Bacteria|p__Firmicutes|c__Clostridia|o__Clostridiales|f__Lachnospiraceae|g__Blautia|s__Blautia_hansenii	0.03126	0	0	0	0	0	0	0	0	0	0	0	0	0	0	0	0	0	0	0	0	0	0	0	0	0	0	0	0	0	0	0	0	0	0	0	0	0	0	0	0	0	0	0	0	0	0	0	0
k__Bacteria|p__Firmicutes|c__Clostridia|o__Clostridiales|f__Lachnospiraceae|g__Blautia|s__Blautia_producta	0	0	0	0	0	0	0	0	0	0	0	0	0	0	0	0	0	0	0	0	0	0	0	0	0	0	0	0	0	0	0	0	0	0	0	0	0.00722	0	0	0	0	0	0	0	0	0	0	0	0
k__Bacteria|p__Firmicutes|c__Clostridia|o__Clostridiales|f__Lachnospiraceae|g__Blautia|s__Ruminococcus_gnavus	0.01826	0.09421	0	0	0	0	5.25109	0.01172	0.37586	0	0.12194	0	0.35209	0.02056	0.02622	0.09084	0	0	0.03244	0	0.02533	0.04094	0	0.17682	0.00644	0	0.21762	0.09548	0	0	0.0002	0.01677	0.07224	0.04729	0.4357	0.2503	0.18388	0.0512	0.07822	0.13985	0	0	0.25208	0	0	0	0.06823	10.6603	0.71662
k__Bacteria|p__Firmicutes|c__Clostridia|o__Clostridiales|f__Lachnospiraceae|g__Blautia|s__Ruminococcus_obeum	0.39274	0.20199	0.08309	0.17115	0.1063	0.65547	0.40378	0.288	0.00385	0.41924	0.06966	0.23681	1.53533	0.85516	0.63475	0.32628	0.16038	0.03677	0.05021	0.53128	0.59846	0.09675	0.07903	0.01218	0.06592	0.00389	0.00356	0.05489	0.03049	0.43202	0.02792	0.00973	0.00421	0.00259	0.00083	0.0182	0.00639	0.1496	0.0455	0.02226	0.04127	0.07476	0.1414	0.04694	0.09267	0.22766	0.09515	0.05186	0.06463
k__Bacteria|p__Firmicutes|c__Clostridia|o__Clostridiales|f__Lachnospiraceae|g__Blautia|s__Ruminococcus_torques	0.3395	0.5971	0.20799	0.01459	0.05483	0.48784	0.11536	0.06733	0	0.51899	0.24482	0.33825	0.14969	0.43312	0.07085	1.61018	0.07647	0.32144	0.09745	0.91585	0.35773	0.10189	0.05722	0.09086	0.34114	0	0.27599	0.05531	2.02666	0.058	0.22504	0.0066	0.13471	0.03439	0.09477	0.05434	0.1676	0.20633	0.57815	0.56504	0.07064	0.05411	2.67351	0.04024	0.07822	0.3117	0.09128	0.75784	0.18154
k__Bacteria|p__Firmicutes|c__Clostridia|o__Clostridiales|f__Lachnospiraceae|g__Butyrivibrio|s__Butyrivibrio_crossotus	0	0	0	0	0	0.3623	0	0	0	0	0	0	0	0.00831	0	0.00902	0.00944	0	0.00759	27.0779	0.0458	0.0038	0.01186	0	0	0	0	0	0	0	0	0	0	0	0	0	0	0	0	0	0	0	0	0	0	0	0	0	0
k__Bacteria|p__Firmicutes|c__Clostridia|o__Clostridiales|f__Lachnospiraceae|g__Coprococcus|s__Coprococcus_catus	0.09268	0.05298	0.01183	0.04139	0.00137	0.01846	0	0.02188	0.00368	0.03288	0.01068	0.01279	0.0792	0.07887	0.03967	0.00817	0.00209	0	0	0.02228	0.08538	0.00901	0.01199	0	0.01031	0	0.00384	0	0.01674	0.04867	0.00786	0.01164	0.00862	0.016	0	0.01163	0	0.02389	0.00967	0.00948	0.05591	0.21141	0.09114	0.01715	0.03855	0.04107	0.03706	0.14516	0.0723
k__Bacteria|p__Firmicutes|c__Clostridia|o__Clostridiales|f__Lachnospiraceae|g__Coprococcus|s__Coprococcus_comes	0.82577	0.21008	0	0.33783	0.11318	0.55221	0	0.15176	0	1.0981	0.23446	0.13202	0	0.70666	0.55648	0.24106	0.03431	0.02401	0.10502	0.28474	0	0.51951	0.11626	0	0.03711	0.35699	0	1.7519	0.16633	0.07948	0.13174	0.06716	0.035	0.03451	0	0	0	0.13375	0.00348	0.04993	0	0	0.31354	0	0	0.434	0.26533	0	0
k__Bacteria|p__Firmicutes|c__Clostridia|o__Clostridiales|f__Lachnospiraceae|g__Coprococcus|s__Coprococcus_eutactus	0	0	0	0	0	0.17002	0	0	0	0	0	0	0	0	0	0	0	0	0	0	0	0	0.08398	0	0	0	0	0	0	3.17568	0	0	0	0	0	0	0	0	0	0	0	0	0	0	0	0	0	0	0
k__Bacteria|p__Firmicutes|c__Clostridia|o__Clostridiales|f__Lachnospiraceae|g__Coprococcus|s__Coprococcus_sp_ART55_1	3.02511	0	0	1.76567	0	0.08183	0	0	0	0	0	0.77064	0	2.00732	0	0	0	0	0	0	0	0	3.7839	0	0	0	0	0	1.32643	0	1.53242	0	0	0	0	0	0	0	0	0	5.63799	0	0	0	0	0.75758	3.45426	0	0
k__Bacteria|p__Firmicutes|c__Clostridia|o__Clostridiales|f__Lachnospiraceae|g__Dorea|s__Dorea_formicigenerans	0.62152	0.21997	0.14983	0.11835	0.0589	0.42107	0	0.07363	0	0.57933	0.23273	0.10565	0	0.62695	0.76495	0	0.0469	0.04896	0	0.118	0.9107	0.02799	0.0839	0.08576	0.04144	0	0.1474	0	0.02158	0.251	0.06607	0.0418	0	0	0.00112	0.37202	0.00478	0.09051	0.03001	0.01718	0.25105	0.28819	0.4576	0.04262	0.13027	0.12836	0.05696	0.20655	0.19438
k__Bacteria|p__Firmicutes|c__Clostridia|o__Clostridiales|f__Lachnospiraceae|g__Dorea|s__Dorea_longicatena	0.25371	0.03273	0.01933	0.16573	0.01603	0.39195	0	0.00959	0	0.3923	0.02757	0.02165	0	0	0.07149	0	0.027	0.06954	0	0.07096	0.07776	0.00537	0.11499	0.0187	0.00869	0.00712	0	0.00503	0.00496	0.03857	0.03237	0.00805	0.00489	0.00924	0.00463	0.0207	0.15725	0.02876	0.05117	0.04075	0.03493	0.02997	0.04506	0.01115	0.06853	0.0146	0.00742	0.04307	0.03376
k__Bacteria|p__Firmicutes|c__Clostridia|o__Clostridiales|f__Lachnospiraceae|g__Dorea|s__Dorea_unclassified	0	0	0	0	0	0	0	0	0	0	0	0	0	0	0	0.00783	0	0	0	0	0	0	0	0	0	0.11388	0	0	0	0	0	0.00349	0	0	0.02017	0	0	0	0	0	0.01147	0	0	0	0	0	0	0	0
k__Bacteria|p__Firmicutes|c__Clostridia|o__Clostridiales|f__Lachnospiraceae|g__Lachnospiraceae_noname|s__Lachnospiraceae_bacterium_1_1_57FAA	0	0.04028	0	0.00133	0.04981	0.3592	0	0.00437	0	0.02245	0.16149	0.26191	0	0.06122	0	0.22978	0	0	0	0.15534	0	0.0672	0	5.00845	0.45463	0	0	0.0201	0.8623	0	0	0.0055	0	0	0	0	0.22467	0.04899	0.05321	0.10268	0.92262	0	0.15611	0	0.08194	1.35029	0.01692	0.01433	0
k__Bacteria|p__Firmicutes|c__Clostridia|o__Clostridiales|f__Lachnospiraceae|g__Lachnospiraceae_noname|s__Lachnospiraceae_bacterium_1_4_56FAA	0	0	0	0	0	0	0	0	0	0	0	0	0	0.01809	0	0	0	0	0.00149	0	0.00713	0	0	0	0	0.00052	0.05083	0.00493	0	0	0	0	0	0	0	0.00432	0.02342	0	0	0	0	0	0	0	0	0	0	0.07425	0.014
k__Bacteria|p__Firmicutes|c__Clostridia|o__Clostridiales|f__Lachnospiraceae|g__Lachnospiraceae_noname|s__Lachnospiraceae_bacterium_2_1_58FAA	0.01226	0	0	0.00532	0.00432	0.04581	0.17602	0.00622	0.02932	0	0	0	0	0	0.01318	0	0	0	0	0.0002	0.00264	0.00591	0	0	0	0	0.12475	0.02872	0	0	0	0	0	0.0067	0.14093	0.12228	0.00465	0.00465	0.00144	0.00488	0.00347	0.00741	0.02178	0	0	0	0.00834	0.03471	0.00199
k__Bacteria|p__Firmicutes|c__Clostridia|o__Clostridiales|f__Lachnospiraceae|g__Lachnospiraceae_noname|s__Lachnospiraceae_bacterium_3_1_46FAA	0.00102	0	0.02072	0	0	0.0374	0	0.15997	0	0	0.12336	0	0	0	0.0085	0.05847	0	0	0	0.0061	0.09636	0.00184	0	0.00638	0.01122	0	0.00063	0	0.51359	0.09452	0.06732	0	0	0	0	0	0.01392	0	0.08028	0.03365	0.66077	0.00053	0	0	0.00224	0.02372	0.24574	0	0
k__Bacteria|p__Firmicutes|c__Clostridia|o__Clostridiales|f__Lachnospiraceae|g__Lachnospiraceae_noname|s__Lachnospiraceae_bacterium_3_1_57FAA_CT1	0	0	0	0	0	0	0	0	0	0	0	0	0	0.00022	0	0.00667	0	0	0	0.14635	0	0	0	0	0	0	0	0	0	0	0	0	0	0	0	0	0	0	0.00093	0	0	0	0	0	0	0	0	0	0
k__Bacteria|p__Firmicutes|c__Clostridia|o__Clostridiales|f__Lachnospiraceae|g__Lachnospiraceae_noname|s__Lachnospiraceae_bacterium_4_1_37FAA	0	0	0	0	0	0	0	0	0	0	0	0	0	0	0	0	0	0	0	0	0	0	0	0	0	0	0	0	0	0	0	0	0	0	0	0	0	0	0	0	0	0	0	0	0	0	0	0	0
k__Bacteria|p__Firmicutes|c__Clostridia|o__Clostridiales|f__Lachnospiraceae|g__Lachnospiraceae_noname|s__Lachnospiraceae_bacterium_5_1_57FAA	0	0	0	0	0	0	0	0	0	0	0	0	0	0.0527	0	0.00336	0	0	0	0	0	0	0	0	0	0	0.00877	0	0	0	0	0	0	0	0	0	0.00017	0	0	0	0	0	0	0	0	0	0	0	0.00132
k__Bacteria|p__Firmicutes|c__Clostridia|o__Clostridiales|f__Lachnospiraceae|g__Lachnospiraceae_noname|s__Lachnospiraceae_bacterium_5_1_63FAA	0.05277	0.01453	0	0.00856	0.01901	0.00612	1.62816	0.00138	0	0.29309	0.00129	0	0	0.01769	0.07228	0.00805	0	0	0.05344	0.0073	0.02726	0.00386	0	0.01692	0	0	0	0	0.00242	0.0125	0.00782	0.01723	0.00073	0.01082	0.00213	0.06602	0.0146	0.02151	0	0.00326	0.00845	0.8696	0.14464	0.00103	0.00844	0.04818	0.06121	0.07304	0.12154
k__Bacteria|p__Firmicutes|c__Clostridia|o__Clostridiales|f__Lachnospiraceae|g__Lachnospiraceae_noname|s__Lachnospiraceae_bacterium_6_1_63FAA	0.00136	0	0	0	0	0	0.04098	0	0	0	0.00076	0	0	0	0	0	0	0	0	0	0	0	0	0	0	0	0	0	0	0	0	0	0	0	0	0	0	0	0	0	0	0	0	0	0	0	0	0.04257	0.00775
k__Bacteria|p__Firmicutes|c__Clostridia|o__Clostridiales|f__Lachnospiraceae|g__Lachnospiraceae_noname|s__Lachnospiraceae_bacterium_7_1_58FAA	0	0.00036	0.00826	0	0	0	0	0	0	0	0	0.00051	0	0.00028	0	0	0	0.02415	0	0	0.00574	0	0	0.00387	0	0	0.00184	0.00683	0.00671	0.04508	0	0	0	0	0	0	0	0	0	0	0.00114	0	0.00046	0.0068	0.01642	0	0	0.03455	0.0258
k__Bacteria|p__Firmicutes|c__Clostridia|o__Clostridiales|f__Lachnospiraceae|g__Lachnospiraceae_noname|s__Lachnospiraceae_bacterium_8_1_57FAA	0	0	0	0	0	0	0	0.02181	0	0.01401	0	0	0.10181	0	0.01236	0	0.02364	0	0	0	0	0	0	0.05746	0	0	0	0	0	0.03287	0	0.00401	0	0	0.00611	0.00424	0	0	0	0	1.34533	0	0	0.01021	0	0	0.02317	0.02664	0
k__Bacteria|p__Firmicutes|c__Clostridia|o__Clostridiales|f__Lachnospiraceae|g__Lachnospiraceae_noname|s__Lachnospiraceae_bacterium_9_1_43BFAA	0	0	0	0	0	0	0.00468	0	0	0	0	0	0	0.00035	0	0	0	0	0.00177	0	0	0	0	0	0	0	0	0	0	0	0	0	0.00069	0	0	0	0	0	0	0	0	0	0	0	0	0	0	0.01372	0.00186
k__Bacteria|p__Firmicutes|c__Clostridia|o__Clostridiales|f__Lachnospiraceae|g__Oribacterium|s__Oribacterium_sinus	0	0	0	0	0	0	0	0	0	0	0.00305	0	0	0	0	0	0	0	0	0	0	0	0	0.00327	0	0	0	0	0	0	0	0.00109	0	0	0	0	0	0	0	0	0	0	0	0	0	0	0	0	0
k__Bacteria|p__Firmicutes|c__Clostridia|o__Clostridiales|f__Lachnospiraceae|g__Oribacterium|s__Oribacterium_sp_oral_taxon_078	0	0	0	0	0	0	0	0	0	0	0	0	0	0	0	0	0	0	0	0	0	0	0	0	0	0	0	0	0	0	0	0	0	0	0	0	0	0	0	0	0	0	0	0	0	0	0	0	0
k__Bacteria|p__Firmicutes|c__Clostridia|o__Clostridiales|f__Lachnospiraceae|g__Roseburia|s__Roseburia_hominis	0.05553	0.178	0.07344	0.22888	0.09351	0.07993	0	0.04261	0	0.04448	0.12287	0.02428	0.06616	2.22047	0.00379	0.08431	0.00987	0.30384	0.05817	0.14612	0.26055	0.03305	0.03647	0	0.58153	0	0.53079	0.01788	0.14706	3.29417	0.05991	0	0	0.00393	0	0	0.04159	1.21536	0	0.04108	0.79807	0.01963	1.27657	0.07647	0.35846	3.92144	0	0.14203	0
k__Bacteria|p__Firmicutes|c__Clostridia|o__Clostridiales|f__Lachnospiraceae|g__Roseburia|s__Roseburia_intestinalis	3.06547	0.08453	0	0.31955	0.26112	0	0	0.00791	0	6.55542	0.07114	0.01918	1.03922	0.90079	1.53326	0.05725	0.03187	0.11024	0.01483	0.0116	0.41191	0.34337	0.05673	0	0.06229	0	0	0.46681	0.17701	0.03943	0.27343	0	4.17212	0.40338	0	0	1.32732	0.00908	0.08435	0	0.12877	0.04348	0	0.57974	0.04728	0.65849	0	0.01717	0.01324
k__Bacteria|p__Firmicutes|c__Clostridia|o__Clostridiales|f__Lachnospiraceae|g__Roseburia|s__Roseburia_inulinivorans	6.97712	2.8226	0.1187	0.00342	0.40428	0.42069	0	0.30675	0.29019	0.40924	2.29502	0.48734	4.06872	3.23132	1.50082	0.05504	0.3585	0.53493	0.73806	0.03169	0.17607	0.36738	0.28791	17.9015	2.85191	8.70617	4.9699	1.47811	0.09579	0.03094	0.34168	0.01044	0.02923	0.09692	0	0.00409	2.29152	0.23717	0.02011	0	1.63614	0.8395	0.43825	0.89467	1.15194	3.45604	0.70837	2.7687	0.55501
k__Bacteria|p__Firmicutes|c__Clostridia|o__Clostridiales|f__Lachnospiraceae|g__Roseburia|s__Roseburia_unclassified	0	0	0	0	0	0	0.23468	0	0	0.8958	0	0	0	0	0	0	0	0	0	0	0.20195	0	0	0	0	0	0	0	0	0	0	0.00894	0	0	0.00279	0	0	0	2.246	0.24977	0	0	0	0	0	0	0	0	0
k__Bacteria|p__Firmicutes|c__Clostridia|o__Clostridiales|f__Lachnospiraceae|g__Shuttleworthia|s__Shuttleworthia_satelles	0	0	0	0	0	0	0	0	0	0	0	0	0	0	0	0	0	0	0	0	0	0	0	0	0	0	0	0	0	0	0	0	0	0	0	0	0	0	0	0	0	0	0	0	0	0	0	0	0
k__Bacteria|p__Firmicutes|c__Clostridia|o__Clostridiales|f__Lachnospiraceae|g__Stomatobaculum|s__Stomatobaculum_longum	0	0	0	0	0	0	0.01283	0	0	0	0	0	0	0	0	0	0	0	0	0	0	0	0	0	0	0	0	0	0	0	0	0	0	0	0	0.00765	0	0	0	0	0	0	0	0	0	0	0	0	0
k__Bacteria|p__Firmicutes|c__Clostridia|o__Clostridiales|f__Oscillospiraceae|g__Oscillibacter|s__Oscillibacter_sp_KLE_1745	0	0	0	0	0	0	0	0	0	0	0	0	0	0	0	0	0	0	0	0	0	0	0	0	0	0	0	0	0	0	0	0	0	0	0	0	0	0	0	0	0	0	0	0	0	0	0	0	0
k__Bacteria|p__Firmicutes|c__Clostridia|o__Clostridiales|f__Oscillospiraceae|g__Oscillibacter|s__Oscillibacter_unclassified	0.01952	0.03932	0.3462	0.01648	0.00208	0.00643	0	0.00048	0.02163	0	0.13606	0.1677	0.02359	0.07019	0.01038	0.6543	0.01134	0	0.00347	0.1617	0.22465	0.00504	0.02358	0.11632	0.03868	0	0.1464	0.09976	0.14713	0.10197	0.00645	0	0	0	0	0	0.19923	0.01725	0.05877	0.1326	0.1215	0	0	0.02201	0.16377	0.01311	0.01541	0.03192	0.01598
k__Bacteria|p__Firmicutes|c__Clostridia|o__Clostridiales|f__Peptostreptococcaceae|g__Peptostreptococcaceae_noname|s__Clostridium_bartlettii	0	0	0	0.00749	0	0.06492	0	0.01584	0.00221	0	0	0	0	0.00326	0.00431	0	0	0	0	0.02679	0.01748	0	0.00529	0.00213	0	0	0.00177	0.00045	0	0	0	0	0.00746	0.00041	0	0	0.00303	0	0	0	0	0	0	0	0	0	0	0	0
k__Bacteria|p__Firmicutes|c__Clostridia|o__Clostridiales|f__Peptostreptococcaceae|g__Peptostreptococcaceae_noname|s__Peptostreptococcaceae_noname_unclassified	0.01205	0.00843	0	0.0227	0.0227	0.0337	0.16714	0	0	0.03069	0.06756	0	0.03718	0.00955	0.016	0.02884	0.01727	0.01901	0.01815	0	0	0	0	0.0704	0	0	0.02011	0.04077	0	0	0.00981	0	0	0	0	0.01065	0.00368	0.0205	0	0	0.04386	0	0.01089	0.00714	0	0.01046	0	0.0073	0.00777
k__Bacteria|p__Firmicutes|c__Clostridia|o__Clostridiales|f__Peptostreptococcaceae|g__Peptostreptococcus|s__Peptostreptococcus_stomatis	0.00173	0	0	0.00131	0.00613	0.01579	0.04914	0.0109	0	0.0135	0.0192	0	0	0.00094	0.00087	0	0	0	0	0	0.00055	0	0	0	0	0	0	0.00111	0	0	0	0	0	0	0.00109	0.04789	0.00253	0	0	0	0	0	0	0	0	0	0	0	0
k__Bacteria|p__Firmicutes|c__Clostridia|o__Clostridiales|f__Peptostreptococcaceae|g__Peptostreptococcus|s__Peptostreptococcus_unclassified	0	0	0	0	0	0	0.02624	0	0	0	0.01894	0	0.00836	0.00015	0.00078	0	0	0	0	0	0.01143	0	0	0.00436	0	0	0	0	0	0	0	0	0	0	0	0	0.00317	0	0	0	0	0	0	0	0	0	0	0	0
k__Bacteria|p__Firmicutes|c__Clostridia|o__Clostridiales|f__Ruminococcaceae|g__Anaerotruncus|s__Anaerotruncus_colihominis	0	0	0.00166	0	0	0	0	0	0	0	0	0.00722	0	0.00673	0	0.00843	0	0	0	0	0.01237	0	0	0	0	0	0.00715	0	0.00418	0	0	0	0	0	0	0	0.01583	0	0	0	0.01323	0	0.0089	0.00223	0.00392	0	0	0.03725	0.03306
k__Bacteria|p__Firmicutes|c__Clostridia|o__Clostridiales|f__Ruminococcaceae|g__Anaerotruncus|s__Anaerotruncus_unclassified	0	0	0.00119	0	0	0	0	0	0	0	0	0.00616	0	0.00517	0	0	0	0	0	0.0065	0	0	0	0	0	0	0	0	0	0	0	0	0	0	0	0	0	0	0	0	0	0	0	0.00189	0.00131	0	0	0	0
k__Bacteria|p__Firmicutes|c__Clostridia|o__Clostridiales|f__Ruminococcaceae|g__Faecalibacterium|s__Faecalibacterium_prausnitzii	15.2023	5.12125	0.85337	3.48772	3.26998	7.01877	0.00754	3.30107	2.19528	11.0312	3.24239	6.62044	22.4149	17.1831	4.37229	6.67818	2.44275	1.12819	1.38104	4.38511	11.7018	0.70869	3.5624	19.54	2.01568	2.39326	9.55152	3.24279	2.70418	13.8917	1.08701	0.77826	0.2077	0.99154	1.35458	8.3001	15.519	4.21134	0.94411	1.28051	6.2105	8.35788	8.59123	1.8914	9.36349	14.7682	13.5746	16.1907	3.55858
k__Bacteria|p__Firmicutes|c__Clostridia|o__Clostridiales|f__Ruminococcaceae|g__Ruminococcaceae_noname|s__Ruminococcaceae_bacterium_D16	0	0	0	0	0	0	0	0	0	0	0	0	0	0.00281	0	0	0	0	0	0	0	0	0	0	0	0	0	0.00102	0	0	0	0	0	0	0	0	0.0441	0	0.00166	0.0048	0	0	0	0	0	0	0	0.28277	0.35088
k__Bacteria|p__Firmicutes|c__Clostridia|o__Clostridiales|f__Ruminococcaceae|g__Ruminococcus|s__Ruminococcus_bromii	13.4325	0.41626	0	0	0.40913	0.3232	0	0	0.00101	0.3953	0.86554	0	3.82471	1.16222	3.51369	3.016	0.45936	0.00227	2.88539	0.00338	1.74806	0.13797	0.79741	2.59739	0	0.0023	0.92067	0.04506	0.03818	1.72161	0	0	0.56781	0.58646	0	0	12.8892	0.05643	0.38981	0.51396	0	0	0	0.00057	0.02755	4.07515	0.49977	0	0
k__Bacteria|p__Firmicutes|c__Clostridia|o__Clostridiales|f__Ruminococcaceae|g__Ruminococcus|s__Ruminococcus_callidus	0.71534	0.44525	0.00177	0	0.00079	0	0	0	0	0	0.01779	0	0.01986	0.73038	0.09675	0.38642	0.10273	0	0	0	0.16791	0	0.06394	0	0	0	0.03868	0	0.00944	0.47576	0.00012	0	0.36913	0	0	0	0	0.00402	0	0	0.02825	0	0	0.06727	0.15685	1.52406	1.65143	0	0
k__Bacteria|p__Firmicutes|c__Clostridia|o__Clostridiales|f__Ruminococcaceae|g__Ruminococcus|s__Ruminococcus_flavefaciens	0	0	0	0	0	0	0	0	0	0.01506	0	0	0	0	0	0	0	0	0	0	0	0	0	0	0	0	0	0	0	0	0	0	0	0	0	0	0	0	0	0	0	0	0	0	0	0	0	0	0
k__Bacteria|p__Firmicutes|c__Clostridia|o__Clostridiales|f__Ruminococcaceae|g__Ruminococcus|s__Ruminococcus_lactaris	1.87277	0.41348	0.3887	0.58965	0	0	0	0	0	0	0	0.20448	3.88418	1.56242	0	0	0.3727	0.10985	0	0	0	0	0	0	0	0	0	0	0	0	0	0.06895	0	0	0	0	0.27234	0	0	0	0.06074	0.60522	0	0	0	1.81377	0.10778	3.96173	0.44066
k__Bacteria|p__Firmicutes|c__Clostridia|o__Clostridiales|f__Ruminococcaceae|g__Ruminococcus|s__Ruminococcus_sp_5_1_39BFAA	0	0.17163	0	0	0	0	0	0	0	0	0	0	0	0	0.76751	0	0	0	0	0	1.62937	0	0	0	0	0	0	0	0	0	0	0	0	0	0	0	0	0	0	0	0.37788	0.44717	0.67959	0	0.30567	0	0	0	0.35204
k__Bacteria|p__Firmicutes|c__Clostridia|o__Clostridiales|f__Ruminococcaceae|g__Ruminococcus|s__Ruminococcus_sp_JC304	0	0	0	0	0	0.18139	0	0	0	0	0	0	0	0	0	0	0	0	0	0	0	0	0	0	0	0	0	0	0	0	0	0	0	0	0	0	0	0	0	0	0	0	0	0	0	0	0	0	0
k__Bacteria|p__Firmicutes|c__Clostridia|o__Clostridiales|f__Ruminococcaceae|g__Subdoligranulum|s__Subdoligranulum_sp_4_3_54A2FAA	0	0	0	0	0	0	0	0	0	0	0	0	0	0	0	0	0	0	0	0.31957	0	0	0	0	0	0	0	0	0	0	0	0	0	0	0	0	0	0	0	0	0	0	0	0	0	0	0	0	0
k__Bacteria|p__Firmicutes|c__Clostridia|o__Clostridiales|f__Ruminococcaceae|g__Subdoligranulum|s__Subdoligranulum_unclassified	0.55029	0.14644	1.60421	3.03598	0.1916	2.49283	0	0.14532	0.0171	0.41908	0.16215	2.36992	0.42461	1.40057	0.4537	0.41291	0.22504	0.50024	0.03455	4.42225	12.0638	0.05119	0.29637	0.8624	0.14382	1.83128	0.65358	0.12961	0.92128	1.80161	0.08886	0.09359	0.45688	0.16495	0.02668	11.6708	0.51841	0.60305	0.58588	0.53686	0.52927	0.61895	0.67024	0.06557	0.39578	0.70129	0.8242	0.40754	0.12352
k__Bacteria|p__Firmicutes|c__Erysipelotrichia|o__Erysipelotrichales|f__Erysipelotrichaceae|g__Bulleidia|s__Bulleidia_extructa	0	0	0	0	0	0.00218	0	0	0	0.03962	0.00296	0	0	0	0	0	0	0	0	0	0	0	0	0	0	0	0	0	0	0	0	0	0	0	0	0.00897	0	0	0	0	0	0	0	0	0	0	0	0	0
k__Bacteria|p__Firmicutes|c__Erysipelotrichia|o__Erysipelotrichales|f__Erysipelotrichaceae|g__Catenibacterium|s__Catenibacterium_mitsuokai	0	0	0	0	0	0	0	0	0	0.04729	0	0	0	0	0	0	0.00613	0	0	0	0	0	0.2328	0	0	0	0	0	0	0	0	0	0	0	0	0	0	0	0	0	0	0	0	0	0	0	0	0	0
k__Bacteria|p__Firmicutes|c__Erysipelotrichia|o__Erysipelotrichales|f__Erysipelotrichaceae|g__Coprobacillus|s__Coprobacillus_sp_29_1	0	0	0	0	0	0	0	0	0	0	0	0	0	0	0	0.12623	0	0	0	0	0	0	0	0	0	0	0	0	0	0	0	0	0	0	0	0	0	0	0	0	0	0	0	0	0	0	0	0	0
k__Bacteria|p__Firmicutes|c__Erysipelotrichia|o__Erysipelotrichales|f__Erysipelotrichaceae|g__Coprobacillus|s__Coprobacillus_unclassified	0	0	0	0	0	0	0.36788	0	0	0	0	0	0	0.00319	0	0	0	0	0.01488	0	0	0	0	0.02495	0	0	0.09783	0	0	0	0.00768	0	0	0	0.14294	0.04224	0.08703	0	0.01909	0.00377	0	0	0	0.0052	0	0	0	0	0
k__Bacteria|p__Firmicutes|c__Erysipelotrichia|o__Erysipelotrichales|f__Erysipelotrichaceae|g__Eggerthia|s__Eggerthia_catenaformis	0	0	0	0	0	0	0.00482	0	0	0	0	0	0	0	0	0	0	0	0	0	0	0	0	0	0	0	0	0	0	0	0	0	0	0	0	0	0	0	0	0	0	0	0	0	0	0	0	0	0
k__Bacteria|p__Firmicutes|c__Erysipelotrichia|o__Erysipelotrichales|f__Erysipelotrichaceae|g__Erysipelotrichaceae_noname|s__Clostridium_innocuum	0	0	0	0	0	0	0	0	0	0	0	0	0	0	0	0	0	0	0	0	0.00222	0	0	0	0	0	0	0	0	0	0	0	0	0	0	0	0	0	0	0	0	0	0	0	0	0	0	0	0
k__Bacteria|p__Firmicutes|c__Erysipelotrichia|o__Erysipelotrichales|f__Erysipelotrichaceae|g__Erysipelotrichaceae_noname|s__Clostridium_ramosum	0	0	0	0	0	0	0.4312	0	0	0	0	0	0	0	0	0	0	0	0.00058	0	0	0	0	0.00259	0	0	0	0	0	0	0.00263	0	0	0	0	0.00079	0.02211	0	0.00126	0	0	0	0	0	0	0	0	0	0
k__Bacteria|p__Firmicutes|c__Erysipelotrichia|o__Erysipelotrichales|f__Erysipelotrichaceae|g__Erysipelotrichaceae_noname|s__Erysipelotrichaceae_bacterium_21_3	0	0	0	0	0	0	0	0	0	0	0	0	0	0	0	0	0	0	0	0	0	0	0	0	0	0	0	0	0	0	0	0	0	0	0	0	0	0	0	0	0	0	0	0	0	0	0	0	0
k__Bacteria|p__Firmicutes|c__Erysipelotrichia|o__Erysipelotrichales|f__Erysipelotrichaceae|g__Erysipelotrichaceae_noname|s__Erysipelotrichaceae_bacterium_2_2_44A	0	0	0	0	0	0	0	0	0	0	0	0	0	0	0	0.00067	0	0	0	0	0	0	0	0	0	0	0	0	0	0	0	0	0	0	0	0	0	0	0	0	0	0	0	0	0	0	0	0	0.00136
k__Bacteria|p__Firmicutes|c__Erysipelotrichia|o__Erysipelotrichales|f__Erysipelotrichaceae|g__Erysipelotrichaceae_noname|s__Erysipelotrichaceae_bacterium_3_1_53	0	0	0	0	0	0	0.08849	0	0	0	0	0	0	0	0	0	0	0	0	0	0	0	0	0	0	0.01571	0.00087	0	0	0	0	0	0	0	0	0	0	0	0	0	0	0	0	0	0	0	0	0	0
k__Bacteria|p__Firmicutes|c__Erysipelotrichia|o__Erysipelotrichales|f__Erysipelotrichaceae|g__Erysipelotrichaceae_noname|s__Erysipelotrichaceae_bacterium_5_2_54FAA	0	0	0	0	0	0	0	0	0	0	0	0	0	0	0	0	0	0	0	0	0	0	0	0	0	0	0	0	0	0	0	0	0	0	0	0	0	0	0	0	0	0	0	0	0	0	0	0	0
k__Bacteria|p__Firmicutes|c__Erysipelotrichia|o__Erysipelotrichales|f__Erysipelotrichaceae|g__Erysipelotrichaceae_noname|s__Erysipelotrichaceae_bacterium_6_1_45	0	0	0	0	0	0	0	0	0	0	0	0	0	0	0	0.01482	0	0	0	0	0	0	0	0	0	0	0	0	0	0	0	0	0	0.00361	0	0	0	0	0	0	0	0	0.00055	0	0	0	0	0	0
k__Bacteria|p__Firmicutes|c__Erysipelotrichia|o__Erysipelotrichales|f__Erysipelotrichaceae|g__Erysipelotrichaceae_noname|s__Eubacterium_biforme	0	0	0	0	0	0	0	0	0	0	0	0.25427	0	0	0	0	0.11065	0	0	0.48934	0	0	0.29101	0	0.16592	0	0	0.20444	0	0	0	0	0	0	0	0	0	0	0	0	1.03106	12.1773	0	0.11577	0.33963	0	0	0	0
k__Bacteria|p__Firmicutes|c__Erysipelotrichia|o__Erysipelotrichales|f__Erysipelotrichaceae|g__Erysipelotrichaceae_noname|s__Eubacterium_cylindroides	0	0	0	0	0	0	0	0	0	0	0	0	0	0	0	0	0	0	0	0	0	0.07706	0	0	0	0	0	0	0	0	0	0	0	0	0	0	0	0	0	0	0	0	0	0	0	0	0	0	0
k__Bacteria|p__Firmicutes|c__Erysipelotrichia|o__Erysipelotrichales|f__Erysipelotrichaceae|g__Erysipelotrichaceae_noname|s__Eubacterium_dolichum	0.00302	0	0.0072	0	0	0	0	0	0	0	0.0033	0	0	0	0	0	0	0	0	0	0.01385	0	0	0	0	0	0	0	0	0	0	0	0	0	0	0	0	0	0	0	0	0	0	0	0	0	0	0	0
k__Bacteria|p__Firmicutes|c__Erysipelotrichia|o__Erysipelotrichales|f__Erysipelotrichaceae|g__Holdemania|s__Holdemania_filiformis	0.00274	0	0	0.0043	0	0.01757	0	0.00153	0.00018	0	0.00034	0.0175	0.00732	0.02099	0.01034	0	0.00026	0	0.01267	0	0.02995	0.00094	0	0.01001	0	0	0	0.01765	0.01027	0	0	0	0	0	0	0	0	0.00319	0.01354	0.00628	0.05695	0.00841	0	0.002	0.0243	0	0	0.0434	0.05273
k__Bacteria|p__Firmicutes|c__Erysipelotrichia|o__Erysipelotrichales|f__Erysipelotrichaceae|g__Holdemania|s__Holdemania_unclassified	0.00753	0.00769	0.00725	0	0	0	0	0	0	0	0.00263	0	0	0	0.00325	0.04385	0.00014	0.0154	0	0.01634	0	0	0	0.00062	0.00155	0	0.043	0	0	0.02222	0	0	0	0	0	0	0.00882	0.00049	0	0.00117	0	0	0	0	0	0.01411	0.02055	0	0
k__Bacteria|p__Firmicutes|c__Erysipelotrichia|o__Erysipelotrichales|f__Erysipelotrichaceae|g__Solobacterium|s__Solobacterium_moorei	0	0.00018	0	0.00131	0.00737	0.04231	0.09181	0.0014	0	0	0.05364	0.00063	0.0038	0.00593	0	0	0.00053	0	0.00799	0.00302	0.06935	0	0	0.00196	0	0	0.00206	0.00113	0	0	0.00108	0.00424	0	0	0.0111	0.04611	0.00735	0.01405	0	0	0	0	0	0	0	0	0	0	0
k__Bacteria|p__Firmicutes|c__Erysipelotrichia|o__Erysipelotrichales|f__Erysipelotrichaceae|g__Turicibacter|s__Turicibacter_sanguinis	0	0	0	0	0	0	0	0.00076	0	0	0	0	0	0	0	0	0	0	0	0	0	0	0	0	0	0	0	0.00015	0	0	0	0	0	0	0	0	0	0	0	0	0	0	0	0	0	0.00023	0	0	0
k__Bacteria|p__Firmicutes|c__Erysipelotrichia|o__Erysipelotrichales|f__Erysipelotrichaceae|g__Turicibacter|s__Turicibacter_unclassified	0	0	0	0	0	0	0	0.00206	0.0031	0	0	0	0	0.0055	0.00187	0	0.00092	0	0	0	0.00102	0	0	0	0	0	0	0.00472	0	0	0	0	0	0	0	0	0	0	0	0	0	0	0	0	0	0.02011	0	0	0
k__Bacteria|p__Firmicutes|c__Negativicutes|o__Selenomonadales|f__Acidaminococcaceae|g__Acidaminococcus|s__Acidaminococcus_fermentans	0	0	0	0	0	0	0	0	0	0	0	0	0	0	0	0	0	0	0	0	0	0	0	0	0	0	0	0	0	0	0	0	0	0	0	0	0	0	0	0	0	0	1.33207	0	0	0	0	0	0
k__Bacteria|p__Firmicutes|c__Negativicutes|o__Selenomonadales|f__Acidaminococcaceae|g__Acidaminococcus|s__Acidaminococcus_intestini	0	0	0	0	0	0	0	0	0.00576	0	0	0	0.0202	0	0	0	0	0.0047	0	0	0	0	0	0	0	0	0	0	0	0	0	0	0	0	0	0.04999	0	0	0	0	0	0	0.03979	0	0	0	0	0	0
k__Bacteria|p__Firmicutes|c__Negativicutes|o__Selenomonadales|f__Acidaminococcaceae|g__Phascolarctobacterium|s__Phascolarctobacterium_succinatutens	0	0	0	0	0	0	0	0.0011	0	4.53548	0	0	0	0	0	0	0	0	0	0	0	0	0	0	0	0	0	0	0	0	0	0	0	0	0	0	0	0	1.88875	1.85588	0	0	0	0	0	0	0	0	0
k__Bacteria|p__Firmicutes|c__Negativicutes|o__Selenomonadales|f__Veillonellaceae|g__Anaeroglobus|s__Anaeroglobus_geminatus	0	0	0	0	0	0	0	0.00016	0	0	0	0	0	0	0	0	0	0	0	0	0	0	0	0	0	0	0	0	0	0	0	0	0	0	0	0	0	0	0	0	0	0	0	0	0	0	0	0	0
k__Bacteria|p__Firmicutes|c__Negativicutes|o__Selenomonadales|f__Veillonellaceae|g__Dialister|s__Dialister_invisus	0	0	0	0	1.4326	2.16618	3.13381	0.1126	0	0	0	0	0.30794	9.5579	1.71451	0.00261	3.34575	0.24183	0.00297	0.08227	0	0.17389	0.00256	0	0	0	0	0	0	0	0	0	0	0	0	0	0.24198	0.53294	0	0	0	0	0	0	0	0	0	0.00288	0.00325
k__Bacteria|p__Firmicutes|c__Negativicutes|o__Selenomonadales|f__Veillonellaceae|g__Dialister|s__Dialister_succinatiphilus	0	0	0	0	0	0	0	0	0	0	0	0	0	0.00107	0	0	0.00089	0	0	0	0	0.00029	8.65258	0	0	0	0	0	0	0	1.67242	2.83652	0	0	0	0	0	0	0	0	0	0	0	0	0	0	0	0	0
k__Bacteria|p__Firmicutes|c__Negativicutes|o__Selenomonadales|f__Veillonellaceae|g__Megamonas|s__Megamonas_funiformis	0	1.94625	0	0	0	0	0	0	0	0	0	0	0	0	0	0	0	0	0	0	0	0.01396	0.09201	0.0044	0.72406	0	0.24817	0.1434	0	0	0.87685	2.60095	0.00428	0.05591	3.4166	5.85458	0	0	0.00332	0	0.09745	1.27497	0	0	0	0	0	0.11663	0.27491
k__Bacteria|p__Firmicutes|c__Negativicutes|o__Selenomonadales|f__Veillonellaceae|g__Megamonas|s__Megamonas_hypermegale	0	6.14233	0	0	0	0	0	0	0	0	0.13471	0	0	0	0	0	0	0	0	0	0.38111	0.3062	0	0.02689	0.00305	0	0.0006	0.05337	0	0	0	0	0.33611	4.96752	0	0.00799	0	0	0.00454	0	0	0	0	0.01174	0.12283	0	0	1.18271	1.96581
k__Bacteria|p__Firmicutes|c__Negativicutes|o__Selenomonadales|f__Veillonellaceae|g__Megamonas|s__Megamonas_rupellensis	0	0.36265	0	0	0	0	0	0	0	0	1.70599	0	0.0149	0	0	0	0	0	0	0	0.55927	0.00071	0.00624	0.00442	0.0385	0.01146	7.37643	0.01494	0.00074	0.0031	0	0	0	0	0	0.00177	0	0	0	0	0	0	0	0.23043	1.97474	0	0	0.08466	0.10673
k__Bacteria|p__Firmicutes|c__Negativicutes|o__Selenomonadales|f__Veillonellaceae|g__Megamonas|s__Megamonas_unclassified	0.0071	18.0536	0	0.01355	0.02273	0.00078	0	0	0	0.00108	9.05781	0.00114	0.00729	0	0	0.01709	0	0	0	0.00039	1.19547	1.07604	0.43719	0.09356	4.0241	0.01049	4.95766	1.25722	0.00417	0.0079	3.39181	8.94185	1.61192	19.4368	20.1531	35.7157	0.00784	0	0.03519	0	0.47189	15.1945	0	1.01734	7.11691	0	0	1.75339	2.78382
k__Bacteria|p__Firmicutes|c__Negativicutes|o__Selenomonadales|f__Veillonellaceae|g__Megasphaera|s__Megasphaera_elsdenii	0	0	0	0	0	0	0	0.00161	0	0	0.00046	0	0.01361	0	0	0	0	0.00233	0	0	0	0	0	0	0	0	0	0	0	0	0	0	0	0	0	0.00029	0	0	0	0	0	0	0.21574	0	0	0	0	0	0
k__Bacteria|p__Firmicutes|c__Negativicutes|o__Selenomonadales|f__Veillonellaceae|g__Megasphaera|s__Megasphaera_micronuciformis	0	0	0	0	0	0.02195	1.07358	0.19519	0	0	0	0	0	0	0	0	0	0	0	0	0	0	0	0	0	0	0	0	0	0	0	0	0.02482	0.0093	0.01143	0.23242	0.00144	0	0	0	0	0	0	0	0	0.00646	0	0.06941	0.03008
k__Bacteria|p__Firmicutes|c__Negativicutes|o__Selenomonadales|f__Veillonellaceae|g__Megasphaera|s__Megasphaera_unclassified	0	0	0.02711	0	0	0	0	0	0	0	0.22702	0	1.64839	0	0	0.09223	0	0.2401	0	0	0	0	0	0	0	0	0	0.00867	0	0	0	0	0	0	0	2.88449	0.00742	0	0	0	0	0	9.70722	0	0	0	0	0	0
k__Bacteria|p__Firmicutes|c__Negativicutes|o__Selenomonadales|f__Veillonellaceae|g__Mitsuokella|s__Mitsuokella_multacida	0	0	0	0	0	0	0	0	0	0	0	0	0	0	0.07475	0	0	0	0	0	0	0	0	0	0	0	0	0	0	1.92514	0	0	0	0	0	0	0	0	0	0	0	0	0	0	0	0	0	0	0
k__Bacteria|p__Firmicutes|c__Negativicutes|o__Selenomonadales|f__Veillonellaceae|g__Mitsuokella|s__Mitsuokella_unclassified	0	0	0	0	0	0	0	0	0	0	0	0	0	0	0.01168	0	0	0	0	0	0	0	0	0	0.00442	0	0.00745	0	0	0	0	0	0	0	0	0	0	0	0	0	0	0	0	0	0	0	0	0	0
k__Bacteria|p__Firmicutes|c__Negativicutes|o__Selenomonadales|f__Veillonellaceae|g__Selenomonas|s__Selenomonas_flueggei	0	0	0	0	0	0	0	0	0	0	0	0	0	0	0	0	0	0	0	0	0	0	0	0	0	0	0	0	0	0	0	0	0	0	0	0	0	0	0	0	0	0	0	0	0	0	0	0	0
k__Bacteria|p__Firmicutes|c__Negativicutes|o__Selenomonadales|f__Veillonellaceae|g__Selenomonas|s__Selenomonas_noxia	0	0	0	0	0	0	0	0	0	0	0	0	0	0	0	0	0	0	0	0	0	0	0	0	0	0	0	0	0	0	0	0	0	0	0	0	0	0	0	0	0	0	0	0	0	0	0	0	0
k__Bacteria|p__Firmicutes|c__Negativicutes|o__Selenomonadales|f__Veillonellaceae|g__Selenomonas|s__Selenomonas_sputigena	0	0	0	0	0	0	0	0	0	0	0	0	0	0	0	0	0	0	0	0	0	0	0	0	0	0	0	0	0	0	0	0	0	0	0	0	0	0	0	0	0	0	0	0	0	0	0	0	0
k__Bacteria|p__Firmicutes|c__Negativicutes|o__Selenomonadales|f__Veillonellaceae|g__Veillonella|s__Veillonella_atypica	0	0	0	0	0	0.06921	0.23316	0.04317	0.00333	0	0.00026	0	0	0	0	0	0	0.07008	0.01036	0	0.01022	0	0.00449	0	0	0	0.01179	0	0	0	0.02129	0.00599	0.02958	0.05061	0.06079	0.4806	0.07858	0.00118	0	0	0.01744	0.00777	0.01959	0.00778	0	0.18028	0.38052	0.05362	0
k__Bacteria|p__Firmicutes|c__Negativicutes|o__Selenomonadales|f__Veillonellaceae|g__Veillonella|s__Veillonella_dispar	0	0	0	0	0	0.03311	0.20634	0	0	0	0.00112	0	0	0	0	0	0	0.02877	0.0064	0	0	0	0.00434	0	0	0.00325	0.00885	0	0	0.01091	0.01424	0.00801	0.05116	0.02551	0.03834	0.2292	0.01651	0.00122	0.00182	0.04169	0.01029	0.01089	0.05051	0.0018	0	0.06553	0.11511	0.04046	0
k__Bacteria|p__Firmicutes|c__Negativicutes|o__Selenomonadales|f__Veillonellaceae|g__Veillonella|s__Veillonella_parvula	0.00386	0	0	0.00525	0	0.05965	0.18972	1.64502	0.31833	0.0013	0.01601	0	0	0	0.0313	0	0.00381	0.05203	0.06673	0.00805	0.016	0	0.03228	0.00153	0	1.85141	0.02184	0.0072	0	0.02671	0.01829	0.0222	0.30077	0.18352	0.06316	0.2974	0.98545	0.01039	0.00129	0.01418	0.04817	0.03107	0.08207	0.06705	0.0238	0.10052	0.68869	0.59928	0.69226
k__Bacteria|p__Firmicutes|c__Negativicutes|o__Selenomonadales|f__Veillonellaceae|g__Veillonella|s__Veillonella_unclassified	0.01737	0	0.00017	0.00791	0	0.38486	1.47824	2.54699	0.05567	0.01351	0.0211	0.00448	0.03398	0	0.01986	0	0.00621	0.05689	0.01779	0.02181	0.04427	0.00145	0.05409	0.01149	0	8.74319	0.02676	0.00439	0.00226	0.06877	0.05314	0.02446	0.17212	0.31057	0.20679	1.20544	1.02957	0.03043	0.01299	0.16588	0.03745	0.03936	0.22091	0.06859	0.00725	0.14508	3.01409	1.41116	0.10356
k__Bacteria|p__Fusobacteria|c__Fusobacteriia|o__Fusobacteriales|f__Fusobacteriaceae|g__Fusobacterium|s__Fusobacterium_mortiferum	1.62552	0.04803	0.3916	0	0	0.00433	0	0.00396	0	0.01515	28.7502	0.00614	0.03113	0	0	0.10229	0	0.25452	0.06868	0	0.25382	0	0	0	0	0	0	0	0	0	0	0	0	0.01879	19.8156	0.02903	0	0	0.01677	0	0	0	0	0	0	0	0	0	0
k__Bacteria|p__Fusobacteria|c__Fusobacteriia|o__Fusobacteriales|f__Fusobacteriaceae|g__Fusobacterium|s__Fusobacterium_nucleatum	0	0	0	0	0	0	0	0.00623	0	0	0	0	0	0	0	0	0	0	0	0	0	0	0	0	0	0	0	0	0	0	0	0	0	0	0	0.00152	0	0	0	0	0	0	0	0	0	0	0	0	0
k__Bacteria|p__Fusobacteria|c__Fusobacteriia|o__Fusobacteriales|f__Fusobacteriaceae|g__Fusobacterium|s__Fusobacterium_periodonticum	0	0	0	0	0	0	0	0.00425	0	0	0	0	0	0	0	0	0	0	0	0	0	0	0	0	0	0	0	0	0	0	0	0	0	0	0	0	0	0	0	0	0	0	0	0	0	0	0	0	0
k__Bacteria|p__Fusobacteria|c__Fusobacteriia|o__Fusobacteriales|f__Fusobacteriaceae|g__Fusobacterium|s__Fusobacterium_ulcerans	0	0	0	0	0	0	0	0	0	0	0	0	0	0	0	0	0	0	0	0	0	0	0	0	0	0	0	0	0	0	0	0	0	0	0	0	0	0	0	0	0	0	0	0	0	0	0	0	0
k__Bacteria|p__Fusobacteria|c__Fusobacteriia|o__Fusobacteriales|f__Fusobacteriaceae|g__Fusobacterium|s__Fusobacterium_varium	0	0	0	0	0	0	0	0	0	0	0	0	0	0	0	0	0	0	0	0	0	0	0	0	0	0	0	0	0	0	0	0	0	0	0	0	0	0	0	0	0	0	0	0	0	0	0	0	0
k__Bacteria|p__Fusobacteria|c__Fusobacteriia|o__Fusobacteriales|f__Leptotrichiaceae|g__Leptotrichia|s__Leptotrichia_unclassified	0	0	0	0	0	0	0	0	0	0	0	0	0	0	0	0	0	0	0	0	0	0	0	0	0	0	0	0	0	0	0	0	0	0	0	0	0	0	0	0	0	0	0	0	0	0	0	0	0
k__Bacteria|p__Fusobacteria|c__Fusobacteriia|o__Fusobacteriales|f__Leptotrichiaceae|g__Leptotrichia|s__Leptotrichia_wadei	0	0	0	0	0	0	0	0	0	0	0	0	0	0	0	0	0	0	0	0	0	0	0	0	0	0	0	0	0	0	0	0	0	0	0	0	0	0	0	0	0	0	0	0	0	0	0	0	0
k__Bacteria|p__Proteobacteria|c__Alphaproteobacteria|o__Caulobacterales|f__Caulobacteraceae|g__Caulobacter|s__Caulobacter_unclassified	0	0	0	0	0	0	0.01437	0	0	0	0	0	0	0	0	0	0	0	0	0	0	0	0	0.00618	0	0	0	0	0	0	0	0	0	0	0	0	0	0	0	0	0	0	0	0	0	0	0	0	0
k__Bacteria|p__Proteobacteria|c__Alphaproteobacteria|o__Caulobacterales|f__Caulobacteraceae|g__Caulobacter|s__Caulobacter_vibrioides	0	0	0	0	0	0	0.00938	0	0	0	0	0	0	0	0	0	0	0	0	0	0	0	0	0.00081	0	0	0	0	0	0	0	0	0	0	0	0.00354	0	0	0	0	0	0	0	0	0	0	0	0	0
k__Bacteria|p__Proteobacteria|c__Betaproteobacteria|o__Burkholderiales|f__Burkholderiaceae|g__Lautropia|s__Lautropia_mirabilis	0	0	0	0	0	0	0	0	0	0	0	0	0	0	0	0	0	0	0	0	0	0	0	0	0	0	0	0	0	0	0	0	0	0	0	0	0	0	0	0	0	0	0.00027	0	0	0	0	0	0
k__Bacteria|p__Proteobacteria|c__Betaproteobacteria|o__Burkholderiales|f__Burkholderiales_noname|g__Burkholderiales_noname|s__Burkholderiales_bacterium_1_1_47	0.00548	0.0442	0.47839	0	0.02613	0.00458	0	0.03366	0	0	0.03641	0.24706	0.26862	0.07631	0	0.00414	0.00945	0.00836	0.49149	0	0	0.10779	0.01782	0.04042	0.00147	0	0	0	0.0114	0.63592	0	0.00226	0	0.01286	0	0.00075	0	0.069	0.07679	0.36512	0.05141	0.06255	0.37476	0	0	0.03557	0.26597	0.17622	0.47736
k__Bacteria|p__Proteobacteria|c__Betaproteobacteria|o__Burkholderiales|f__Comamonadaceae|g__Comamonas|s__Comamonas_unclassified	0	0	0	0	0	0	0	0	0	0	0	0	0	0	0	0	0	0	0	0	0	0	0	0	0	0	0	0	0	0	0	0	0	0	0	0	0	0	0	0	0	0	0	0	0	0	0	0	0
k__Bacteria|p__Proteobacteria|c__Betaproteobacteria|o__Burkholderiales|f__Oxalobacteraceae|g__Oxalobacter|s__Oxalobacter_formigenes	0	0	0.00227	0.00416	0	0	0	0	0	0	0	0.02784	0	0	0	0.01192	0	0	0	0.02289	0	0	0	0	0	0	0	0	0	0	0	0	0	0	0	0	0	0	0.0078	0	0.0186	0.00215	0	0	0	0	0	0	0
k__Bacteria|p__Proteobacteria|c__Betaproteobacteria|o__Burkholderiales|f__Sutterellaceae|g__Parasutterella|s__Parasutterella_excrementihominis	0.009	0.03292	0.56889	0	0.02351	0.03777	0	0.03094	0	0	0.04674	0.22481	0.19288	0.10371	0	0.01296	0.00619	0.00375	1.04788	0	0	0.12008	0.0238	0.02839	0.00775	0	0	0	0	0.5165	0	0.00302	0.00122	0.01779	0	0.00175	0	0.03838	0.07118	0.22994	0.02899	0.06292	0.23244	0	0	0.03678	0.2686	0.12852	0.37403
k__Bacteria|p__Proteobacteria|c__Betaproteobacteria|o__Burkholderiales|f__Sutterellaceae|g__Sutterella|s__Sutterella_parvirubra	0	0	0	0	0	0	0	0	0	0	0	0	0	0	0	0	0	0	0	0	0	0	0	0	0	0	0	0	0	0	0	0	0	0	1.38125	0.52551	0	0	0	0	0.13676	0	0	0	0	0	0	0	0
k__Bacteria|p__Proteobacteria|c__Betaproteobacteria|o__Burkholderiales|f__Sutterellaceae|g__Sutterella|s__Sutterella_wadsworthensis	0	0	0	0	0	0	0	0	0	0	0	0	0	0	0	0	0	0	0	0	0	0	0	0	0	0	0	0	0	0	0.31442	0.55559	0	0	0	0	0	0	0	0	0.82357	1.02272	0	0.22114	0.32141	0	0	0	0
k__Bacteria|p__Proteobacteria|c__Betaproteobacteria|o__Neisseriales|f__Neisseriaceae|g__Eikenella|s__Eikenella_corrodens	0	0	0	0	0	0	0	0	0	0	0	0	0	0	0	0	0	0	0	0	0	0	0	0	0	0.07158	0	0	0	0	0	0	0	0	0	0	0	0	0	0	0	0	0	0	0	0	0	0	0
k__Bacteria|p__Proteobacteria|c__Betaproteobacteria|o__Neisseriales|f__Neisseriaceae|g__Kingella|s__Kingella_oralis	0	0	0	0	0	0	0	0	0	0	0	0	0	0	0	0	0	0	0	0	0	0	0	0	0	0	0	0	0	0	0	0	0	0	0	0	0	0	0	0	0	0	0	0	0	0	0	0	0
k__Bacteria|p__Proteobacteria|c__Betaproteobacteria|o__Neisseriales|f__Neisseriaceae|g__Neisseria|s__Neisseria_elongata	0	0	0	0	0	0	0	0	0	0	0	0	0	0	0	0	0	0	0	0	0	0	0	0	0	0	0	0	0	0	0	0	0	0	0	0	0	0	0	0	0	0	0	0	0	0	0	0	0
k__Bacteria|p__Proteobacteria|c__Betaproteobacteria|o__Neisseriales|f__Neisseriaceae|g__Neisseria|s__Neisseria_flavescens	0	0	0	0	0	0	0	0	0	0	0	0	0	0	0	0	0	0	0	0	0	0	0	0	0	0	0	0	0	0	0	0	0	0	0	0	0	0	0	0	0	0	0	0	0	0	0	0	0
k__Bacteria|p__Proteobacteria|c__Betaproteobacteria|o__Neisseriales|f__Neisseriaceae|g__Neisseria|s__Neisseria_subflava	0	0	0	0	0	0	0	0	0	0	0	0	0	0	0	0	0	0	0	0	0	0	0	0	0	0	0	0	0	0	0	0	0	0	0	0	0	0	0	0	0	0	0	0	0	0	0	0	0
k__Bacteria|p__Proteobacteria|c__Betaproteobacteria|o__Neisseriales|f__Neisseriaceae|g__Neisseria|s__Neisseria_unclassified	0	0	0	0	0	0	0	0	0	0	0	0	0	0	0	0	0	0	0	0	0	0	0	0	0	0	0	0	0	0	0	0	0	0	0	0	0.00674	0	0	0	0.00805	0	0	0	0	0	0	0	0
k__Bacteria|p__Proteobacteria|c__Deltaproteobacteria|o__Desulfovibrionales|f__Desulfovibrionaceae|g__Bilophila|s__Bilophila_unclassified	0.24519	0.17214	0.93979	0.11137	0.06775	0.00635	0	0.00643	0.07615	0	0.21477	0.06415	0.17418	0.06625	0.0691	0.3291	0.08707	0.51081	0.19931	0.25908	0.13908	0.02024	0.21463	0.12728	0.24639	0.00036	0.75996	0.15089	0.42473	0.12948	0.06634	0.04785	0.13498	0.00107	0.0137	0.02298	0.51595	0.21216	0.22015	0.16225	0.75953	0	1.89738	0.07944	0.27026	0.08318	0.02711	0	0
k__Bacteria|p__Proteobacteria|c__Deltaproteobacteria|o__Desulfovibrionales|f__Desulfovibrionaceae|g__Bilophila|s__Bilophila_wadsworthia	0.01773	0.00894	0.14195	0.02099	0.00203	0	0	0	0.00126	0	0.00706	0.00759	0	0.00195	0	0.0302	0.00589	0.02708	0.008	0.02916	0.01221	0.00231	0.01251	0	0.00019	0	0.03629	0.00219	0.02936	0.00039	0.0017	0.00144	0.01769	0	0	0.00052	0.02934	0.00885	0.01184	0.00695	0.01385	0	0.20939	0.01969	0.06775	0.00524	0	0	0
k__Bacteria|p__Proteobacteria|c__Deltaproteobacteria|o__Desulfovibrionales|f__Desulfovibrionaceae|g__Desulfovibrio|s__Desulfovibrio_desulfuricans	0	0	0	0	0	0	0	0	0	0	0.00482	0.00179	0	0	0	0	0.00336	0	0	0	0	0	0	0	0	0	0	0.00092	0	0	0	0	0	0	0	0	0	0	0	0	0.00347	0	0	0	0	0.0061	0	0	0
k__Bacteria|p__Proteobacteria|c__Deltaproteobacteria|o__Desulfovibrionales|f__Desulfovibrionaceae|g__Desulfovibrio|s__Desulfovibrio_piger	0.0681	0	0	0	0	0.01786	0	0.00049	0	0	0	0	0	0	0.0074	0.17839	0	0	0	0	0	0	0	0	0.01015	0	0	0	0.38013	0	0	0	0	0	0	0	0	0	0.13951	0.07117	0	0	0	0	0	0	0	0	0
k__Bacteria|p__Proteobacteria|c__Epsilonproteobacteria|o__Campylobacterales|f__Campylobacteraceae|g__Campylobacter|s__Campylobacter_concisus	0	0	0	0	0	0	0	0.00298	0	0	0	0	0	0	0	0	0	0	0	0	0	0	0	0	0	0	0	0	0	0	0	0	0	0	0	9e-05	0	0	0	0	0	0	0	0	0	0	0	0	0
k__Bacteria|p__Proteobacteria|c__Epsilonproteobacteria|o__Campylobacterales|f__Campylobacteraceae|g__Campylobacter|s__Campylobacter_curvus	0	0	0	0	0	0	0	0	0	0	0	0	0	0	0	0	0	0	0	0	0	0	0	0	0	0	0	0	0	0	0	0	0	0	0	0	0	0	0	0	0	0	0	0	0	0	0	0	0
k__Bacteria|p__Proteobacteria|c__Epsilonproteobacteria|o__Campylobacterales|f__Campylobacteraceae|g__Campylobacter|s__Campylobacter_gracilis	0	0	0	0	0	0	0	0	0	0	0	0	0	0	0	0	0	0	0	0	0	0	0	0	0	0	0	0	0	0	0	0	0	0	0	0	0	0	0	0	0	0	0	0	0	0	0	0	0
k__Bacteria|p__Proteobacteria|c__Epsilonproteobacteria|o__Campylobacterales|f__Campylobacteraceae|g__Campylobacter|s__Campylobacter_hominis	0	0	0	0	0	0	0	0	0	0	0	0	0	0	0	0	0	0	0	0	0	0	0	0	0	0	0	0	0	0	0	0	0	0	0	0	0	0	0	0	0	0	0	0	0.0127	0	0	0	0
k__Bacteria|p__Proteobacteria|c__Epsilonproteobacteria|o__Campylobacterales|f__Campylobacteraceae|g__Campylobacter|s__Campylobacter_showae	0	0	0	0	0	0	0	0.02286	0	0	0	0	0	0	0	0	0	0	0	0	0	0	0	0	0	0	0	0	0	0	0	0	0	0	0	0	0	0	0	0	0	0	0	0	0	0	0	0	0
k__Bacteria|p__Proteobacteria|c__Gammaproteobacteria|o__Aeromonadales|f__Aeromonadaceae|g__Aeromonas|s__Aeromonas_hydrophila	0	0	0	0	0	0	0	0	0	0	0	0	0	0	0	0	0	0	0	0	0	0	0	0	0	0	0	0	0	0	0	0	0	0	0	0	0	0	0	0	0	0	0	0	0	0	0	0	0
k__Bacteria|p__Proteobacteria|c__Gammaproteobacteria|o__Aeromonadales|f__Aeromonadaceae|g__Aeromonas|s__Aeromonas_unclassified	0	0	0	0	0	0	0	0	0	0	0	0	0	0	0	0	0	0	0	0	0	0	0	0	0	0	0	0	0	0	0	0	0	0	0	0	0	0	0.0013	0	0	0	0	0	0	0	0	0	0
k__Bacteria|p__Proteobacteria|c__Gammaproteobacteria|o__Aeromonadales|f__Aeromonadaceae|g__Aeromonas|s__Aeromonas_veronii	0	0	0	0	0	0	0	0	0	0	0	0	0	0	0	0	0	0	0	0	0	0	0	0	0	0	0	0	0	0	0	0	0	0	0	0	0	0	0.00092	0	0	0	0	0	0	0	0	0	0
k__Bacteria|p__Proteobacteria|c__Gammaproteobacteria|o__Aeromonadales|f__Succinivibrionaceae|g__Succinatimonas|s__Succinatimonas_hippei	0	0	0	0	0	0	0	0	0	0	0	0	0	0	0	0.00602	0	0	0	0	0	0	0	0	0	0	0	0	0	0	0	0	0	0	0	0	0	0	0	0	0	0	0	0	0	0	0	0	0
k__Bacteria|p__Proteobacteria|c__Gammaproteobacteria|o__Enterobacteriales|f__Enterobacteriaceae|g__Citrobacter|s__Citrobacter_freundii	0	0	0	0.00253	0	0	0	0	0	0.39693	0	0	0	0	0	0	0	0	0	0.05149	0	0	0	1.09342	0	0	0	0	0	0	0.00067	0	0	0	0	0	0	0	0	0	0	0	0	0	0	0	0	0	0
k__Bacteria|p__Proteobacteria|c__Gammaproteobacteria|o__Enterobacteriales|f__Enterobacteriaceae|g__Citrobacter|s__Citrobacter_koseri	0	0	0	0	0	0	0	0	0	0	0	0	0	0	0	0	0	0	0	0	0	0	0	0	0	0	0	0	0	0	0	0	0	0	0	0	0	0	0	0	0	0	0	0	0	0	0	0	1.76976
k__Bacteria|p__Proteobacteria|c__Gammaproteobacteria|o__Enterobacteriales|f__Enterobacteriaceae|g__Citrobacter|s__Citrobacter_unclassified	0	0	0	0	0	0	0	0	0	0.47168	0	0	0	0	0	0	0	0	0	0.05144	0.00619	0.00078	0	0.8841	0	0	0	0	0	0	0.00181	0	0	0	0	0	0	0	0	0	0	0	0	0	0	0	0	0	0
k__Bacteria|p__Proteobacteria|c__Gammaproteobacteria|o__Enterobacteriales|f__Enterobacteriaceae|g__Enterobacteriaceae_noname|s__Enterobacteriaceae_bacterium_9_2_54FAA	0	0	0	0	0	0	0	0	0	0	0	0	0	0	0	0	0	0	0	0.22168	0	0	0	0	0	0	0	0	0	0	0	0	0	0	0	0	0	0	0	0	0	0	0	0	0	0	0	0	0
k__Bacteria|p__Proteobacteria|c__Gammaproteobacteria|o__Enterobacteriales|f__Enterobacteriaceae|g__Enterobacter|s__Enterobacter_aerogenes	0	0.04659	0	0	0	0	0	0.07347	0	0	0	0	0	0	0	0	0	0	0	0	0	0	0	0	0	0	0	0	0	0	0	0	0	0	0	0	0	0	0	0	0	0	0	0	0	0	0	0	0
k__Bacteria|p__Proteobacteria|c__Gammaproteobacteria|o__Enterobacteriales|f__Enterobacteriaceae|g__Enterobacter|s__Enterobacter_cancerogenus	0	0	0	0	0	0	0	0	0	0	0	0	0	0	0	0	0	0	0	0	0	0	0	0.03759	0	0	0	0	0	0	0	0	0	0	0	0	0	0	0	0	0	0	0	0	0	0	0	0	0
k__Bacteria|p__Proteobacteria|c__Gammaproteobacteria|o__Enterobacteriales|f__Enterobacteriaceae|g__Enterobacter|s__Enterobacter_cloacae	0	0	0	0	0	0	0	0	0	0.0569	0	0	0	0	0	0	0	0	0	0	0	0	0	9.22235	0	0	0	0	0	0	0.05821	0	0.1295	0	0	0	0	0.02521	0	0	0	0	0.00087	0.02798	0	0.45557	0.22688	0.19157	0
k__Bacteria|p__Proteobacteria|c__Gammaproteobacteria|o__Enterobacteriales|f__Enterobacteriaceae|g__Enterobacter|s__Enterobacter_hormaechei	0	0	0	0	0	0	0	0	0	0	0	0	0	0	0	0	0	0	0	0	0	0	0	0.00126	0	0	0	0	0	0	0	0	0	0	0	0	0	0	0	0	0	0	0	0	0	0	0	0	0
k__Bacteria|p__Proteobacteria|c__Gammaproteobacteria|o__Enterobacteriales|f__Enterobacteriaceae|g__Enterobacter|s__Enterobacter_mori	0	0	0	0	0	0	0	0	0	0	0	0	0	0	0	0	0	0	0	0	0	0	0	0.06102	0	0	0	0	0	0	0	0	0	0	0	0	0	0	0	0	0	0	0	0	0	0	0	0	0
k__Bacteria|p__Proteobacteria|c__Gammaproteobacteria|o__Enterobacteriales|f__Enterobacteriaceae|g__Escherichia|s__Escherichia_coli	0.01121	0.10612	0.00887	0.00365	0	7.25631	6.39675	0.068	0.78153	0.21624	0.17551	0.01324	0.12444	0.02341	0.00482	0.96786	0.02251	0.0373	0.00569	1.17134	0.43034	0.09977	0.1085	0.03172	0.0251	13.8142	0.034	0.00295	0.00665	0.09633	0.01298	0.06171	0.01011	0.02087	0.00572	0	0.12358	1.93301	1.21561	0.02722	0	10.2432	1.46082	0.85865	0.35544	5.67488	0.13312	0.76048	0.04665
k__Bacteria|p__Proteobacteria|c__Gammaproteobacteria|o__Enterobacteriales|f__Enterobacteriaceae|g__Escherichia|s__Escherichia_unclassified	0.00066	0.01565	0.01516	0.0023	0.00745	0.27843	0.92786	0.00458	0.29133	0.06096	0	0	0.05872	0	0.00185	0	0.01151	0.01576	0.00623	0.42956	0.20358	0.03567	0.00352	0.31768	0.00897	0.23035	0	0.00156	0.07234	0.11066	0.04016	0	0.0132	0	0.01949	0.0035	0.00652	0	0.42406	0	0	4.12655	0	0.13303	0.03677	0.7264	0	0.40642	0.04271
k__Bacteria|p__Proteobacteria|c__Gammaproteobacteria|o__Enterobacteriales|f__Enterobacteriaceae|g__Hafnia|s__Hafnia_alvei	0	0	0	0	0	0	0	0	0	0	0	0	0	0	0	0	0	0	0	0.02198	0	0	0	0	0	0	0	0	0	0	0	0	0	0	0	0	0	0	0	0	0	0	0	0	0	0	0	0	0
k__Bacteria|p__Proteobacteria|c__Gammaproteobacteria|o__Enterobacteriales|f__Enterobacteriaceae|g__Klebsiella|s__Klebsiella_oxytoca	0	0	0	0	0	0	0	0	0.02344	0	0	0	0	0	0	0	0	0	0	0	0	0	0	0.00315	0	0.15164	0	0	0	0	0	0	8.45181	0.00576	0.00084	0	0.00155	0	0.00101	0	0	0	0	0	0	0	0	0	0
k__Bacteria|p__Proteobacteria|c__Gammaproteobacteria|o__Enterobacteriales|f__Enterobacteriaceae|g__Klebsiella|s__Klebsiella_pneumoniae	0	0	0	0	0	0	0.68476	0.97719	2.02796	0	0	0	0	0.02525	0	0	0	0	0	0.34037	0.0055	0	0	0.76892	0	0	0	0.00019	0	0	0.05597	0.00881	0	1.67256	0.0091	0.00019	17.7296	0.34931	5.02909	18.5691	6.90836	0	0.01816	0.26138	0	1.67664	0.04929	0.01532	0.08551
k__Bacteria|p__Proteobacteria|c__Gammaproteobacteria|o__Enterobacteriales|f__Enterobacteriaceae|g__Klebsiella|s__Klebsiella_unclassified	0	0	0	0	0	0	0	0	0	0	0	0	0	0	0	0	0	0	0	0	0	0.00176	0	0	0	0.32124	0	0.00067	0	0	0	0	0	0	0	0.00045	0	0	6.12363	0	0	0	0	0	0	0	0	0	0
k__Bacteria|p__Proteobacteria|c__Gammaproteobacteria|o__Enterobacteriales|f__Enterobacteriaceae|g__Klebsiella|s__Klebsiella_variicola	0	0	0	0	0	0	0	0	0	0	0	0	0	0	0	0	0	0	0	0	0	0	0	0	0	0	0	0	0	0	0	0	0	0	0	0	0	0	0	0	0	0	0	0	0	0	0	0	0
k__Bacteria|p__Proteobacteria|c__Gammaproteobacteria|o__Enterobacteriales|f__Enterobacteriaceae|g__Morganella|s__Morganella_morganii	0	0	0	0	0	0	0	0	0	0	0	0	0	0	0	0	0	0	0	0	0	0	0	0	0	0.6521	0	0	0	0	0	0	0	0	0	0	0	0	0.08574	0	0	0	0	0	0	0	0	0	0
k__Bacteria|p__Proteobacteria|c__Gammaproteobacteria|o__Enterobacteriales|f__Enterobacteriaceae|g__Pantoea|s__Pantoea_dispersa	0	0	0	0	0	0	0	0	0	0	0	0	0	0	0	0	0	0	0	0	0	0	0	0	0	0	0	0	0	0	0	0	0	0	0	0	0	0	0	0	0	0	0	0	0	0	0	0	0
k__Bacteria|p__Proteobacteria|c__Gammaproteobacteria|o__Enterobacteriales|f__Enterobacteriaceae|g__Pantoea|s__Pantoea_unclassified	0	0	0	0	0	0	0	0	0	0	0	0	0	0	0	0	0	0	0	0	0	0	0	0	0	0	0	0	0	0	0	0	0	0	0	0	0	0	0	0	0	0	0	0	0	0	0	0	0
k__Bacteria|p__Proteobacteria|c__Gammaproteobacteria|o__Enterobacteriales|f__Enterobacteriaceae|g__Plesiomonas|s__Plesiomonas_shigelloides	0	0	0	0	0	0	0	0	0	0	0	0	0	0	0	0	0	0	0	0	0	0	0	0	0	0	0	0	0	0	0	0	0	0	0	0	0	0	0	0	0	0	0	0	0	0	0	0	0
k__Bacteria|p__Proteobacteria|c__Gammaproteobacteria|o__Enterobacteriales|f__Enterobacteriaceae|g__Providencia|s__Providencia_alcalifaciens	0	0	0	0	0	0	0	0	0	0	0	0	0	0	0	0	0	0	0	0	0	0	0	0	0	0	0	0	0	0	0	0	0	0	0	0	0	0	0.00229	0	0	0	0	0	0	0	0	0	0
k__Bacteria|p__Proteobacteria|c__Gammaproteobacteria|o__Enterobacteriales|f__Enterobacteriaceae|g__Raoultella|s__Raoultella_ornithinolytica	0	0	0	0	0	0	0	0.00466	0	0	0	0	0	0	0	0	0	0	0	0	0	0	0	0.01742	0	0.01864	0	0	0	0	0	0	0	0	0	0	0	0	0	0	0	0	0	0	0	0	0	0.04954	0
k__Bacteria|p__Proteobacteria|c__Gammaproteobacteria|o__Enterobacteriales|f__Enterobacteriaceae|g__Shigella|s__Shigella_flexneri	0	0	0	0	0	0.0025	0	0	0	0	0	0	0	0	0	0	0	0	0	0	0	0	0	0	0	0	0	0	0	0	0	0	0	0	0	0	0	0	0	0	0	0	0	0	0	0	0	0	0
k__Bacteria|p__Proteobacteria|c__Gammaproteobacteria|o__Enterobacteriales|f__Enterobacteriaceae|g__Shigella|s__Shigella_sonnei	0	0	0	0	0	0	0	0	0	0	0	0	0	0	0	0	0	0	0	0	0	0	0	0	0	0	0	0	0	0	0	0	0	0	0	0	0	0	0	0	0	0	0	0	0	0.04783	0	0	0
k__Bacteria|p__Proteobacteria|c__Gammaproteobacteria|o__Pasteurellales|f__Pasteurellaceae|g__Actinobacillus|s__Actinobacillus_unclassified	0	0	0	0	0	0	0	0.01599	0	0	0	0	0	0	0	0	0	0	0	0	0	0	0	0	0	0	0	0	0	0	0	0	0	0	0	0	0	0	0	0	0	0	0	0	0	0	0	0	0
k__Bacteria|p__Proteobacteria|c__Gammaproteobacteria|o__Pasteurellales|f__Pasteurellaceae|g__Aggregatibacter|s__Aggregatibacter_aphrophilus	0	0	0	0	0	0	0	0	0	0	0	0	0	0	0	0	0	0	0	0	0	0	0	0	0	0	0	0	0	0	0	0	0	0	0	0	0.00132	0	0	0	0	0	0	0	0	0	0	0	0
k__Bacteria|p__Proteobacteria|c__Gammaproteobacteria|o__Pasteurellales|f__Pasteurellaceae|g__Aggregatibacter|s__Aggregatibacter_segnis	0	0	0	0	0	0.00162	0	0	0	0	0	0	0	0	0	0	0	0	0	0	0.00393	0	0	0	0	0	0	0	0	0	0	0	0	0	0	0	0	0	0	0	0.01123	0.00462	0	0.00067	0	0	0.00521	0.00578	0.00199
k__Bacteria|p__Proteobacteria|c__Gammaproteobacteria|o__Pasteurellales|f__Pasteurellaceae|g__Aggregatibacter|s__Aggregatibacter_unclassified	0	0	0	0	0	0.00075	0	0	0	0	0	0	0	0	0	0	0	0	0	0	0	0	0	0	0	0	0	0	0	0	0	0	0	0	0	0	0.00123	0	0	0	0	0	0	0	0	0	0.00833	0	0.00261
k__Bacteria|p__Proteobacteria|c__Gammaproteobacteria|o__Pasteurellales|f__Pasteurellaceae|g__Haemophilus|s__Haemophilus_haemolyticus	0	0	0	0	0	0	0	0.00135	0	0	0	0	0	0	0	0	0	0	0	0	0	0	0	0	0	0	0	0	0	0	0	0	0	0	0	0	0	0	0	0	0	0	0	0	0	0	0	0	0.00145
k__Bacteria|p__Proteobacteria|c__Gammaproteobacteria|o__Pasteurellales|f__Pasteurellaceae|g__Haemophilus|s__Haemophilus_influenzae	0	0	0	0	0	0	0	0	0	0	0	0	0	0	0	0	0	0	0	0	0	0	0	0	0	0	0	0	0	0	0	0	0	0	0	0	0	0	0	0	0	0	0	0	0	0	0	0	0
k__Bacteria|p__Proteobacteria|c__Gammaproteobacteria|o__Pasteurellales|f__Pasteurellaceae|g__Haemophilus|s__Haemophilus_parahaemolyticus	0	0	0	0	0	0	0	0.00368	0	0	0	0	0	0	0	0	0	0	0	0	0	0	0	0	0	0	0	0	0	0	0	0	0	0	0	0	0	0	0	0	0	0	0	0	0	0	0	0	0
k__Bacteria|p__Proteobacteria|c__Gammaproteobacteria|o__Pasteurellales|f__Pasteurellaceae|g__Haemophilus|s__Haemophilus_parainfluenzae	0.00166	0.00438	0	0.1528	0	0.07184	0.10917	2.17747	0.00459	0	0.07411	0.00104	0	0	0.08679	0	0.0762	0.201	0.09318	0.00928	0.39504	0.00429	0.02265	0.18074	0.01431	0	0.10182	0.11022	0	0.82981	0.0454	0.02702	0	0.00413	0.05992	0.22455	2.22984	0.00391	0	0	0.21074	0.21477	0.18171	0.48625	0.09324	0.60631	2.66602	1.32449	0.1295
k__Bacteria|p__Proteobacteria|c__Gammaproteobacteria|o__Pasteurellales|f__Pasteurellaceae|g__Haemophilus|s__Haemophilus_paraphrohaemolyticus	0	0	0	0	0	0	0	0.01261	0	0	0	0	0	0	0	0	0	0	0	0	0	0	0	0	0	0	0	0	0	0	0	0	0	0	0	0	0	0	0	0	0	0	0	0	0	0	0	0	0
k__Bacteria|p__Proteobacteria|c__Gammaproteobacteria|o__Pasteurellales|f__Pasteurellaceae|g__Haemophilus|s__Haemophilus_sputorum	0	0	0	0	0	0	0	0.02061	0	0	0	0	0	0	0	0	0	0	0	0	0	0	0	0	0	0	0	0	0	0	0	0	0	0	0	0	0	0	0	0	0	0	0	0	0.01456	0	0	0	0
k__Bacteria|p__Proteobacteria|c__Gammaproteobacteria|o__Pseudomonadales|f__Pseudomonadaceae|g__Pseudomonas|s__Pseudomonas_aeruginosa	0	0	0	0	0	0	0	0	0	0	0	0	0	0	0	0	0	0	0	0	0	0	0	0	0	0	0	0	0	0	0	0	0	0	0	0	0	0	0	0	0	0	0	0	0	0	0	0	0
k__Bacteria|p__Proteobacteria|c__Gammaproteobacteria|o__Pseudomonadales|f__Pseudomonadaceae|g__Pseudomonas|s__Pseudomonas_unclassified	0	0	0	0	0	0	0	0	0	0	0	0	0	0	0	0	0	0	0	0	0	0	0	0	0	0	0	0	0	0	0	0	0	0	0	0	0	0	0	0	0	0	0	0	0	0	0	0	0
k__Bacteria|p__Synergistetes|c__Synergistia|o__Synergistales|f__Synergistaceae|g__Pyramidobacter|s__Pyramidobacter_piscolens	0	0	0.00329	0	0	0	0	0.006	0	0	0	0	0	0.00224	0	0	0	0	0	0	0	0	0	0	0	0	0	0	0.0102	0	0	0	0	0	0	0	0	0	0.00438	0	0	0	0	0	0	0	0	0	0
k__Bacteria|p__Verrucomicrobia|c__Verrucomicrobiae|o__Verrucomicrobiales|f__Verrucomicrobiaceae|g__Akkermansia|s__Akkermansia_muciniphila	0	0	0.10223	0.4816	0	0.00151	0	0.05547	0	0	0.32824	0.24306	0.00891	0	0	0	0	0	0	0.04232	0	0	0	0	0.03159	0	0.01489	0	0.41172	0	0	0	0	0	0	0	0	0	0.3319	1.52141	0	0	0	3.50626	1.01754	0	4.62623	0	0
k__Eukaryota|p__Ascomycota|c__Saccharomycetes|o__Saccharomycetales|f__Saccharomycetaceae|g__Nakaseomyces|s__Candida_glabrata	0	0	0	0	0	0	0	0	0	0	0	0	0	0	0	0	0	0	0	0	0	0	0	0.00971	0	0	0	0	0	0	0	0	0	0	0	0.00711	0	0	0	0	0	0	0	0	0	0	0	0	0
k__Eukaryota|p__Ascomycota|c__Saccharomycetes|o__Saccharomycetales|f__Saccharomycetaceae|g__Saccharomyces|s__Saccharomyces_cerevisiae	0	0	0	0	0	0	0	0	0	0	0	0	0	0	0	0	0	0	0	0	0	0	0	0.04984	0	0	0	0	0	0	0	0	0	0	0	0.03875	0	0	0	0	0	0	0	0	0	0	0	0	0
k__Viruses|p__Viruses_noname|c__Viruses_noname|o__Caudovirales|f__Myoviridae|g__Myoviridae_noname|s__Klebsiella_phage_0507_KN2_1	0	0	0	0	0	0	0	0	0	0	0	0	0	0	0	0	0	0	0	0.06374	0	0	0	0	0	0	0	0	0	0	0	0	0	0	0	0	0	0	0	0	0	0	0	0	0	0	0	0	0
k__Viruses|p__Viruses_noname|c__Viruses_noname|o__Caudovirales|f__Myoviridae|g__Myoviridae_noname|s__Klebsiella_phage_JD001	0	0	0	0	0	0	0	0	0	0	0	0	0	0	0	0	0	0	0	0	0	0	0	0	0	0	0	0	0	0	0	0	0	0	0	0	0	0	0	0	0	0	0	0	0	0	0	0	0
k__Viruses|p__Viruses_noname|c__Viruses_noname|o__Caudovirales|f__Myoviridae|g__P2likeviruses|s__Enterobacteria_phage_PsP3	0	0	0	0	0	0	0	0	0	0	0	0	0	0	0	0	0	0	0	0	0	0	0	0	0	0	0	0	0	0	0	0	0	0	0	0	0	0	0	0	0	0	0	0	0	0	0	0	0
k__Viruses|p__Viruses_noname|c__Viruses_noname|o__Caudovirales|f__Podoviridae|g__Epsilon15likevirus|s__Epsilon15likevirus_unclassified	0	0	0	0	0	0	0	0	0	0	0	0	0	0	0	0	0	0	0	0	0	0	0	0	0	0	0	0	0	0	0	0	0	0	0	0	0	0	0	0	0	0	0	0	0	0	0	0	0
k__Viruses|p__Viruses_noname|c__Viruses_noname|o__Caudovirales|f__Podoviridae|g__P22likevirus|s__Shigella_phage_Sf6	0	0	0	0	0	0	0	0	0	0	0	0	0	0	0	0	0	0	0	0	0	0	0	0	0	0	0	0	0	0	0	0	0	0	0	0	0	0	0	0	0	0	0	0	0	0	0	0	0
k__Viruses|p__Viruses_noname|c__Viruses_noname|o__Caudovirales|f__Siphoviridae|g__Lambdalikevirus|s__Enterobacteria_phage_HK633	0	0	0	0	0	0	0	0	0	0	0	0	0	0	0	0	0	0	0	0	0	0	0	0	0	0	0	0	0	0	0	0	0	0	0	0	0	0	0	0	0	0	0	0	0	0	0	0	0
k__Viruses|p__Viruses_noname|c__Viruses_noname|o__Caudovirales|f__Siphoviridae|g__Lambdalikevirus|s__Enterobacteria_phage_HK97	0	0	0	0	0	0	0	0	0	0	0	0	0	0	0	0	0	0	0	0	0	0	0	0	0	0	0	0	0	0	0	0	0	0	0	0	0	0	0	0	0	0	0	0	0	0	0	0	0
k__Viruses|p__Viruses_noname|c__Viruses_noname|o__Caudovirales|f__Siphoviridae|g__Lambdalikevirus|s__Enterobacteria_phage_mEpX1	0	0	0	0	0	0	0	0	0	0	0	0	0	0	0	0.05521	0	0	0	0	0	0	0	0	0	0	0	0	0	0	0	0	0	0	0	0	0	0	0	0	0	0	0	0	0	0	0	0	0
k__Viruses|p__Viruses_noname|c__Viruses_noname|o__Caudovirales|f__Siphoviridae|g__Siphoviridae_noname|s__Lactobacillus_phage_Lc_Nu	0	0	0	0	0	0	0	0	0	0	0	0	0	0	0	0	0	0	0	0	0	0	0	0	0	0	0	0	0	0	0	0	0	0	0	0	0	0	0	0	0	0	0	0	0	0	0	0	0
k__Viruses|p__Viruses_noname|c__Viruses_noname|o__Viruses_noname|f__Circoviridae|g__Gyrovirus|s__Chicken_anemia_virus	0	0	0	0	0	0	0	0	0	0	0	0	0	0	0	0	0	0	0	0	0	0.00541	0	0	0	0	0	0	0	0	0	0	0	0	0	0	0	0	0	0	0	0	0	0	0	0	0	0	0
k__Viruses|p__Viruses_noname|c__Viruses_noname|o__Viruses_noname|f__Hepadnaviridae|g__Orthohepadnavirus|s__Orthohepadnavirus_unclassified	0	0.02516	0	0.03607	0.02542	0	0	0	0.00857	0	0	0	0	0	0	0	0	0.01419	0	0	0	0	0	0	0	0	0	0	0	0	0	0	0	0	0	0	0	0	0	0	0	0	0	0	0	0	0	0	0
k__Viruses|p__Viruses_noname|c__Viruses_noname|o__Viruses_noname|f__Retroviridae|g__Alpharetrovirus|s__Avian_myelocytomatosis_virus	0	0	0	0	0	0	0	0	0	0	0	0	0	0	0	0	0	0	0	0	0	0	0	0	0	0	0	0	0	0	0	0	0	0	0	0	0	0	0	0	0	0	0	0	0	0	0	0	0
k__Viruses|p__Viruses_noname|c__Viruses_noname|o__Viruses_noname|f__Retroviridae|g__Betaretrovirus|s__Mouse_mammary_tumor_virus	0	0	0	0	0	0	0	0	0	0	0	0	0	0	0	0	0	0	0	0	0	0	0	0	0	0	0	0	0	0	0	0	0	0	0	0.04256	0	0	0	0	0	0	0	0	0	0	0	0	0
k__Viruses|p__Viruses_noname|c__Viruses_noname|o__Viruses_noname|f__Retroviridae|g__Gammaretrovirus|s__Murine_osteosarcoma_virus	0	0.14605	0	0.05233	0	0	0	0	0.09951	0	0	0	0	0	0	0	0	0.20218	0	0	0	0	0	3.53044	0.21116	0	0	0	0	0	0	0	0	0	0	1.83557	0.12167	0	0.01315	0.00564	0	0	0	0	0	0	0	0	0
k__Viruses|p__Viruses_noname|c__Viruses_noname|o__Viruses_noname|f__Retroviridae|g__Gammaretrovirus|s__Porcine_type_C_oncovirus	0	0	0	0	0	0	0	0	0	0	0	0	0	0	0	0	0	0	0	0	0	0	0	0	0	0	0	0	0	0	0	0	0	0	0	0	0	0.00315	0	0	0	0	0	0	0	0	0	0	0
k__Viruses|p__Viruses_noname|c__Viruses_noname|o__Viruses_noname|f__Retroviridae|g__Gammaretrovirus|s__Spleen_focus_forming_virus	0	0	0	0	0.11042	0	0	0	0	0	0	0	0	0	0	0	0	0	0	0	0	0	0	0	0	0	0	0	0	0	0	0	0	0	0	0	0	0	0	0	0	0	0	0	0	0	0	0	0
k__Viruses|p__Viruses_noname|c__Viruses_noname|o__Viruses_noname|f__Viruses_noname|g__Viruses_noname|s__Enterobacteria_phage_HK544	0	0	0	0	0	0	0	0	0	0	0	0	0	0	0	0	0	0	0	0	0	0	0	0.05011	0	0	0	0	0	0	0	0	0	0	0	0	0	0	2.38791	0	0	0	0	0	0	0	0	0	0
[truncated: 31 more columns]

## Sheet: Supplementary dataset S1B_Genus
ID	HC_11	HC_13	HC_14	HC_15	HC_16	HC_17	HC_18	HC_19	HC_1	HC_20	HC_21	HC_22	HC_23	HC_24	HC_27	HC_28	HC_29	HC_2	HC_31	HC_32	HC_33	HC_34	HC_35	HC_3	HC_4	HC_5	HC_6	HC_7	HC_8	HC_9	HC_10	HC_12	HC_13	HC_15	HC_16	HC_18	HC_19	HC_1	HC_22	HC_24	HC_25	LC_post_12	LC_post_1	LC_pre_14	LC_post_14	LC_pre_15	LC_post_15	LC_pre_16	LC_post_16
k__Archaea|p__Euryarchaeota|c__Methanobacteria|o__Methanobacteriales|f__Methanobacteriaceae|g__Methanobrevibacter	0	0	0	0	0.02282	0.00452	0	0.00128	0	0.07707	0	0.17643	0	0.00424	0	0.00063	0.02895	0	0.00377	10.3869	0.01928	0.00234	0.95359	0	0.02021	0	0	0	0	0	0	0	0	0	0	0	0	0	2.09054	0.94817	0	0	0	0	0	0.00163	0.01784	0	0
k__Archaea|p__Euryarchaeota|c__Methanobacteria|o__Methanobacteriales|f__Methanobacteriaceae|g__Methanosphaera	0	0	0	0	0.00121	0	0	0.00139	0	0	0	0	0	0	0	0	0	0	0	0	0	0	0	0	0	0	0	0	0	0	0	0	0	0	0	0	0	0	0	0	0	0	0	0	0	0	0	0	0
k__Bacteria|p__Actinobacteria|c__Actinobacteria|o__Actinomycetales|f__Actinomycetaceae|g__Actinomyces	0	0	0	0	0	0.01202	0.01632	0.00167	0	0	0.02526	0	0.0343	0.00839	0	0	0	0	0	0.00203	0.02142	0	0	0	0	0.00629	0	0	0	0	0	0	0	0	0	0.00749	0	0.00106	0	0	0.00413	0.00838	0	0	0	0.00195	0	0.00352	0
k__Bacteria|p__Actinobacteria|c__Actinobacteria|o__Actinomycetales|f__Corynebacteriaceae|g__Corynebacterium	0	0	0	0	0	0	0	0	0	0	0	0	0	0	0	0	0	0	0	0	0	0	0	0	0	0	0	0	0	0	0	0	0	0	0	0	0	0	0	0	0	0	0	0	0	0	0	0	0
k__Bacteria|p__Actinobacteria|c__Actinobacteria|o__Actinomycetales|f__Dermatophilaceae|g__Dermatophilaceae_unclassified	0	0	0	0	0	0	0	0	0	0	0	0	0	0	0	0	0	0	0	0	0	0	0	0	0	0	0	0	0	0	0	0	0	0	0	0	0	0	0	0	0	0	0	0	0	0	0	0	0
k__Bacteria|p__Actinobacteria|c__Actinobacteria|o__Actinomycetales|f__Micrococcaceae|g__Rothia	0	0	0	0	0	0	0	0	0	0	0	0	0	0	0	0	0	0	0	0	0	0	0	0	0	0.00132	0	0	0	0	0	0	0	0	0	0.00861	0	0	0	0	0.06419	0.01941	0	0	0	0	0	0	0
k__Bacteria|p__Actinobacteria|c__Actinobacteria|o__Actinomycetales|f__Propionibacteriaceae|g__Propionibacteriaceae_unclassified	0	0	0	0.00408	0	0	0	0	0	0	0	0	0	0	0	0	0	0	0	0	0	0	0	0.00545	0	0	0	0	0	0	0	0	0	0	0.00346	0	0	0	0	0	0	0	0	0	0	0	0	0	0
k__Bacteria|p__Actinobacteria|c__Actinobacteria|o__Actinomycetales|f__Propionibacteriaceae|g__Propionibacterium	0	0	0	0	0	0	0	0	0	0	0	0	0	0	0	0	0	0	0	0	0	0	0	0	0	0	0	0	0	0	0	0	0	0	0	0	0	0	0	0	0	0	0	0	0	0	0	0	0
k__Bacteria|p__Actinobacteria|c__Actinobacteria|o__Bifidobacteriales|f__Bifidobacteriaceae|g__Alloscardovia	0	0	0	0	0	0	0	0	0	0	0	0	0	0	0	0	0	0	0	0	0	0	0	0	0	0	0	0	0	0	0	0	0	0	0.00155	0.07363	0	0	0	0	0	0	0	0	0	0	0	0	0
k__Bacteria|p__Actinobacteria|c__Actinobacteria|o__Bifidobacteriales|f__Bifidobacteriaceae|g__Bifidobacterium	0	0	0	0.1587	0.05164	0.59521	0.05463	0.04138	0.05556	0	0.23811	0.04978	2.93129	0.88925	0.05054	0.08117	0	0	0.06899	0	0.16202	1.3006	0.05681	0.22859	0.00581	0	0.07404	0	0	0.16507	0.04354	1.52442	0	1.33042	0.41973	12.8683	1.86415	0.2329	0	0.20316	0.07412	6.673	5.55594	0.0531	0.2587	0.38547	2.89374	0.03261	0.35603
k__Bacteria|p__Actinobacteria|c__Actinobacteria|o__Bifidobacteriales|f__Bifidobacteriaceae|g__Gardnerella	0	0	0	0	0	0	0	0	0	0	0	0	0	0	0	0	0	0	0	0	0	0	0	0	0	0	0	0	0	0	0	0	0	0	0	0	0	0	0	0	0	0	0	0	0	0	0	0	0
k__Bacteria|p__Actinobacteria|c__Actinobacteria|o__Bifidobacteriales|f__Bifidobacteriaceae|g__Parascardovia	0	0	0	0	0	0	0	0	0	0	0	0	0	0	0	0	0	0	0	0	0	0	0	0	0	0	0	0	0	0	0	0	0	0	0	0	0	0	0	0	0	0	0	0	0	0	0	0	0
k__Bacteria|p__Actinobacteria|c__Actinobacteria|o__Bifidobacteriales|f__Bifidobacteriaceae|g__Scardovia	0	0	0	0	0	0	0.01015	0	0	0	0.01859	0	0	0	0	0	0	0	0	0	0	0	0	0	0	0	0	0	0	0	0	0	0	0	0	0.00147	0	0	0	0	0	0.0031	0	0	0	0	0	0	0
k__Bacteria|p__Actinobacteria|c__Actinobacteria|o__Coriobacteriales|f__Coriobacteriaceae|g__Adlercreutzia	0.12473	0	0.01476	0.04933	0.25517	0.01175	0	0.00899	0	0.02943	0.00912	0.1158	0.05816	0.39494	0.03698	0.06006	0.10529	0.00746	0	0.02362	0.05438	0.01834	0	0	0	0.0027	0	0.04106	0.01968	0.02479	0.11669	0.01339	0	0	0	0	0.00862	0.00068	0.00256	0	0.04739	0.03421	0.01001	0	0.02194	0.01527	0	0.01029	0.00165
k__Bacteria|p__Actinobacteria|c__Actinobacteria|o__Coriobacteriales|f__Coriobacteriaceae|g__Atopobium	0	0	0	0.00214	0.00195	0.05703	0.17757	0	0	0	0.05449	0	0.00903	0.00148	0	0	0	0	0.00113	0	0.00995	0	0	0	0	0	0.00345	0	0	0	0	0	0	0	0.0044	0.08146	0.00195	0.00257	0	0	0	0	0	0	0	0	0	0	0
k__Bacteria|p__Actinobacteria|c__Actinobacteria|o__Coriobacteriales|f__Coriobacteriaceae|g__Collinsella	0.14507	0.27522	0.0796	0.2266	0.00514	0.26989	2.23173	0.02705	0	0.22488	0.56588	0.05593	1.11392	0	0.24524	0	0.08531	0.09948	0	0.07163	0.19919	0.05984	0.05498	0	0.09932	0.17033	0	0	0.01733	0.00252	0.11404	0.13504	0.04766	0.07154	0.00743	1.18303	0.13238	0.23716	0.00699	0.03809	0.0625	0	0.61417	0.0434	0.03306	0.15031	0.47137	0.10605	0.1108
k__Bacteria|p__Actinobacteria|c__Actinobacteria|o__Coriobacteriales|f__Coriobacteriaceae|g__Coriobacteriaceae_noname	0	0	0	0	0	0	0	0	0	0	0	0	0	0	0	0.01337	0	0	0	0	0	0	0	0	0	0	0	0	0	0.01266	0	0	0	0	0	0	0	0	0	0	0	0	0	0	0	0	0	0	0
k__Bacteria|p__Actinobacteria|c__Actinobacteria|o__Coriobacteriales|f__Coriobacteriaceae|g__Eggerthella	0.27811	0.43794	0.00956	0.05978	0.01637	0.00224	0	0.00735	0.07439	0.12564	0.02275	0.00012	0.03289	0.11454	0.1179	0.02431	0.00524	0.03018	0.05073	0	0.05266	0	0	0.05889	0	0.00058	2.08186	0.09395	0	0.00513	0.03535	0.01073	0	0	0.01029	0.013	0.34813	0	0.0011	0.00133	0	0.02692	0.00854	0	0.00397	0	0	0.00645	0.04674
k__Bacteria|p__Actinobacteria|c__Actinobacteria|o__Coriobacteriales|f__Coriobacteriaceae|g__Gordonibacter	0	0.00863	0.0002	0	0.06884	0	0	0.00939	0	0.09722	0.0055	0.01054	0	0	0.07257	0	0.02855	0	0	0	0.00847	0.00197	0	0	0	0	0.10831	0.00447	0.00196	0	0	0	0	0	0	0	0	0.00388	0.00549	0.00506	0.00192	0	0	0.00568	0.03095	0	0	0	0.00241
k__Bacteria|p__Actinobacteria|c__Actinobacteria|o__Coriobacteriales|f__Coriobacteriaceae|g__Olsenella	0	0	0	0	0	0.00051	0.00363	0	0	0	0.01217	0	0	0	0	0	0	0	0	0	0	0	0	0	0	0	0	0	0	0	0	0.00018	0	0	0	0.00226	0.00089	0	0	0	0	0	0	0	0	0	0	0	0
k__Bacteria|p__Actinobacteria|c__Actinobacteria|o__Coriobacteriales|f__Coriobacteriaceae|g__Slackia	0	0	0	0	0	0	0	0	0	0	0	0	0	0	0	0	0	0	0	0.04687	0	0	0	0	0.00052	0	0	0	0	0	0	0	0.00494	0.0032	0	0	0	0	0	0	0	0	0	0	0	0	0	0	0
k__Bacteria|p__Bacteroidetes|c__Bacteroidia|o__Bacteroidales|f__Bacteroidaceae|g__Bacteroides	3.97489	53.4752	35.1977	7.28115	0.2343	3.49882	66.0021	1.32372	92.5126	0.43282	38.6613	3.75361	16.6882	25.1955	7.09045	35.5712	1.23407	4.47156	83.9133	12.0026	52.1328	5.11284	1.41891	33.3318	78.5287	35.455	63.5747	10.4672	70.4616	23.3348	6.55794	6.93211	71.9036	16.3448	47.1075	11.2573	39.1026	78.1513	46.3063	43.4712	30.1324	23.2412	49.0856	10.0292	11.381	27.3603	41.654	45.4095	75.5253
k__Bacteria|p__Bacteroidetes|c__Bacteroidia|o__Bacteroidales|f__Bacteroidales_noname|g__Bacteroidales_noname	0.20624	0.03025	0.07305	0.16683	0.05768	0.057	0	0.01242	0	0.0212	0.12068	0.29434	0.0704	0.49122	0	1.09536	0.02036	0	0	2.89672	0.09844	0.04065	0	0	0.1752	0.0263	0	0.12116	1.03223	0.11493	0	0	0	0	0	0	0	0	0.82977	0.54913	0.33786	0.00115	0	0.114	0.05928	0.50316	0.64063	0	0
k__Bacteria|p__Bacteroidetes|c__Bacteroidia|o__Bacteroidales|f__Porphyromonadaceae|g__Barnesiella	0	0.01304	1.72304	0.68786	0	0.02068	0	0.0211	0	0.01656	0.09388	0	0.00067	0.16203	0.05026	2.92737	0.00402	0	0	1.14359	1.33047	0	1.00103	0	0.05709	0	0	0	0.20804	0.09743	0.13336	0.00315	0	0	0	0	0	0	1.50506	2.05936	1.10045	0.66484	0	0.00356	0.00306	1.9965	1.50068	0	0
k__Bacteria|p__Bacteroidetes|c__Bacteroidia|o__Bacteroidales|f__Porphyromonadaceae|g__Butyricimonas	0	0	0.00015	0	0	0	0	0	0	0	0	0.01713	0	0	0	0	0	0	0	0.00041	0.00556	0	0	0	0	0	0	0	0	0	0	0	0	0	0	0	0	0	0	0	0.00745	0	0	0	0	0	0	0	0
k__Bacteria|p__Bacteroidetes|c__Bacteroidia|o__Bacteroidales|f__Porphyromonadaceae|g__Coprobacter	0	0	0.00188	0	0	0	0	0	0	0	0.00148	0	0	0.01472	0	0.00036	0	0	0	0.04812	0.01939	0	0.00794	0	0.1506	0	0	0	0.00961	0	0	0	0	0	0	0	0	0	0.26029	0.15926	0.00844	0.02717	0	0	0	0.01875	0.02399	0	0.04345
k__Bacteria|p__Bacteroidetes|c__Bacteroidia|o__Bacteroidales|f__Porphyromonadaceae|g__Odoribacter	0.53137	0.06414	0.69158	0.15876	0.0195	0.03968	0	0.00237	0	0	0.12782	1.2556	0.0135	0.2078	0.01229	0.90383	0.07069	0.0101	0.5763	2.75575	0.55527	0.07781	0.87541	0	0.20802	0	0.15787	0.00775	1.36259	0	0.09932	0	0.16752	0.0058	0	0	0	0	1.0123	0.82439	0.52905	0.04356	0	0.54187	0.33596	2.41691	0.82959	0.1	0.60717
k__Bacteria|p__Bacteroidetes|c__Bacteroidia|o__Bacteroidales|f__Porphyromonadaceae|g__Parabacteroides	0.37299	0.24124	1.08712	0.25743	0.04822	0.2846	0	0.09361	0.02115	0.22371	1.4492	0.91404	0.57368	0.37938	0.14397	2.49314	0.14336	1.13032	2.33109	1.33064	3.19787	0.10396	0.46987	0.8665	1.33526	2.67729	0.62758	0.4863	2.14819	0.915	0.09314	0.21229	0.82628	0.18126	0.07178	0.27093	0.57417	0.30769	2.28403	1.35189	0.28062	0.36862	8.20856	1.74193	1.49209	0.56061	0.61851	0.8015	1.28815
k__Bacteria|p__Bacteroidetes|c__Bacteroidia|o__Bacteroidales|f__Porphyromonadaceae|g__Porphyromonas	0	0	0	0	0	0	0	0	0	0	0	0	0	0	0	0	0	0	0	0	0	0	0	0	0	0	0.0004	0	0	0	0	0	0	0	0	0	0	0	0	0	0	0	0	0	0	0	0	0	0
k__Bacteria|p__Bacteroidetes|c__Bacteroidia|o__Bacteroidales|f__Prevotellaceae|g__Alloprevotella	0	0	0	0	0	0	0	0	0	0	0	0	0	0	0	0	0	0	0	0	0	0	0	0	0	0	0	0	0	0	0	0	0	0	0	0	0	0	0	0	0	0	0	0	0.00113	0	0	0	0
k__Bacteria|p__Bacteroidetes|c__Bacteroidia|o__Bacteroidales|f__Prevotellaceae|g__Paraprevotella	0.44491	0.00844	0.29642	0.07158	0.2337	0.03249	0	0.07196	0	0.02646	0	0.44125	0.7563	0	0.07194	1.07275	0.07407	0.10771	0	0.33812	0	0.01082	0.10883	0	0	0	0	0.64875	0	0.23529	0.54839	0.00129	0	0.00022	0.00086	0	0	0.35	3.08667	1.56853	0.71574	0.02874	0.74554	0.44463	4.79605	0	0	0	0
k__Bacteria|p__Bacteroidetes|c__Bacteroidia|o__Bacteroidales|f__Prevotellaceae|g__Prevotella	33.3727	0.92625	41.6625	76.7901	91.4961	66.3596	0.07237	76.6942	0.05943	67.0831	0.53459	56.4739	0.32257	0.14557	63.8855	0.19941	82.1197	86.389	0.09487	0.47143	0	84.6905	64.3239	0.01593	0.16353	9.20458	0.12799	74.6662	1.51385	0.15213	77.4217	74.5786	7.0481	50.8805	0.05277	0.04969	0.05298	0	0.03252	0	0.19172	0.00316	0.0091	69.3665	48.7106	0.00242	2.15193	0.02744	0.0201
k__Bacteria|p__Bacteroidetes|c__Bacteroidia|o__Bacteroidales|f__Rikenellaceae|g__Alistipes	0.72369	1.35081	9.51693	1.16766	0.03079	0.17494	0	0.21802	0	0.12781	1.24143	17.1049	0.03577	5.2072	0.1765	27.1013	0.7771	0.1663	4.82653	23.4682	2.35703	1.32275	4.46569	0.55861	4.9201	0.0107	1.11297	2.37299	5.86076	4.14	1.23352	0.07524	0.49706	0.2703	0.00877	0.00183	0.17181	0.29943	18.6897	20.9161	8.19869	0.35199	0	1.31347	2.08726	8.90558	12.4841	0.4972	5.24013
k__Bacteria|p__Candidatus_Saccharibacteria|c__Candidatus_Saccharibacteria_noname|o__Candidatus_Saccharibacteria_noname|f__Candidatus_Saccharibacteria_noname|g__Candidatus_Saccharibacteria_noname	0	0	0	0	0.00499	0.01214	0.03528	0	0	0	0.00201	0	0	0.00017	0	0	0	0	0	0	0	0	0	0	0	0	0	0.01461	0	0	0	0	0	0	0.0004	0	0	0	0	0	0.0037	0	0	0	0	0	0	0	0
k__Bacteria|p__Candidatus_Saccharibacteria|c__Candidatus_Saccharibacteria_noname|o__Candidatus_Saccharibacteria_noname|f__Candidatus_Saccharibacteria_noname|g__Candidatus_Saccharibacteria_noname_unclassified	0	0	0	0	0.0069	0	0.01494	0	0.00105	0	0.00191	0	0	0.00153	0.00527	0	0	0	0	0	0	0	0	0	0	0	0	0.00214	0	0	0	0	0	0	0.00457	0	0	0	0.00157	0	0.0013	0	0.0019	0	0	0.01045	0	0	0
k__Bacteria|p__Firmicutes|c__Bacilli|o__Bacillales|f__Bacillaceae|g__Bacillus	0	0	0	0	0	0	0	0	0	0	0	0	0	0	0	0	0	0	0	0	0	0	0	0	0	0	0	0	0	0	0	0.00152	0	0	0	0	0	0	0	0	0	0	0	0	0	0	0	0	0
k__Bacteria|p__Firmicutes|c__Bacilli|o__Bacillales|f__Bacillales_noname|g__Gemella	0	0.00018	0	0.00189	0	0	0.01117	0.00857	0	0.00229	0.0365	0	0.00076	0.00122	0.00042	0	0	0	0	0	0.01672	0	0	0.02052	0	0	0	0.00283	0	0	0.00011	0.00063	0	0	0	0.00459	0.00176	0	0	0	0	0	0	0	0	0	0	0	0
k__Bacteria|p__Firmicutes|c__Bacilli|o__Lactobacillales|f__Aerococcaceae|g__Abiotrophia	0	0	0	0	0	0	0	0	0	0.00557	0	0	0	0	0	0	0	0	0	0	0	0	0	0	0	0	0	0	0	0	0	0	0	0	0	0	0	0	0	0	0	0	0	0	0	0	0	0	0
k__Bacteria|p__Firmicutes|c__Bacilli|o__Lactobacillales|f__Aerococcaceae|g__Facklamia	0	0	0	0	0	0	0	0	0	0	0	0	0	0	0	0	0	0	0	0	0	0	0	0	0	0	0	0	0	0	0	0	0	0	0	0	0	0	0	0	0	0	0	0	0	0	0	0	0
k__Bacteria|p__Firmicutes|c__Bacilli|o__Lactobacillales|f__Carnobacteriaceae|g__Granulicatella	0.01902	0.01273	0.00203	0.03225	0.00107	0.04678	0.16839	0.01364	0.00454	0.04911	0.33437	0	0.17033	0.02364	0.01695	0	0	0	0.00286	0.00179	0.07377	0.00289	0	0.04501	0.00091	0.00079	0.01573	0.02956	0	0.00172	0.00438	0.00341	0	0	0.01141	0.05224	0.00205	0	0	0	0.00336	0	0	0	0	0	0	0	0.00297
k__Bacteria|p__Firmicutes|c__Bacilli|o__Lactobacillales|f__Enterococcaceae|g__Enterococcus	0	0	0	0	0	0	0	0	0	0	0	0	0	0	0	0	0	0	0	0	0	0.00051	0	0	0	0.0006	0	0	0	0	0	0	0	0	0	0	0	0	0.01911	0.01559	0	0	0	0	0	0	0	0	0
k__Bacteria|p__Firmicutes|c__Bacilli|o__Lactobacillales|f__Lactobacillaceae|g__Lactobacillus	0	0	0	0	0.01323	0	0	0.03946	0	0.00083	0	0	0	0.05723	0	0	0	0	0.00116	0.00032	0	0	0.05118	0.02976	0	0	0	0	0	0	0.0117	0.04822	0	0.06287	0	0.08868	0	0	0	0	0	0.00288	0	0	0	0	0.17002	0	0
k__Bacteria|p__Firmicutes|c__Bacilli|o__Lactobacillales|f__Leuconostocaceae|g__Leuconostoc	0	0	0	0	0	0	0	0	0	0	0	0	0	0.0037	0	0	0	0	0	0.00368	0.00585	0	0	0.70491	0	0	0	0	0	0	0	0	0	0	0	0	0	0	0	0	0	0	0	0	0	0	0	0	0
k__Bacteria|p__Firmicutes|c__Bacilli|o__Lactobacillales|f__Leuconostocaceae|g__Weissella	0	0	0	0	0	0	0	0	0	0	0	0	0	0.04426	0	0	0	0.04551	0	0	0	0	0	0	0	0	0	0	0	0	0	0.00059	0	0	0	0	0	0	0	0	0	0	0	0	0	0	0	0	0
k__Bacteria|p__Firmicutes|c__Bacilli|o__Lactobacillales|f__Streptococcaceae|g__Lactococcus	0	0	0	0	0	0	0	0	0	0	0.01429	0	0	0	0.00036	0	0	0	0	0.2237	0	0	0	0.10412	0	0	0	0	0	0	0	0	0	0	0	0	0	0	0	0	0	0	0	0	0	0	0	0	0
k__Bacteria|p__Firmicutes|c__Bacilli|o__Lactobacillales|f__Streptococcaceae|g__Streptococcus	0.32253	0.02109	0.01373	0.09602	0.01014	0.48006	5.40084	6.12869	0.01507	0.54156	0.98954	0.05662	1.68234	0.14946	0.08136	0	0.00947	0.08594	0.03227	0.16001	2.23162	0.15675	0.06212	0.34599	0.01212	0.00092	0.22214	0.35715	0.05202	0.15726	0.29275	0.07447	0.12961	0.02368	0.10113	1.41962	0.17737	0.12181	0.0148	0.01033	0.17593	0.20869	0.10739	0.00208	0.00506	0.06316	0.17205	0.13431	0.04341
k__Bacteria|p__Firmicutes|c__Clostridia|o__Clostridiales|f__Clostridiaceae|g__Clostridiaceae_noname	0	0	0.00103	0	0	0	0	0	0	0	0	0	0	0	0	0	0	0	0	0	0	0	0	0	0	0.00918	0.01993	0	0	0	0	0	0	0	0	0	0	0	0	0	0	0	0	0	0.02039	0	0	0	0
k__Bacteria|p__Firmicutes|c__Clostridia|o__Clostridiales|f__Clostridiaceae|g__Clostridium	0.05183	0.02614	0.0637	0.00119	0	2.02075	2.05801	0.01895	0.33872	0.07601	0.05261	0.0442	0.05602	0.07964	0.01318	0.17274	0	0.00339	0.51163	0.07816	0.06012	0	0.63221	0.24186	0	0.04137	0.35566	0.01736	0.01457	0	0	0	0.07248	0.02473	0.00973	0.00281	0.17657	0.00325	0.01785	0.00106	0.0179	0.00468	0.12769	0.02876	0.04548	0.03316	0.12607	6.60709	0.0382
k__Bacteria|p__Firmicutes|c__Clostridia|o__Clostridiales|f__Clostridiales_Family_XIII_Incertae_Sedis|g__Clostridiales_Family_XIII_Incertae_Sedis_noname	0	0	0	0.00554	0	0.01371	0.01448	0	0	0	0.03554	0	0.02094	0.00314	0	0	0	0	0	0.00046	0.01285	0	0	0	0	0	0.00106	0.00088	0	0	0	0	0	0	0.0001	0.00772	0.00901	0	0	0	0	0	0	0	0	0	0	0	0
k__Bacteria|p__Firmicutes|c__Clostridia|o__Clostridiales|f__Clostridiales_Family_XIII_Incertae_Sedis|g__Clostridiales_Family_XIII_Incertae_Sedis_unclassified	0	0	0	0.00336	0.00188	0.01554	0.06092	0.0055	0	0	0.05638	0.00299	0.01381	0	0.00234	0.00156	0.00144	0	0.00104	0	0.09846	0	0	0.00138	0	0	0.02149	0.00417	0	0	0.00082	0.00274	0	0.00074	0.00078	0.00758	0.00628	0.01785	0	0.00113	0	0	0	0	0	0	0	0	0
k__Bacteria|p__Firmicutes|c__Clostridia|o__Clostridiales|f__Clostridiales_Family_XI_Incertae_Sedis|g__Anaerococcus	0	0	0	0	0	0	0	0	0	0	0	0	0	0	0	0	0	0	0	0	0	0	0	0	0	0	0	0	0	0	0	0	0	0	0	0.00042	0	0	0	0	0	0	0	0	0	0	0	0	0
k__Bacteria|p__Firmicutes|c__Clostridia|o__Clostridiales|f__Clostridiales_Family_XI_Incertae_Sedis|g__Finegoldia	0	0	0	0	0	0	0	0	0	0	0	0	0	0	0	0	0	0	0	0	0	0	0	0	0	0	0	0	0	0	0	0	0	0	0	0	0	0	0	0	0	0	0	0	0	0	0	0	0
k__Bacteria|p__Firmicutes|c__Clostridia|o__Clostridiales|f__Clostridiales_Family_XI_Incertae_Sedis|g__Parvimonas	0.00374	0	0	0.00129	0.00172	0.00102	0.02258	0	0	0.0044	0.06039	0	0	0.00098	0.00015	0	0	0	0	0	0.0076	0	0	0.00511	0	0	0	0.00265	0	0	0	0	0	0	0	0.00064	0.01042	0	0	0	0	0	0	0	0	0	0	0	0
k__Bacteria|p__Firmicutes|c__Clostridia|o__Clostridiales|f__Clostridiales_Family_XI_Incertae_Sedis|g__Peptoniphilus	0	0	0	0	0	0	0	0	0	0	0	0	0	0	0	0	0	0	0	0	0	0	0	0	0	0	0	0	0	0	0	0	0	0	0	0	0	0	0	0	0	0	0	0	0	0	0	0	0
k__Bacteria|p__Firmicutes|c__Clostridia|o__Clostridiales|f__Clostridiales_noname|g__Clostridiales_noname	0	0	9e-05	0	0	0	0.00881	0	0	0	0	0.00251	0	0.00039	0	0.00996	0	0	0.01597	0	0	0	0	0	0	0	0.00916	0	0	0	0	0	0.00784	0	0	0	0.0008	0	0	0	0	0	0	0	0	0.00233	0	0.00029	0
k__Bacteria|p__Firmicutes|c__Clostridia|o__Clostridiales|f__Clostridiales_noname|g__Flavonifractor	0	0	0.00421	0	0	0	0.05394	0	0	0	0	0	0	0	0	0.00932	0	0.04474	0	0	0.02218	0	0	0.02842	0	0	0.00348	0.00288	0.01598	0	0	0	0	0.00214	0	0	0.04893	0	0	0	0	0	0.07104	0.00039	0.00253	0	0	0.12772	0.08838
k__Bacteria|p__Firmicutes|c__Clostridia|o__Clostridiales|f__Clostridiales_noname|g__Pseudoflavonifractor	0	0	0	0	0	0	0	0	0	0	0	0	0	0	0	0	0	0	0	0	0	0	0	0	0	0	0	0	0	0	0	0	0	0	0	0	0.00944	0	0	0	0	0	0	0	0	0	0	0	0
k__Bacteria|p__Firmicutes|c__Clostridia|o__Clostridiales|f__Eubacteriaceae|g__Eubacterium	9.75727	4.6114	2.97387	1.4023	0.60617	1.27777	0.02316	2.51546	0.23909	1.73699	6.11853	6.32857	34.4481	23.1451	11.3434	12.2412	7.18324	2.18444	0.02438	2.26698	2.33173	2.51798	5.83132	0.18217	2.1331	7.56521	0.0484	0.30965	6.45685	40.6319	2.66591	0.0689	1.57365	1.30594	4.67865	1.81507	0.09434	9.87458	0.42373	1.07993	28.3006	11.3145	3.43417	5.15471	6.09738	13.406	1.9372	1.69452	0.7508
k__Bacteria|p__Firmicutes|c__Clostridia|o__Clostridiales|f__Lachnospiraceae|g__Anaerostipes	0.06346	0.02297	0.00235	0.01263	0	0.00225	0	0.00078	0	0.06106	0	0	0.02112	0.00201	0	0	0	0	0	0.00244	0.00349	0	0	0.00484	0	0	0.00769	0	0	0	0.00429	0.00785	0.00435	0.02145	0.00339	0.02019	0.00302	0.02566	0	0	0.0007	0.0221	0.00308	0.00387	0.01517	0	0	0	0
k__Bacteria|p__Firmicutes|c__Clostridia|o__Clostridiales|f__Lachnospiraceae|g__Blautia	0.78176	0.89331	0.29108	0.18574	0.16113	1.14331	5.77024	0.36705	0.37971	0.93823	0.43643	0.57506	2.03712	1.30885	0.73182	2.0273	0.23685	0.35821	0.1801	1.44714	0.98152	0.23957	0.13624	0.27986	0.4135	0.00389	0.49717	0.20568	2.05715	0.49002	0.25316	0.0331	0.21116	0.08427	0.5313	0.32284	0.3651	0.40712	0.70187	0.72715	0.11192	0.12887	3.06699	0.08717	0.17088	0.53937	0.25466	11.47	0.96279
k__Bacteria|p__Firmicutes|c__Clostridia|o__Clostridiales|f__Lachnospiraceae|g__Butyrivibrio	0	0	0	0	0	0.3623	0	0	0	0	0	0	0	0.00831	0	0.00902	0.00944	0	0.00759	27.0779	0.0458	0.0038	0.01186	0	0	0	0	0	0	0	0	0	0	0	0	0	0	0	0	0	0	0	0	0	0	0	0	0	0
k__Bacteria|p__Firmicutes|c__Clostridia|o__Clostridiales|f__Lachnospiraceae|g__Coprococcus	3.94356	0.26306	0.01183	2.1449	0.11455	0.82252	0	0.17364	0.00368	1.13097	0.24514	0.91544	0.0792	2.79286	0.59614	0.24923	0.03641	0.02401	0.10502	0.30702	0.08538	0.52852	3.99614	0	0.04742	0.35699	0.00384	1.7519	1.5095	3.30384	1.67202	0.0788	0.04362	0.05051	0	0.01163	0	0.15763	0.01314	0.05941	5.6939	0.21141	0.40468	0.01715	0.03855	1.23265	3.75665	0.14516	0.0723
k__Bacteria|p__Firmicutes|c__Clostridia|o__Clostridiales|f__Lachnospiraceae|g__Dorea	0.87523	0.2527	0.16916	0.28408	0.07493	0.81303	0	0.08321	0	0.97163	0.2603	0.1273	0	0.62695	0.83644	0.00783	0.0739	0.1185	0	0.18896	0.98846	0.03336	0.19889	0.10446	0.05013	0.121	0.1474	0.00503	0.02653	0.28956	0.09844	0.05333	0.00489	0.00924	0.02592	0.39271	0.16203	0.11927	0.08118	0.05793	0.29744	0.31817	0.50266	0.05377	0.1988	0.14296	0.06438	0.24961	0.22814
k__Bacteria|p__Firmicutes|c__Clostridia|o__Clostridiales|f__Lachnospiraceae|g__Lachnospiraceae_noname	0.06741	0.05517	0.02898	0.01521	0.07315	0.44853	1.84983	0.19376	0.02932	0.32954	0.28689	0.26243	0.10181	0.15055	0.10631	0.30634	0.02364	0.02415	0.0567	0.3153	0.13913	0.07882	0	5.09308	0.46585	0.00052	0.18682	0.06057	1.38501	0.18497	0.07514	0.02674	0.00142	0.01752	0.14917	0.19686	0.28143	0.07515	0.13587	0.14448	2.94178	0.87754	0.32299	0.01803	0.10903	1.4222	0.35537	0.31381	0.17426
k__Bacteria|p__Firmicutes|c__Clostridia|o__Clostridiales|f__Lachnospiraceae|g__Oribacterium	0	0	0	0	0	0	0	0	0	0	0.00305	0	0	0	0	0	0	0	0	0	0	0	0	0.00327	0	0	0	0	0	0	0	0.00109	0	0	0	0	0	0	0	0	0	0	0	0	0	0	0	0	0
k__Bacteria|p__Firmicutes|c__Clostridia|o__Clostridiales|f__Lachnospiraceae|g__Roseburia	10.0981	3.08513	0.19214	0.55186	0.7589	0.50062	0.23468	0.35727	0.29019	7.90494	2.48904	0.5308	5.1741	6.35259	3.03787	0.1966	0.40024	0.94901	0.81107	0.1894	1.05049	0.7438	0.38111	17.9015	3.49573	8.70617	5.50068	1.96279	0.41987	3.36454	0.67502	0.01938	4.20135	0.50423	0.00279	0.00409	3.66043	1.46161	2.35047	0.29086	2.56298	0.90261	1.71482	1.55088	1.55768	8.03596	0.70837	2.92789	0.56825
k__Bacteria|p__Firmicutes|c__Clostridia|o__Clostridiales|f__Lachnospiraceae|g__Shuttleworthia	0	0	0	0	0	0	0	0	0	0	0	0	0	0	0	0	0	0	0	0	0	0	0	0	0	0	0	0	0	0	0	0	0	0	0	0	0	0	0	0	0	0	0	0	0	0	0	0	0
k__Bacteria|p__Firmicutes|c__Clostridia|o__Clostridiales|f__Lachnospiraceae|g__Stomatobaculum	0	0	0	0	0	0	0.01283	0	0	0	0	0	0	0	0	0	0	0	0	0	0	0	0	0	0	0	0	0	0	0	0	0	0	0	0	0.00765	0	0	0	0	0	0	0	0	0	0	0	0	0
k__Bacteria|p__Firmicutes|c__Clostridia|o__Clostridiales|f__Oscillospiraceae|g__Oscillibacter	0.01952	0.03932	0.3462	0.01648	0.00208	0.00643	0	0.00048	0.02163	0	0.13606	0.1677	0.02359	0.07019	0.01038	0.6543	0.01134	0	0.00347	0.1617	0.22465	0.00504	0.02358	0.11632	0.03868	0	0.1464	0.09976	0.14713	0.10197	0.00645	0	0	0	0	0	0.19923	0.01725	0.05877	0.1326	0.1215	0	0	0.02201	0.16377	0.01311	0.01541	0.03192	0.01598
k__Bacteria|p__Firmicutes|c__Clostridia|o__Clostridiales|f__Peptostreptococcaceae|g__Peptostreptococcaceae_noname	0.01205	0.00843	0	0.03019	0.0227	0.09862	0.16714	0.01584	0.00221	0.03069	0.06756	0	0.03718	0.01281	0.0203	0.02884	0.01727	0.01901	0.01815	0.02679	0.01748	0	0.00529	0.07253	0	0	0.02188	0.04121	0	0	0.00981	0	0.00746	0.00041	0	0.01065	0.00671	0.0205	0	0	0.04386	0	0.01089	0.00714	0	0.01046	0	0.0073	0.00777
k__Bacteria|p__Firmicutes|c__Clostridia|o__Clostridiales|f__Peptostreptococcaceae|g__Peptostreptococcus	0.00173	0	0	0.00131	0.00613	0.01579	0.07538	0.0109	0	0.0135	0.03814	0	0.00836	0.0011	0.00165	0	0	0	0	0	0.01198	0	0	0.00436	0	0	0	0.00111	0	0	0	0	0	0	0.00109	0.04789	0.00569	0	0	0	0	0	0	0	0	0	0	0	0
k__Bacteria|p__Firmicutes|c__Clostridia|o__Clostridiales|f__Ruminococcaceae|g__Anaerotruncus	0	0	0.00284	0	0	0	0	0	0	0	0	0.01338	0	0.0119	0	0.00843	0	0	0	0.0065	0.01237	0	0	0	0	0	0.00715	0	0.00418	0	0	0	0	0	0	0	0.01583	0	0	0	0.01323	0	0.0089	0.00412	0.00523	0	0	0.03725	0.03306
k__Bacteria|p__Firmicutes|c__Clostridia|o__Clostridiales|f__Ruminococcaceae|g__Faecalibacterium	15.2023	5.12125	0.85337	3.48772	3.26998	7.01877	0.00754	3.30107	2.19528	11.0312	3.24239	6.62044	22.4149	17.1831	4.37229	6.67818	2.44275	1.12819	1.38104	4.38511	11.7018	0.70869	3.5624	19.54	2.01568	2.39326	9.55152	3.24279	2.70418	13.8917	1.08701	0.77826	0.2077	0.99154	1.35458	8.3001	15.519	4.21134	0.94411	1.28051	6.2105	8.35788	8.59123	1.8914	9.36349	14.7682	13.5746	16.1907	3.55858
k__Bacteria|p__Firmicutes|c__Clostridia|o__Clostridiales|f__Ruminococcaceae|g__Ruminococcaceae_noname	0	0	0	0	0	0	0	0	0	0	0	0	0	0.00281	0	0	0	0	0	0	0	0	0	0	0	0	0	0.00102	0	0	0	0	0	0	0	0	0.0441	0	0.00166	0.0048	0	0	0	0	0	0	0	0.28277	0.35088
k__Bacteria|p__Firmicutes|c__Clostridia|o__Clostridiales|f__Ruminococcaceae|g__Ruminococcus	16.0206	1.44663	0.39047	0.58965	0.40992	0.50459	0	0	0.00101	0.41036	0.88333	0.20448	7.72876	3.45502	4.37795	3.40242	0.93479	0.11212	2.88539	0.00338	3.54534	0.13797	0.86135	2.59739	0	0.0023	0.95935	0.04506	0.04762	2.19737	0.00012	0.06895	0.93694	0.58646	0	0	13.1615	0.06044	0.38981	0.51396	0.46687	1.05239	0.67959	0.06784	0.49008	7.41297	2.25898	3.96173	0.7927
k__Bacteria|p__Firmicutes|c__Clostridia|o__Clostridiales|f__Ruminococcaceae|g__Subdoligranulum	0.55029	0.14644	1.60421	3.03598	0.1916	2.49283	0	0.14532	0.0171	0.41908	0.16215	2.36992	0.42461	1.40057	0.4537	0.41291	0.22504	0.50024	0.03455	4.74183	12.0638	0.05119	0.29637	0.8624	0.14382	1.83128	0.65358	0.12961	0.92128	1.80161	0.08886	0.09359	0.45688	0.16495	0.02668	11.6708	0.51841	0.60305	0.58588	0.53686	0.52927	0.61895	0.67024	0.06557	0.39578	0.70129	0.8242	0.40754	0.12352
k__Bacteria|p__Firmicutes|c__Erysipelotrichia|o__Erysipelotrichales|f__Erysipelotrichaceae|g__Bulleidia	0	0	0	0	0	0.00218	0	0	0	0.03962	0.00296	0	0	0	0	0	0	0	0	0	0	0	0	0	0	0	0	0	0	0	0	0	0	0	0	0.00897	0	0	0	0	0	0	0	0	0	0	0	0	0
k__Bacteria|p__Firmicutes|c__Erysipelotrichia|o__Erysipelotrichales|f__Erysipelotrichaceae|g__Catenibacterium	0	0	0	0	0	0	0	0	0	0.04729	0	0	0	0	0	0	0.00613	0	0	0	0	0	0.2328	0	0	0	0	0	0	0	0	0	0	0	0	0	0	0	0	0	0	0	0	0	0	0	0	0	0
k__Bacteria|p__Firmicutes|c__Erysipelotrichia|o__Erysipelotrichales|f__Erysipelotrichaceae|g__Coprobacillus	0	0	0	0	0	0	0.36788	0	0	0	0	0	0	0.00319	0	0.12623	0	0	0.01488	0	0	0	0	0.02495	0	0	0.09783	0	0	0	0.00768	0	0	0	0.14294	0.04224	0.08703	0	0.01909	0.00377	0	0	0	0.0052	0	0	0	0	0
k__Bacteria|p__Firmicutes|c__Erysipelotrichia|o__Erysipelotrichales|f__Erysipelotrichaceae|g__Eggerthia	0	0	0	0	0	0	0.00482	0	0	0	0	0	0	0	0	0	0	0	0	0	0	0	0	0	0	0	0	0	0	0	0	0	0	0	0	0	0	0	0	0	0	0	0	0	0	0	0	0	0
k__Bacteria|p__Firmicutes|c__Erysipelotrichia|o__Erysipelotrichales|f__Erysipelotrichaceae|g__Erysipelotrichaceae_noname	0.00302	0	0.0072	0	0	0	0.51969	0	0	0	0.0033	0.25427	0	0	0	0.01549	0.11065	0	0.00058	0.48934	0.01607	0.07706	0.29101	0.00259	0.16592	0.01571	0.00087	0.20444	0	0	0.00263	0	0	0.00361	0	0.00079	0.02211	0	0.00126	0	1.03106	12.1773	0.00055	0.11577	0.33963	0	0	0	0.00136
k__Bacteria|p__Firmicutes|c__Erysipelotrichia|o__Erysipelotrichales|f__Erysipelotrichaceae|g__Holdemania	0.01027	0.00769	0.00725	0.0043	0	0.01757	0	0.00153	0.00018	0	0.00296	0.0175	0.00732	0.02099	0.01358	0.04385	0.0004	0.0154	0.01267	0.01634	0.02995	0.00094	0	0.01062	0.00155	0	0.043	0.01765	0.01027	0.02222	0	0	0	0	0	0	0.00882	0.00369	0.01354	0.00745	0.05695	0.00841	0	0.002	0.0243	0.01411	0.02055	0.0434	0.05273
k__Bacteria|p__Firmicutes|c__Erysipelotrichia|o__Erysipelotrichales|f__Erysipelotrichaceae|g__Solobacterium	0	0.00018	0	0.00131	0.00737	0.04231	0.09181	0.0014	0	0	0.05364	0.00063	0.0038	0.00593	0	0	0.00053	0	0.00799	0.00302	0.06935	0	0	0.00196	0	0	0.00206	0.00113	0	0	0.00108	0.00424	0	0	0.0111	0.04611	0.00735	0.01405	0	0	0	0	0	0	0	0	0	0	0
k__Bacteria|p__Firmicutes|c__Erysipelotrichia|o__Erysipelotrichales|f__Erysipelotrichaceae|g__Turicibacter	0	0	0	0	0	0	0	0.00282	0.0031	0	0	0	0	0.0055	0.00187	0	0.00092	0	0	0	0.00102	0	0	0	0	0	0	0.00487	0	0	0	0	0	0	0	0	0	0	0	0	0	0	0	0	0	0.02034	0	0	0
k__Bacteria|p__Firmicutes|c__Negativicutes|o__Selenomonadales|f__Acidaminococcaceae|g__Acidaminococcaceae_unclassified	0	0	0	0	0	0	0	0	0.03634	0	0	0	0	0	0	0	0	0	0	0	0	0	0	0	0	0	0	0	0	0	0	0	0	0	0	0	0	0	0	0	0	0	0	0	0	0	0	0	0
k__Bacteria|p__Firmicutes|c__Negativicutes|o__Selenomonadales|f__Acidaminococcaceae|g__Acidaminococcus	0	0	0	0	0	0	0	0	0.00576	0	0	0	0.0202	0	0	0	0	0.0047	0	0	0	0	0	0	0	0	0	0	0	0	0	0	0	0	0	0.04999	0	0	0	0	0	0	1.37186	0	0	0	0	0	0
k__Bacteria|p__Firmicutes|c__Negativicutes|o__Selenomonadales|f__Acidaminococcaceae|g__Phascolarctobacterium	0	0	0	0	0	0	0	0.0011	0	4.53548	0	0	0	0	0	0	0	0	0	0	0	0	0	0	0	0	0	0	0	0	0	0	0	0	0	0	0	0	1.88875	1.85588	0	0	0	0	0	0	0	0	0
k__Bacteria|p__Firmicutes|c__Negativicutes|o__Selenomonadales|f__Veillonellaceae|g__Anaeroglobus	0	0	0	0	0	0	0	0.00016	0	0	0	0	0	0	0	0	0	0	0	0	0	0	0	0	0	0	0	0	0	0	0	0	0	0	0	0	0	0	0	0	0	0	0	0	0	0	0	0	0
k__Bacteria|p__Firmicutes|c__Negativicutes|o__Selenomonadales|f__Veillonellaceae|g__Dialister	0	0	0	0	1.4326	2.16618	3.13381	0.1126	0	0	0	0	0.30794	9.55897	1.71451	0.00261	3.34665	0.24183	0.00297	0.08227	0	0.17418	8.65513	0	0	0	0	0	0	0	1.67242	2.83652	0	0	0	0	0.24198	0.53294	0	0	0	0	0	0	0	0	0	0.00288	0.00325
k__Bacteria|p__Firmicutes|c__Negativicutes|o__Selenomonadales|f__Veillonellaceae|g__Megamonas	0.0071	26.5048	0	0.01355	0.02273	0.00078	0	0	0	0.00108	10.8985	0.00114	0.02219	0	0	0.01709	0	0	0	0.00039	2.13584	1.39691	0.53543	0.12927	4.78971	0.02195	12.5829	1.46893	0.00491	0.011	4.26866	11.5428	1.95231	24.4602	23.5696	41.58	0.00784	0	0.04305	0	0.56933	16.4695	0	1.2595	9.21448	0	0	3.13739	5.13127
k__Bacteria|p__Firmicutes|c__Negativicutes|o__Selenomonadales|f__Veillonellaceae|g__Megasphaera	0	0	0.02711	0	0	0.02195	1.07358	0.1968	0	0	0.22748	0	1.662	0	0	0.09223	0	0.24243	0	0	0	0	0	0	0	0	0	0.00867	0	0	0	0	0.02482	0.0093	0.01143	3.1172	0.00886	0	0	0	0	0	9.92296	0	0	0.00646	0	0.06941	0.03008
k__Bacteria|p__Firmicutes|c__Negativicutes|o__Selenomonadales|f__Veillonellaceae|g__Mitsuokella	0	0	0	0	0	0	0	0	0	0	0	0	0	0	0.08643	0	0	0	0	0	0	0	0	0	0.00442	0	0.00745	0	0	1.92514	0	0	0	0	0	0	0	0	0	0	0	0	0	0	0	0	0	0	0
k__Bacteria|p__Firmicutes|c__Negativicutes|o__Selenomonadales|f__Veillonellaceae|g__Selenomonas	0	0	0	0	0	0	0	0	0	0	0	0	0	0	0	0	0	0	0	0	0	0	0	0	0	0	0	0	0	0	0	0	0	0	0	0	0	0	0	0	0	0	0	0	0	0	0	0	0
k__Bacteria|p__Firmicutes|c__Negativicutes|o__Selenomonadales|f__Veillonellaceae|g__Veillonella	0.02122	0	0.00017	0.01316	0	0.54683	2.10746	4.23518	0.37732	0.01481	0.03849	0.00448	0.03398	0	0.05115	0	0.01002	0.20776	0.10128	0.02986	0.0705	0.00145	0.0952	0.01302	0	10.5978	0.06925	0.01159	0.00226	0.10639	0.10697	0.06066	0.55363	0.57021	0.36907	2.21263	2.11011	0.04321	0.0161	0.22174	0.11335	0.0891	0.37307	0.14523	0.03105	0.49142	4.19842	2.10452	0.79581
k__Bacteria|p__Fusobacteria|c__Fusobacteriia|o__Fusobacteriales|f__Fusobacteriaceae|g__Fusobacterium	1.62552	0.04803	0.3916	0	0	0.00433	0	0.01443	0	0.01515	28.7502	0.00614	0.03113	0	0	0.10229	0	0.25452	0.06868	0	0.25382	0	0	0	0	0	0	0	0	0	0	0	0	0.01879	19.8156	0.03054	0	0	0.01677	0	0	0	0	0	0	0	0	0	0
k__Bacteria|p__Fusobacteria|c__Fusobacteriia|o__Fusobacteriales|f__Leptotrichiaceae|g__Leptotrichia	0	0	0	0	0	0	0	0	0	0	0	0	0	0	0	0	0	0	0	0	0	0	0	0	0	0	0	0	0	0	0	0	0	0	0	0	0	0	0	0	0	0	0	0	0	0	0	0	0
k__Bacteria|p__Fusobacteria|c__Fusobacteriia|o__Fusobacteriales|f__Leptotrichiaceae|g__Leptotrichiaceae_unclassified	0	0	0	0	0	0	0	0	0	0	0	0	0	0	0	0	0	0	0	0	0	0	0	0	0	0	0	0	0	0	0	0	0	0	0	0	0	0	0	0	0	0	0	0	0	0	0	0	0
k__Bacteria|p__Proteobacteria|c__Alphaproteobacteria|o__Caulobacterales|f__Caulobacteraceae|g__Caulobacter	0	0	0	0	0	0	0.02374	0	0	0	0	0	0	0	0	0	0	0	0	0	0	0	0	0.00699	0	0	0	0	0	0	0	0	0	0	0	0.00354	0	0	0	0	0	0	0	0	0	0	0	0	0
k__Bacteria|p__Proteobacteria|c__Betaproteobacteria|o__Burkholderiales|f__Burkholderiaceae|g__Lautropia	0	0	0	0	0	0	0	0	0	0	0	0	0	0	0	0	0	0	0	0	0	0	0	0	0	0	0	0	0	0	0	0	0	0	0	0	0	0	0	0	0	0	0.00027	0	0	0	0	0	0
k__Bacteria|p__Proteobacteria|c__Betaproteobacteria|o__Burkholderiales|f__Burkholderiales_noname|g__Burkholderiales_noname	0.00548	0.0442	0.47839	0	0.02613	0.00458	0	0.03366	0	0	0.03641	0.24706	0.26862	0.07631	0	0.00414	0.00945	0.00836	0.49149	0	0	0.10779	0.01782	0.04042	0.00147	0	0	0	0.0114	0.63592	0	0.00226	0	0.01286	0	0.00075	0	0.069	0.07679	0.36512	0.05141	0.06255	0.37476	0	0	0.03557	0.26597	0.17622	0.47736
k__Bacteria|p__Proteobacteria|c__Betaproteobacteria|o__Burkholderiales|f__Comamonadaceae|g__Comamonas	0	0	0	0	0	0	0	0	0	0	0	0	0	0	0	0	0	0	0	0	0	0	0	0	0	0	0	0	0	0	0	0	0	0	0	0	0	0	0	0	0	0	0	0	0	0	0	0	0
k__Bacteria|p__Proteobacteria|c__Betaproteobacteria|o__Burkholderiales|f__Oxalobacteraceae|g__Oxalobacter	0	0	0.00227	0.00416	0	0	0	0	0	0	0	0.02784	0	0	0	0.01192	0	0	0	0.02289	0	0	0	0	0	0	0	0	0	0	0	0	0	0	0	0	0	0	0.0078	0	0.0186	0.00215	0	0	0	0	0	0	0
k__Bacteria|p__Proteobacteria|c__Betaproteobacteria|o__Burkholderiales|f__Sutterellaceae|g__Parasutterella	0.009	0.03292	0.56889	0	0.02351	0.03777	0	0.03094	0	0	0.04674	0.22481	0.19288	0.10371	0	0.01296	0.00619	0.00375	1.04788	0	0	0.12008	0.0238	0.02839	0.00775	0	0	0	0	0.5165	0	0.00302	0.00122	0.01779	0	0.00175	0	0.03838	0.07118	0.22994	0.02899	0.06292	0.23244	0	0	0.03678	0.2686	0.12852	0.37403
k__Bacteria|p__Proteobacteria|c__Betaproteobacteria|o__Burkholderiales|f__Sutterellaceae|g__Sutterella	0	0	0	0	0	0	0	0	0	0	0	0	0	0	0	0	0	0	0	0	0	0	0	0	0	0	0	0	0	0	0.31442	0.55559	0	0	1.38125	0.52551	0	0	0	0	0.96033	1.02272	0	0.22114	0.32141	0	0	0	0
k__Bacteria|p__Proteobacteria|c__Betaproteobacteria|o__Burkholderiales|f__Sutterellaceae|g__Sutterellaceae_unclassified	0.00869	0	0	0.1183	0	0	0	0	0.00124	0	0	0	0	0	0	0.04399	0	0.00335	0	0.08922	0.2708	0	0	0	0	5.51582	0	0.81292	0.23835	0	0	0	0.3562	0.26404	0	0	0.00142	0	0	0	0	0	0	0.2456	0.30655	0	0	0	0
k__Bacteria|p__Proteobacteria|c__Betaproteobacteria|o__Neisseriales|f__Neisseriaceae|g__Eikenella	0	0	0	0	0	0	0	0	0	0	0	0	0	0	0	0	0	0	0	0	0	0	0	0	0	0.07158	0	0	0	0	0	0	0	0	0	0	0	0	0	0	0	0	0	0	0	0	0	0	0
k__Bacteria|p__Proteobacteria|c__Betaproteobacteria|o__Neisseriales|f__Neisseriaceae|g__Kingella	0	0	0	0	0	0	0	0	0	0	0	0	0	0	0	0	0	0	0	0	0	0	0	0	0	0	0	0	0	0	0	0	0	0	0	0	0	0	0	0	0	0	0	0	0	0	0	0	0
k__Bacteria|p__Proteobacteria|c__Betaproteobacteria|o__Neisseriales|f__Neisseriaceae|g__Neisseria	0	0	0	0	0	0	0	0	0	0	0	0	0	0	0	0	0	0	0	0	0	0	0	0	0	0	0	0	0	0	0	0	0	0	0	0	0.00674	0	0	0	0.00805	0	0	0	0	0	0	0	0
k__Bacteria|p__Proteobacteria|c__Deltaproteobacteria|o__Desulfovibrionales|f__Desulfovibrionaceae|g__Bilophila	0.26292	0.18108	1.08174	0.13235	0.06978	0.00635	0	0.00643	0.07741	0	0.22183	0.07174	0.17418	0.0682	0.0691	0.3593	0.09297	0.53788	0.20731	0.28824	0.15129	0.02256	0.22714	0.12728	0.24658	0.00036	0.79625	0.15308	0.45409	0.12987	0.06804	0.0493	0.15267	0.00107	0.0137	0.0235	0.5453	0.22101	0.23199	0.1692	0.77339	0	2.10677	0.09913	0.338	0.08842	0.02711	0	0
k__Bacteria|p__Proteobacteria|c__Deltaproteobacteria|o__Desulfovibrionales|f__Desulfovibrionaceae|g__Desulfovibrio	0.0681	0	0	0	0	0.01786	0	0.00049	0	0	0.00482	0.00179	0	0	0.0074	0.17839	0.00336	0	0	0	0	0	0	0	0.01015	0	0	0.00092	0.38013	0	0	0	0	0	0	0	0	0	0.13951	0.07117	0.00347	0	0	0	0	0.0061	0	0	0
k__Bacteria|p__Proteobacteria|c__Epsilonproteobacteria|o__Campylobacterales|f__Campylobacteraceae|g__Campylobacter	0	0	0	0	0	0	0	0.02584	0	0	0	0	0	0	0	0	0	0	0	0	0	0	0	0	0	0	0	0	0	0	0	0	0	0	0	9e-05	0	0	0	0	0	0	0	0	0.0127	0	0	0	0
k__Bacteria|p__Proteobacteria|c__Gammaproteobacteria|o__Aeromonadales|f__Aeromonadaceae|g__Aeromonas	0	0	0	0	0	0	0	0	0	0	0	0	0	0	0	0	0	0	0	0	0	0	0	0	0	0	0	0	0	0	0	0	0	0	0	0	0	0	0.00221	0	0	0	0	0	0	0	0	0	0
k__Bacteria|p__Proteobacteria|c__Gammaproteobacteria|o__Aeromonadales|f__Succinivibrionaceae|g__Succinatimonas	0	0	0	0	0	0	0	0	0	0	0	0	0	0	0	0.00602	0	0	0	0	0	0	0	0	0	0	0	0	0	0	0	0	0	0	0	0	0	0	0	0	0	0	0	0	0	0	0	0	0
k__Bacteria|p__Proteobacteria|c__Gammaproteobacteria|o__Cardiobacteriales|f__Cardiobacteriaceae|g__Cardiobacteriaceae_unclassified	0	0	0	0	0	0	0	0	0	0	0	0	0	0	0	0	0	0	0	0	0	0	0	0	0	0	0	0	0	0	0	0	0	0	0	0	0	0	0	0	0.0014	0	0	0	0	0	0	0	0
k__Bacteria|p__Proteobacteria|c__Gammaproteobacteria|o__Enterobacteriales|f__Enterobacteriaceae|g__Citrobacter	0	0	0	0.00253	0	0	0	0	0	0.86861	0	0	0	0	0	0	0	0	0	0.10294	0.00619	0.00078	0	1.97752	0	0	0	0	0	0	0.00247	0	0	0	0	0	0	0	0	0	0	0	0	0	0	0	0	0	1.76976
k__Bacteria|p__Proteobacteria|c__Gammaproteobacteria|o__Enterobacteriales|f__Enterobacteriaceae|g__Enterobacter	0	0.04659	0	0	0	0	0	0.07347	0	0.0569	0	0	0	0	0	0	0	0	0	0	0	0	0	9.32222	0	0	0	0	0	0	0.05821	0	0.1295	0	0	0	0	0.02521	0	0	0	0	0.00087	0.02798	0	0.45557	0.22688	0.19157	0
k__Bacteria|p__Proteobacteria|c__Gammaproteobacteria|o__Enterobacteriales|f__Enterobacteriaceae|g__Enterobacteriaceae_noname	0	0	0	0	0	0	0	0	0	0	0	0	0	0	0	0	0	0	0	0.22168	0	0	0	0	0	0	0	0	0	0	0	0	0	0	0	0	0	0	0	0	0	0	0	0	0	0	0	0	0
k__Bacteria|p__Proteobacteria|c__Gammaproteobacteria|o__Enterobacteriales|f__Enterobacteriaceae|g__Escherichia	0.01187	0.12177	0.02404	0.00595	0.00745	7.53474	7.3246	0.07258	1.07287	0.2772	0.17551	0.01324	0.18316	0.02341	0.00667	0.96786	0.03402	0.05307	0.01192	1.6009	0.63393	0.13544	0.11202	0.3494	0.03408	14.0446	0.034	0.00451	0.07899	0.20699	0.05314	0.06171	0.02331	0.02087	0.02521	0.0035	0.1301	1.93301	1.63967	0.02722	0	14.3698	1.46082	0.99168	0.39221	6.40128	0.13312	1.16689	0.08936
k__Bacteria|p__Proteobacteria|c__Gammaproteobacteria|o__Enterobacteriales|f__Enterobacteriaceae|g__Hafnia	0	0	0	0	0	0	0	0	0	0	0	0	0	0	0	0	0	0	0	0.02198	0	0	0	0	0	0	0	0	0	0	0	0	0	0	0	0	0	0	0	0	0	0	0	0	0	0	0	0	0
k__Bacteria|p__Proteobacteria|c__Gammaproteobacteria|o__Enterobacteriales|f__Enterobacteriaceae|g__Klebsiella	0	0	0	0	0	0	0.68476	0.97719	2.05141	0	0	0	0	0.02525	0	0	0	0	0	0.34037	0.0055	0.00176	0	0.77207	0	0.47288	0	0.00086	0	0	0.05597	0.00881	8.45181	1.67831	0.00994	0.00063	17.7312	0.34931	11.1537	18.5691	6.90836	0	0.01816	0.26138	0	1.67664	0.04929	0.01532	0.08551
k__Bacteria|p__Proteobacteria|c__Gammaproteobacteria|o__Enterobacteriales|f__Enterobacteriaceae|g__Morganella	0	0	0	0	0	0	0	0	0	0	0	0	0	0	0	0	0	0	0	0	0	0	0	0	0	0.6521	0	0	0	0	0	0	0	0	0	0	0	0	0.08574	0	0	0	0	0	0	0	0	0	0
k__Bacteria|p__Proteobacteria|c__Gammaproteobacteria|o__Enterobacteriales|f__Enterobacteriaceae|g__Pantoea	0	0	0	0	0	0	0	0	0	0	0	0	0	0	0	0	0	0	0	0	0	0	0	0	0	0	0	0	0	0	0	0	0	0	0	0	0	0	0	0	0	0	0	0	0	0	0	0	0
k__Bacteria|p__Proteobacteria|c__Gammaproteobacteria|o__Enterobacteriales|f__Enterobacteriaceae|g__Plesiomonas	0	0	0	0	0	0	0	0	0	0	0	0	0	0	0	0	0	0	0	0	0	0	0	0	0	0	0	0	0	0	0	0	0	0	0	0	0	0	0	0	0	0	0	0	0	0	0	0	0
k__Bacteria|p__Proteobacteria|c__Gammaproteobacteria|o__Enterobacteriales|f__Enterobacteriaceae|g__Providencia	0	0	0	0	0	0	0	0	0	0	0	0	0	0	0	0	0	0	0	0	0	0	0	0	0	0	0	0	0	0	0	0	0	0	0	0	0	0	0.00229	0	0	0	0	0	0	0	0	0	0
k__Bacteria|p__Proteobacteria|c__Gammaproteobacteria|o__Enterobacteriales|f__Enterobacteriaceae|g__Raoultella	0	0	0	0	0	0	0	0.00466	0	0	0	0	0	0	0	0	0	0	0	0	0	0	0	0.01742	0	0.01864	0	0	0	0	0	0	0	0	0	0	0	0	0	0	0	0	0	0	0	0	0	0.04954	0
k__Bacteria|p__Proteobacteria|c__Gammaproteobacteria|o__Enterobacteriales|f__Enterobacteriaceae|g__Shigella	0	0	0	0	0	0.0025	0	0	0	0	0	0	0	0	0	0	0	0	0	0	0	0	0	0	0	0	0	0	0	0	0	0	0	0	0	0	0	0	0	0	0	0	0	0	0	0.04783	0	0	0
k__Bacteria|p__Proteobacteria|c__Gammaproteobacteria|o__Pasteurellales|f__Pasteurellaceae|g__Actinobacillus	0	0	0	0	0	0	0	0.01599	0	0	0	0	0	0	0	0	0	0	0	0	0	0	0	0	0	0	0	0	0	0	0	0	0	0	0	0	0	0	0	0	0	0	0	0	0	0	0	0	0
k__Bacteria|p__Proteobacteria|c__Gammaproteobacteria|o__Pasteurellales|f__Pasteurellaceae|g__Aggregatibacter	0	0	0	0	0	0.00237	0	0	0	0	0	0	0	0	0	0	0	0	0	0	0.00393	0	0	0	0	0	0	0	0	0	0	0	0	0	0	0	0.00255	0	0	0	0.01123	0.00462	0	0.00067	0	0	0.01354	0.00578	0.0046
k__Bacteria|p__Proteobacteria|c__Gammaproteobacteria|o__Pasteurellales|f__Pasteurellaceae|g__Haemophilus	0.00166	0.00438	0	0.1528	0	0.07184	0.10917	2.21572	0.00459	0	0.07411	0.00104	0	0	0.08679	0	0.0762	0.201	0.09318	0.00928	0.39504	0.00429	0.02265	0.18074	0.01431	0	0.10182	0.11022	0	0.82981	0.0454	0.02702	0	0.00413	0.05992	0.22455	2.22984	0.00391	0	0	0.21074	0.21477	0.18171	0.48625	0.10781	0.60631	2.66602	1.32449	0.13095
k__Bacteria|p__Proteobacteria|c__Gammaproteobacteria|o__Pseudomonadales|f__Pseudomonadaceae|g__Pseudomonas	0	0	0	0	0	0	0	0	0	0	0	0	0	0	0	0	0	0	0	0	0	0	0	0	0	0	0	0	0	0	0	0	0	0	0	0	0	0	0	0	0	0	0	0	0	0	0	0	0
k__Bacteria|p__Synergistetes|c__Synergistia|o__Synergistales|f__Synergistaceae|g__Pyramidobacter	0	0	0.00329	0	0	0	0	0.006	0	0	0	0	0	0.00224	0	0	0	0	0	0	0	0	0	0	0	0	0	0	0.0102	0	0	0	0	0	0	0	0	0	0.00438	0	0	0	0	0	0	0	0	0	0
k__Bacteria|p__Verrucomicrobia|c__Verrucomicrobiae|o__Verrucomicrobiales|f__Verrucomicrobiaceae|g__Akkermansia	0	0	0.10223	0.4816	0	0.00151	0	0.05547	0	0	0.32824	0.24306	0.00891	0	0	0	0	0	0	0.04232	0	0	0	0	0.03159	0	0.01489	0	0.41172	0	0	0	0	0	0	0	0	0	0.3319	1.52141	0	0	0	3.50626	1.01754	0	4.62623	0	0
k__Eukaryota|p__Ascomycota|c__Saccharomycetes|o__Saccharomycetales|f__Saccharomycetaceae|g__Nakaseomyces	0	0	0	0	0	0	0	0	0	0	0	0	0	0	0	0	0	0	0	0	0	0	0	0.00971	0	0	0	0	0	0	0	0	0	0	0	0.00711	0	0	0	0	0	0	0	0	0	0	0	0	0
k__Eukaryota|p__Ascomycota|c__Saccharomycetes|o__Saccharomycetales|f__Saccharomycetaceae|g__Saccharomyces	0	0	0	0	0	0	0	0	0	0	0	0	0	0	0	0	0	0	0	0	0	0	0	0.04984	0	0	0	0	0	0	0	0	0	0	0	0.03875	0	0	0	0	0	0	0	0	0	0	0	0	0
k__Viruses|p__Viruses_noname|c__Viruses_noname|o__Caudovirales|f__Myoviridae|g__Myoviridae_noname	0	0	0	0	0	0	0	0	0	0	0	0	0	0	0	0	0	0	0	0.06374	0	0	0	0	0	0	0	0	0	0	0	0	0	0	0	0	0	0	0	0	0	0	0	0	0	0	0	0	0
k__Viruses|p__Viruses_noname|c__Viruses_noname|o__Caudovirales|f__Myoviridae|g__P2likeviruses	0	0	0	0	0	0	0	0	0	0	0	0	0	0	0	0	0	0	0	0	0	0	0	0	0	0	0	0	0	0	0	0	0	0	0	0	0	0	0	0	0	0	0	0	0	0	0	0	0
k__Viruses|p__Viruses_noname|c__Viruses_noname|o__Caudovirales|f__Podoviridae|g__Epsilon15likevirus	0	0	0	0	0	0	0	0	0	0	0	0	0	0	0	0	0	0	0	0	0	0	0	0	0	0	0	0	0	0	0	0	0	0	0	0	0	0	0	0	0	0	0	0	0	0	0	0	0
k__Viruses|p__Viruses_noname|c__Viruses_noname|o__Caudovirales|f__Podoviridae|g__P22likevirus	0	0	0	0	0	0	0	0	0	0	0	0	0	0	0	0	0	0	0	0	0	0	0	0	0	0	0	0	0	0	0	0	0	0	0	0	0	0	0	0	0	0	0	0	0	0	0	0	0
k__Viruses|p__Viruses_noname|c__Viruses_noname|o__Caudovirales|f__Siphoviridae|g__Lambdalikevirus	0	0	0	0	0	0	0	0	0	0	0	0	0	0	0	0.05521	0	0	0	0	0	0	0	0	0	0	0	0	0	0	0	0	0	0	0	0	0	0	0	0	0	0	0	0	0	0	0	0	0
k__Viruses|p__Viruses_noname|c__Viruses_noname|o__Caudovirales|f__Siphoviridae|g__Siphoviridae_noname	0	0	0	0	0	0	0	0	0	0	0	0	0	0	0	0	0	0	0	0	0	0	0	0	0	0	0	0	0	0	0	0	0	0	0	0	0	0	0	0	0	0	0	0	0	0	0	0	0
k__Viruses|p__Viruses_noname|c__Viruses_noname|o__Viruses_noname|f__Circoviridae|g__Gyrovirus	0	0	0	0	0	0	0	0	0	0	0	0	0	0	0	0	0	0	0	0	0	0.00541	0	0	0	0	0	0	0	0	0	0	0	0	0	0	0	0	0	0	0	0	0	0	0	0	0	0	0
k__Viruses|p__Viruses_noname|c__Viruses_noname|o__Viruses_noname|f__Hepadnaviridae|g__Orthohepadnavirus	0	0.02516	0	0.03607	0.02542	0	0	0	0.00857	0	0	0	0	0	0	0	0	0.01419	0	0	0	0	0	0	0	0	0	0	0	0	0	0	0	0	0	0	0	0	0	0	0	0	0	0	0	0	0	0	0
k__Viruses|p__Viruses_noname|c__Viruses_noname|o__Viruses_noname|f__Retroviridae|g__Alpharetrovirus	0	0	0	0	0	0	0	0	0	0	0	0	0	0	0	0	0	0	0	0	0	0	0	0	0	0	0	0	0	0	0	0	0	0	0	0	0	0	0	0	0	0	0	0	0	0	0	0	0
k__Viruses|p__Viruses_noname|c__Viruses_noname|o__Viruses_noname|f__Retroviridae|g__Betaretrovirus	0	0	0	0	0	0	0	0	0	0	0	0	0	0	0	0	0	0	0	0	0	0	0	0	0	0	0	0	0	0	0	0	0	0	0	0.04256	0	0	0	0	0	0	0	0	0	0	0	0	0
k__Viruses|p__Viruses_noname|c__Viruses_noname|o__Viruses_noname|f__Retroviridae|g__Gammaretrovirus	0	0.14605	0	0.05233	0.11042	0	0	0	0.09951	0	0	0	0	0	0	0	0	0.20218	0	0	0	0	0	3.53044	0.21116	0	0	0	0	0	0	0	0	0	0	1.83557	0.12167	0.00315	0.01315	0.00564	0	0	0	0	0	0	0	0	0
k__Viruses|p__Viruses_noname|c__Viruses_noname|o__Viruses_noname|f__Viruses_noname|g__Viruses_noname	0	0	0	0	0	0	0	0	0	0	0	0	0	0	0	0	0	0	0	0	0	0	0	0.05011	0	0	0	0	0	0	0	0	0	0	0	0	0	0	2.38791	0	0	0	0	0	0	0	0	0	0
[truncated: 31 more columns]
