# Supplementary material for: Lactitol Supplementation Modulates Intestinal Microbiome in Liver Cirrhotic Patients
Source: Front Med (Lausanne). 2021 Oct 14;8:762930. doi: 10.3389/fmed.2021.762930 (PMC8551616; doi:10.3389/fmed.2021.762930)
Supplement: Supplementary file 2 [file Table_2.XLSX]

## Sheet: Supplementary dataset S2A_ARGs
	HC_11	HC_13	HC_14	HC_15	HC_16	HC_17	HC_18	HC_19	HC_1	HC_20	HC_21	HC_22	HC_23	HC_24	HC_27	HC_28	HC_29	HC_2	HC_31	HC_32	HC_33	HC_34	HC_35	HC_3	HC_4	HC_5	HC_6	HC_7	HC_8	HC_9	HC_10	HC_12	HC_13	HC_15	HC_16	HC_18	HC_19	HC_1	HC_22	HC_24	HC_25	LC_post_12	LC_post_1	LC_pre_14	LC_post_14	LC_pre_15	LC_post_15	LC_pre_16	LC_post_16
AAC(3)-IId	1	9.013	2	0	0	834.963	1	0	0	8.002	12.362	0	0	0	0	1	1	0	0	0	2	0	0	0	0	0	2	0	1.027	1	3	1	8	0	1	0	7.196	0	21.092	0	0	0	0	32.708	0	0	0	0	7.148
AAC(3)-IV	0	0	0	0	0	0	0	0	2	6.17	0	0	0	0	0	0	0	0	0	0	0	0	0	0	0	0	0	0	0	0	0	0	0	0	0	0	0	0	0	0	0	0	0	0	0	0	0	0	0
AAC(6')-Ib-cr	0	0	0	0	0	0	0	0	0	0	10.378	0	0	0	0	0	0	0	0	0	0	0	0	0	0	2	0	0	0	0	0	0	0	0	0	0	0	0	0	0	0	0	0	0	0	0	0	0	0
AAC(6')-Ib7	0	1	15.219	2	0	98.9	3	1	1.004	3	2	0	0	0	0	0	0	0	0	17.761	0	0	2.018	0	8.315	7.638	0	7	0	1	0	0	1	0	0	0	0	0	0	0	0	70.519	3	7.071	0	1.163	0	0	1
AAC(6')-Ie-APH(2'')-Ia	359.552	118.889	250.175	148.22	35.131	381.852	300.13	103.328	311.241	309.119	73.261	326.052	88.087	357.683	595.924	566.53	59.604	50.741	220.524	800.269	222.895	25.269	76.773	174.989	222.571	162.999	239.309	135.784	2176.55	148.138	91.987	23.024	243.652	209.187	14.764	28.552	157.4	240.396	728.489	179.258	753.281	376.429	229.307	124.69	433.153	499.833	222.595	626.571	550.125
AAC(6')-Im	0	0	0	0	0	0	0	0	0	0	1	1	0	6.119	0	0	0	0	0	0	0	0	0	0	0	0	0	0	0	0	0	0	0	0	0	0	0	0	0	0	0	0	0	0	0	0	0	0	0
aad(6)	0	0	1	0	1	0	0	0	0	5	0	34.721	0	7.154	0	2.002	0	0	0	7.028	0	0	0	0	1	5.001	0	0	0	11.033	0	1	0	0	0	3	2.001	0	463.253	6	0	0	0	1	7	0	0	19.203	8.017
aadA	0	3.086	136.088	41.186	0	0	0	1	24.069	24.096	1	0	0	0	0	0	0	0	0	0	0	0	0	0	82.991	43.958	0	53.455	68.554	0	0	0	0	0	0	0	0	44.851	0	0	0	0	23.767	0	0	0	0	0	3
aadA16	0	0	2	0	0	0	0	0	0	0	0	0	0	0	0	0	0	0	0	0	0	0	0	0	0	0	0	0	0	0	0	0	0	0	0	0	1.001	0	0	0	0	0	0	0	0	0	0	0	0
aadA2	2	10.013	0	0	0	0	0	1	10.004	10.232	0	0	1	0	0	0	0	0	0	10.274	0	0	0	0	0	0	0	0	0	0	5.049	0	0	0	0	0	0	59.952	0	0	0	0	21.149	23.695	0	0	3	0	0
aadA5	0	0	0	0	0	816.054	0	1	0	3.002	0	1	2	0	5.004	0	3.001	0	0	0	0	0	5	0	0	0	1	0	0	4	0	4	4	5.006	0	0	1	1.001	9.412	0	0	567.888	3.017	0	0	0	1	0	0
aadS	21.924	563.866	254.078	151.795	352.676	10.338	113.77	15.627	7.004	2131.96	13.001	7193.29	6945.78	17.298	11.182	2857.34	14083.9	12777.4	6	800.332	8.735	285.932	2264.33	0	27.557	26.07	22.154	10036.1	19.267	3521.9	2	6.762	127.767	29.598	7.009	5.017	16.913	6	3	1	13.95	42.652	2.007	11054.8	9758.36	0	1	4.27	16.28
ACC-5	0	0	0	0	0	0	0	0	0	0	0	0	0	0	0	0	0	0	0	8.586	0	0	0	0	0	0	0	0	0	0	0	0	0	0	0	0	0	0	0	0	0	0	0	0	0	0	0	0	0
acrB	1.526	0	4.009	0	2	316.111	71.078	34.446	94.996	12.191	0	0	7	0.636	0	34.242	2	0	0	43.733	13.235	4.043	0	558.514	1	611.73	16.779	0	0	3	5.069	6.009	189.59	63.441	1.001	1	162.693	44.44	361.574	502.18	71.939	439.652	35.823	44.477	15.125	179.458	5	41.828	5.003
acrD	0	11.136	7.262	1	2.003	572.408	91.677	10.008	81.804	15.18	3	4.002	1	4	1	42.716	4	9.004	5.008	71.137	20.401	4.002	1	74.951	7.081	858.667	9	1	1	2	6.939	3	18.055	3.005	4	3	11.462	62.195	98.572	3	2	732.265	58.414	46.15	30.061	204.981	11.001	54.383	11.874
AcrE	0	3	0	0	0	168.547	20.34	0	18.038	3	0	0	0	0	1	7.063	0	1	0	20.713	4.008	1	0	1	1	196.72	1.004	0	0	0	0	1	0	1.003	0	0	2.955	18.731	28.018	0	0	221.757	19.53	20.045	14.011	65.002	0	15	1
AcrF	3.018	21.019	3	3	80.242	1147.26	216.373	10.002	92.979	149.801	9.299	4	3	5.017	0	61.916	2	2	2	111.411	24.536	20.006	7.073	2	4.004	1401.86	5.02	2	0	12.007	5.002	12.001	2.005	8.065	0	0	7.001	145.972	231.694	0	1.012	1717.63	130.305	92.545	57.305	481.242	10.006	113.149	26.628
AcrS	2	225.346	42.866	0	1	361.92	42.563	2	24.013	4.003	2	60.428	19.009	270.015	4.492	11.039	0	4.014	0	35.151	75.895	16.063	1	214.257	417.122	1061.7	302.558	61.546	3	87.031	178.78	244.446	0	1	634.201	226.525	2.032	310.512	64.857	177.351	99.092	540.558	145.39	59.116	34.129	121.36	0	29.628	0
ACT-10	0	0	0	0	0	0	0	0	0	0	0	0	0	0	0	0	0	0	0	0	0	0	0	0	0	0	0	0	0	0	0	0	0	0	0	0	0	0	0	0	0	0	0	0	0	0	0	0	0
ACT-12	0	0	0	0	0	0	0	0	0	0	0	0	0	0	0	0	0	0	0	0	0	0	0	596.794	0	0	0	0	0	0	0	0	0	0	0	0	0	0	0	0	0	0	0	1.003	0	0	0	0	0
ACT-25	0	0	0	0	0	0	0	0	0	0	0	0	0	2	0	55.082	0	0	0	15.391	0	0	0	7	0	0	0	0	0	0	0	0	0	0	0	0	0	0	41.766	0	0	0	0	1.41	9.005	7.023	8.125	0	0
ACT-8	0	0	0	0	0	0	0	0	0	0	0	0	0	0	0	0	0	0	0	0	0	0	0	106.995	0	0	0	0	0	0	4	0	16.097	0	0	0	0	0	0	0	0	0	0	0	0	0	0	0	0
adeF	331.42	230.194	6256.17	2991.71	390.094	172.666	137.834	135.941	37.069	37.013	284.875	1199.52	149.006	338.344	722.795	1225.09	306.795	682.648	1767.09	1980.29	3645.28	1108.11	445.538	1235.01	669.24	1286.74	513.587	768.559	4951.31	254.25	474.196	548.828	562.902	225.193	6471.09	2285.71	236.464	677.342	1401.62	1721.97	1625.18	440.193	3846.9	2513.97	3801.91	1223.65	673.327	679.88	1295.96
ANT(2'')-Ia	0	0	0	0	0	0	0	0	0	0	0	0	0	0	0	0	0	0	0	0	0	0	0	0	0	20.698	0	0	0	0	0	0	0	0	0	0	0	0	0	0	0	0	0	0	0	0	0	0	0
ANT(3'')-IIa	0	0	0	0	0	6.131	1	0	0	0	0	0	0	0	0	0	0	0	0	5	0	0	0	0	0	0	0	0	0	0	1	0	0	0	0	0	0	0	0	0	0	0	0	0	0	0	0	0	0
ANT(6)-Ib	0	0	0	122.01	5.258	46.029	0	0	0	1.001	0	0	0	178.745	1.001	0	0	0	0	0	0	0	25.095	0	1	0	4	0	0	0	61.295	0	0	0	0	0	3.005	0	13.3	0	0	0	0	0	0	1.003	0	1	0
APH(2'')-If	10.031	0	0	4.836	2	4.73	0	3	10.817	1	2	21.462	0	20.988	252.574	21.412	0	0	8.686	64.175	0	5.009	63.211	1.246	9.3	0	0	4.031	72.744	23.436	1	10	25.25	7.156	0	0	3	0	20.351	1	25.376	6.856	0	9	8.039	9.913	8	7	5
APH(2'')-IIa	0	0	0	0	0	0	0	0	0	0	0	0	0	0	0	0	0	4.209	0	0	0	0	0	0	1	0	0	0	0	0	0	0	0	0	0	0	8.119	0	0	0	0	0	0	0	0	0	0	0	2.008
APH(3'')-Ib	97.626	160.885	39.189	3.038	0	220.862	372.718	31.484	1.947	166.314	410.953	19.593	6.735	78.456	8.265	20.668	3	24.669	131.324	2741.9	155.025	1	12.328	112.684	28.225	19.745	71.241	12.554	217.95	44.32	4.797	4.066	186.56	395.482	52.756	10.261	285.624	65.738	81.361	67.894	66.874	111.652	187.696	11.293	16.149	66.158	19.096	255.831	220.534
APH(3')-Ia	0	0	0	0	0	0	0	0	0	0	0	0	0	5	0	0	0	0	0	0	0	0	0	24.654	0	0	0	0	0	0	0	0	98.795	0	0	0	0	1	0	0	0	0	0	0	0	0	0	0	0
APH(3')-Ib	0	0	0	0	0	0	0	0	0	0	0	0	0	0	0	0	0	0	0	0	0	0	0	0	0	0	0	0	0	0	0	0	0	0	0	0	0	0	0	0	0	0	0	0	0	0	0	0	0
APH(3')-IIa	0	0	0	0	0	0	1	0	0	4.009	1.001	0	0	0	0	0	0	0	0	0	0	0	0	4.057	0	2	0	0	0	1	0	1	0	0	0	7.371	2	0	0	0	0	0	0	0	0	0	0	0	0
APH(3')-IIIa	6.012	0	1.203	18.001	6	2.029	0	14.526	5.003	16.488	4.012	109.426	3.001	12.551	0	21.142	2	0	0	212.775	9.9	7.003	6.21	1258.12	5.01	13.346	328.178	10.271	3.064	115.437	94.023	97.038	0	0	0	5.021	36.419	0	446.45	1.001	0	0	0	0	11.063	119.925	2	15.001	5
APH(4)-Ia	0	0	0	0	0	0	0	0	0	10.253	0	0	0	0	0	0	0	0	0	0	0	0	0	0	0	0	0	0	0	0	0	0	0	0	0	0	0	0	0	0	0	0	0	0	0	0	0	0	0
APH(6)-Id	78.34	24.538	60.324	20.227	0	1002.37	19.14	65.489	1	703.171	9.528	2	0	111.068	8	114.43	3	0	0	151.019	3	5.001	34.323	466.579	0	4.073	3	0	6.595	14.083	5.002	10.001	3	7.001	0	0	10.046	16.864	43.123	137.959	14.367	24.123	3.02	9	6.017	21.607	3.001	6.118	8.369
arlR	0	0	0	0	0	0	0	0	0	0	0	0	0	0	0	0	0	0	0	0	0	0	0	0	0	0	0	0	0	0	0	0	0	0	0	0	0	0	0	0	0	1.002	0	0	0	0	0	0	0
arr-3	0	0	0	0	0	0	0	0	6.006	0	0	0	0	0	0	0	0	0	0	0	0	0	0	0	0	0	1	0	0	0	0	0	0	0	0	0	0	0	0	0	0	0	0	0	0	0	0	0	1
bacA	2	4.051	0	0	0	409.284	45.7	2.002	42.838	3	2	1	0	1	0	39.129	3	2	0	45.945	4.101	8.001	1	9	0.905	470.636	2	3	1	0	2	0	0	3	1.968	0	6.009	36.579	66.197	2	0	432.22	37.649	30.042	13.113	98.097	2	27.006	2
baeR	1	2	0	0	0	122.094	12.562	1	19.007	12.019	4.848	0	0	0	1	5.883	0	1	0	19.638	4	0	0	418.314	0	134.023	0	0	0	1	0	1	389.143	5.738	0	1	8	19.087	249.683	35.114	17	170.13	15.771	6.277	3.114	47.588	3	20.023	0
baeS	0	0	0	0	1	149.783	38.314	2.001	24.372	1	0	0	0	0	0	16.012	0	1	0	19.874	5.026	5	4.001	2	0	199.002	0	0	1	6	2	4	0	0	0	0	4	18.171	47.819	2	0	316.536	30.264	15.176	5.157	84.054	0	13	2.001
bcrA	0	0	0	0	0	0	0	0	0	0	0	0	0	0	0	0	0	0	0	0	0	0	0	0	0	0	1	1	0	0	0	0	2	0	0	0	0	0	0	0	0	0	0	0	0	0	0	0	0
Bifidobacterium adolescentis rpoB mutants conferring resistance to rifampicin	190.137	221.759	202.597	518.375	80.273	165.501	56.117	1308.85	2	717.331	990.943	122.892	77.326	815.001	374.037	173.214	458.738	179.576	1212.41	54.426	240.141	440.109	450.68	477.555	63.787	17.565	514.254	181.71	522.938	670.754	787.948	987.861	993.819	174.904	44.168	769.088	229.314	332.906	678.356	845.634	174.109	500.748	683.551	743.751	887.878	77.97	143.572	114.73	163.039
Bifidobacterium ileS conferring resistance to mupirocin	0	0	0	0	0	11.351	0	0	98.108	0	1	3	6.236	2.003	1	0	14.113	0	0	0	1.023	10.876	0	0	8.367	0	3.027	0	1	0	0	0	0	1	62.219	236.112	5.391	1	1	0	3.197	6.294	17.308	0	2	0	0	0	0
Campylobacter coli chloramphenicol acetyltransferase	0	3	505.921	16.007	3.009	0	0	3	0	0	4	5.003	2	19.217	0	0	2	0	2	53.425	0	2.002	5.772	297.712	0	0	17.12	180.736	15.254	42.43	0	0	0	0	0	0	0	0	2	0	2.018	0	0	48.021	46.988	43.211	39.766	0	0
catB8	0	0	0	2.013	0	0	0	0	0	0	0	0	0	0	0	0	0	0	0	0	0	0	0	0	0	33.472	0	0	0	0	0	0	0	0	0	0	0	0	0	0	0	0	0	0	0	0	0	0	0
catD	50.449	0	4	4.001	0	3	0	16.009	5.001	0	0	2	0	0	2	2	0	5.107	2	28.367	2.003	0	0	0	2	0	7.029	0	0	1	0	1	0	0	0	18.14	3.02	0	9.311	17.427	2	50.82	1	0	1	4	0	64.704	56.269
catI	0	0	0	0	0	0	0	0	0	2	0	0	0	0	0	0	0	0	0	9.703	0	0	0	1	0	54.17	0	0	0	0	0	2.001	0	0	0	0	0	0	0	0	0	0	15.415	24.008	0	0	0	0	0
catII from Escherichia coli K-12	0	0	0	0	0	0	0	0	0	0	0	0	0	0	0	0	0	0	0	0	0	0	0	0	0	6.002	0	0	0	0	0	0	0	0	0	0	0	0	2.069	0	0	0	0	0	0	0	0	0	0
catQ	0	0	0	0	0	0	0	0	0	0	0	0	0	0	0	0	0	0	0	0	3.002	0	0	0	0	0	0	0	0	0	0	0	0	0	0	0	0	0	0	0	0	0	0	0	0	0	0	0	0
catS	0	0	0	2	0	0	0	0	1	0	0	2	0	0	0	4	2	0	0	2.002	0	0	0	0	1.003	0	0	0	137.257	0	0	0	0	0	0	0	0	0	22.803	22.11	0	0	0	0	1	0	0	3	12
CblA-1	824.784	117.799	58.52	36.985	0	25.009	0	2	0	1.008	1	40.001	1.362	145.623	0	354.676	0	3.004	271.854	60.985	56.376	7.051	0	0	261.048	6	234.515	5.334	2145.03	29.827	51.162	5.015	339.462	352.571	0	0	324.317	367.553	57.191	114.569	159.988	72.825	9.801	7.746	15.311	22.618	76.806	66.464	203.824
CcrA	5.201	0	0	0	0	0	0	0	0	0	0	0	0	0	0	29.914	0	0	0	0	0	0	0	0	0	0	151.95	0	0	0	0	0	0	0	0	0	44.561	0	11	1	0	0	0	0	0	0	0	0	0
cepA	0	0	0	0	0	0	0	0	0	0	19.066	0	0	0	0	0	0	3	18.826	0	8.331	0	0	45.9	0	1	0	0	0	9.017	0	2	29.275	129.168	0	0	6.283	0	0	0	0	0	0	17.265	22.298	0	11.032	0	0
CfxA	11.879	0	2.46	33.056	1.267	0	2.604	57.3	0	20.124	0	21.035	5.102	7.231	0	0	12.179	13.07	0	0	20.873	5.582	17.496	1	12.52	0	27.869	1	2.354	6.738	0	2.508	21.742	54.485	2.603	0	6.742	7.61	0	2.729	5.767	5.304	0	2.013	5.361	0	2.172	0	0
CfxA3	1478.5	64.484	842.178	8437.17	706.334	29.398	1203.66	18602	8.598	6296.78	46.7	3002.72	2464.59	981.137	389.842	2667.44	4195.45	4624.19	1654.61	538.356	5673.97	1617.07	4543.78	5.049	1966.49	205.463	7603.34	90.803	1251.2	1738.81	281.399	606.39	7490.45	14605.4	755.017	291.063	734.83	2565.11	391.02	643.124	1659.79	747.322	462.974	420.171	543.838	858.821	522.536	1	4.108
CfxA4	2704.09	291.885	2171.75	12626.1	1318.72	85.43	1811.32	26411.5	17.509	10147.6	277.494	4851.85	5366.59	1665.66	896.023	4460.1	6997.2	7709.48	2752.62	1388	9171.4	2718.48	6218.33	17.836	3181.4	335.998	11846.5	489.204	4130.49	2448.95	1071.29	1912.07	13386.3	24603.2	1661.98	785.341	1388.82	4896.44	3454.63	1317.17	2979.31	1188.23	781.656	977.732	1257.94	1669.12	1026.49	24.293	29.272
CfxA6	1556.67	86.52	4279.18	4564.88	874.463	17.567	13.576	2955.83	0	243.661	63.681	2415	2	20.136	2812.99	9.463	1468.83	16.024	23.988	2448.29	7	3034.02	2194.02	5444.55	309.133	0	2257.36	2634.5	10.152	5.063	2736.68	3875.93	9.881	9.081	1.005	5.029	10.181	1.572	19.501	11.843	563.949	7.021	3.093	1717.95	1776.14	75.51	9	7.87	8.314
Chlamydia trachomatis intrinsic murA conferring resistance to fosfomycin	0	0	18.171	0	0	0	0	0	0	0	0	7.199	0	9.906	2.003	0	0	0	0	0	0	0	0	0	0	0	0	0	0	0	0	0	0	0	0	0	0	0	0	0	0	0	0	0	0	0	0	0	0
clcD	0	1.002	0	0	0	0	0	0	0	0	0	0	0	0	0	0	0	84.78	0	0	0	0	0	0	0	1	0	0	0	0	0	0	0	0	0	0	6.104	0	0	0	0	0	0	0	0	2	1	0	0
Clostridium perfringens mprF	0	0	0	0	0	25.219	0	0	0	0	0	0	0	0	0	0	0	0	0	0	0	0	0	0	0	0	0	0	0	0	0	0	0	0	0	0	0	0	0	0	0	0	0	0	0	0	0	0	0
cmlA1	0	0	0	0	0	0	0	0	20.019	19.734	10.032	0	0	0	0	0	0	1	0	0	0	0	0	0	0	1	0	0	0	0	0	0	0	0	0	0	0	67.992	0	0	0	0	27.315	0	0	0	0	0	2
CMY-65	0	0	0	0	0	0	1	0	0	18.42	0	0	0	0	0	0	0	0	0	6.006	0	0	0	72.889	0	0	0	0	0	0	0	0	0	0	0	0	2	0	0	0	0	0	0	1	0	0	0	0	0
cpxA	26.709	37.24	6.001	4.084	19.45	772.84	102.587	15.191	55.106	51.82	11.089	11.025	18.383	93.461	25.18	84.99	10.497	4.043	11.442	83.262	20.105	8.114	7	129.03	10.216	938.628	91.406	18.983	2.001	40.327	8.234	13.002	26.002	21.437	19.584	389.571	84.576	112.288	135.533	7.004	17.02	878.911	134.884	88.764	43.923	247.462	47.462	219.406	79.301
CRP	8.033	17.555	4.113	5	0	283.823	49.043	50.742	51.805	10.04	2.173	2	1.038	2	0	32.139	0	0	1.035	45.951	15	0	0	495.444	0	368.748	0	0	1	1	7	5.001	567.036	64.667	0	1	411.342	49.534	617.715	548.94	170.134	322.781	25.732	37.148	7.229	154.718	19.064	34.783	19.175
CTX-M-27	0	0	0	0	0	0	15.242	0	0	0	5.001	0	0	0	2	0	0	0	0	0	0	0	0	0	0	0	0	0	0	0	0	2	0	0	0	0	0	0	0	0	0	0	0	0	0	0	0	0	0
CTX-M-55	0	0	0	0	0	0	0	0	0	0	0	2	0	0	0	0	0	0	0	0	0	0	0	1	0	0	0	0	0	0	0	2	0	0	0	0	0	0	0	0	0	0	0	0	0	0	0	0	0
CTX-M-72	0	2	1	0	0	86.725	11.109	0	5	1	0	0	0	0	0	9.376	0	0	0	3.057	1	1	2	1	0	82.143	0	0	0	1	0	0	0	0	0	0	2.008	8.766	2	0	0	103.212	10.013	8.773	0	29.389	0	4.229	0
dfrA1	0	0	0	0	0	0	0	0	0	0	0	0	0	0	0	0	0	2.031	0	0	0	0	0	0	0	2	0	0	0	0	0	0	0	0	0	0	0	0	0	0	0	0	0	0	0	0	0	0	0
dfrA12	0	5.002	0	0	0	0	0	0	0	11.173	0	0	2	0	0	0	0	0	0	12.275	0	0	0	0	0	0	0	0	0	0	1	0	0	0	0	0	0	30.451	0	0	0	0	9.206	22.494	0	0	0	0	0
dfrA14	0	0	0	0	0	0	16.046	1	2.002	0	0	0	0	3.069	0	0	0	0	0	0	0	0	0	0	0	2	0	0	0	0	2	0	0	0	0	0	0	1	0	0	0	0	0	1	0	8.328	0	0	0
dfrA17	0	0	0	0	0	755.211	0	3	0	4.142	0	0	0	2	0	0	1	0	0	0	0	0	7.013	0	0	0	0	0	0	1.004	0	3	4.201	11.033	0	0	2	0	3.561	0	0	468.566	1	0	0	0	0	0	0
dfrA27	0	0	0	0	0	0	0	0	0	0	0	0	0	0	0	0	0	0	0	0	0	0	0	0	0	0	0	0	0	0	0	0	0	0	0	0	0	0	0	0	0	0	0	0	0	0	1	0	0
dfrA5	0	0	0	0	0	0	0	0	0	0	0	0	0	0	0	0	0	0	0	45.739	0	0	0	0	0	0	0	0	0	0	0	0	0	0	0	0	0	0	0	0	0	0	0	0	0	0	0	0	0
dfrF	316.404	143.218	42.505	39.453	6	186.453	157.793	17.146	9.667	45.165	75.122	16.021	20.441	199.777	112.76	27.696	13.022	72.34	32.156	20.963	18.799	34.81	17.098	750.547	34.398	10.058	73.172	29.565	8.387	295.855	30.685	13.179	4.323	5.548	43.911	63.603	119.403	16.261	27.984	26.667	20.779	70.8	112.265	22.436	133.591	172.39	42.954	520.367	48.561
DHA-6	0	0	0	0	0	0	0	0	0	0	0	0	0	0	0	0	0	0	0	0	0	0	0	0	0	22.081	0	0	0	0	0	0	0	0	0	0	0	0	6.014	0	0	0	2	0	0	0	0	0	0
emrA	2.107	5.008	0	2067.98	1.032	436.124	64.688	2269.09	35.364	10.879	4.486	159.482	0	1.081	0	23.333	2.092	0	0	47.61	8.759	2354.63	11.717	5	5	517.311	0	227.518	0	3	11.688	17.511	0	1	2.552	0	1	52.411	52.594	0	0	632.21	42.95	212.434	175.043	149.698	3.003	34.01	4.477
emrB	10.417	12.595	10	6	3.028	493.232	32.138	25.828	37.229	6.003	6.742	4	0	26.203	9.377	20.487	4	3.111	0	139.813	11.63	4	37.358	43.426	11.685	386.698	14.341	1.038	25.094	20.522	3.001	1.003	1.021	5.128	2	26.132	38.867	39.386	248.874	6.03	17.326	390.793	29.87	24.645	40.464	113.074	12.073	57.507	15.158
emrK	0	0	3	0	0	397.291	70.287	0	39.268	4.316	4	1.002	0	0	2	51.626	0	0	0	63.919	5	2	2	3	1	571.646	2	0	1	0	1	8	0	5	0	0	2.171	43.883	72.938	2	0	626.851	48.02	70.97	14.13	165.289	1	43.087	2.16
emrR	0	5.095	0	1	0	197.683	37.615	9	33.008	11.001	0	0	1	0	0	28.696	1	0	0	39.023	7.039	9.002	1.003	255.205	0	304.511	0	0	0	1	1	4.002	451.895	1	0	0	11	27.971	285.279	0	6	308.422	30.874	13.145	8.115	95.889	2.041	22.634	17.047
emrY	0	4.037	1	0	0	228.115	45.754	4	18.055	0	3.587	2.02	0	0	0	19.454	0	0	0	26.297	2	2.001	1.004	0	0	306.918	0	0	0	0	1	2.003	0	2.014	0	0	4.278	28.117	46.576	2.001	2	272.026	20.441	23.366	5	82.887	1.067	24.615	0
Enterobacter cloacae acrA	0	0	0	0	0	1	0	0	0	4	0	0	0	0	0	0	0	0	0	1	0	0	0	814.702	0	0	0	0	0	0	6	0	24.695	0	0	1.001	0	1	0	0	0	1	0	3	0	15.063	1	14.045	1
eptA	1	6.005	0	0	0	1092.21	95.165	0	93.486	3.003	1	1	1	1	0	47.846	1	0	0	65.649	7.323	8.04	1	3.074	1	793.532	1.005	2	0	2	7.006	2	0	4.027	0	0	21.195	72.475	45.72	4.001	0	524.916	31.72	27.521	11.027	139.527	0	32.75	1
EreD	0	1228.79	0	4	2	0	0	0	0	0	0	0	0	6.277	0	0	19.057	0	0	546.831	2	0	0	0	0	0	0	0	0	0	0	0	1	0	0	0	0	0	0	3	0	0	0	3	0	34.736	1	0	0
Erm(49)	0	0	0	0	0	0	0	0	0	0	0	0	0	0	0	0	0	0	0	0	0	0	0	0	0	0	0	0	0	0	0	0	0	28.723	0	0	0	0	0	0	1	0	0	0	0	0	0	0	0
ErmB	18861.4	2433.79	8602.68	1653.27	975.977	4393.95	1195.6	2722.53	376.244	9041.62	1060.76	8011.59	1035.87	16815.7	2650.97	13280.4	3420.78	1320.24	999.223	27768.8	1032.61	641.21	18389.8	13217.9	3091.13	731.664	3489.62	824.122	3124.95	2614.18	1043.63	320.059	297.914	332.241	558.741	1019.32	1813.11	3180.75	7565.27	2629.64	2798.26	3370.71	382.3	478.098	1491.52	1193.28	882.532	1411.81	293.509
ErmF	272.517	1946.03	3220.57	264.941	1421.68	534.589	4252.31	453.011	7.896	7456.21	424.501	4597.16	3298.91	2639.09	4328.98	4352.85	7487.08	5310.2	3421.03	2623.26	3227.83	2313.79	9157.81	711.452	2300.63	762.127	12468.4	6293.47	496.777	2921.3	579.025	705.969	4277.6	2573.88	1808.25	502.325	2165.78	7486.55	9297.76	8883.04	1551.89	1472.39	2034.2	5662.34	5466.48	1190.37	966.552	81.208	472.852
ErmG	6.182	18.106	1773.43	1928.28	2841.75	412.39	3	2502.59	0	74.942	3.426	61.977	10.185	48.533	19.413	5.838	1587.18	24.97	277.461	5.15	0	2941.77	2556.22	2.012	7.38	2	0	256.239	21.549	34.638	646.398	833.206	0	0	0	5.179	0	1	6.115	2.009	1.878	1	0	309.851	329.198	23.76	35.089	0	0
ErmQ	46.356	5	0	2	0.322	312.837	0	2.028	1	0	0	0	1	0	9.455	0	1	0	0.666	3.005	0	0	157.175	5.018	0	0	0	0	0	105.8	107.796	230.77	2.004	0	0	0	0	0	0	0	1.001	0	0	0	0	0	0	1	0
ErmT	2.125	0	1.018	0	0	0	40.777	26.23	5	21.148	0	0	0	1	2	4	1	2.006	4.004	1	1	0	0	0	0	0	105.276	3.001	0	1	1.002	0	2	0	0	0	12.219	0	0	0	0	4.433	0	0	0	0	0	0	1
Escherichia coli acrA	0	2	0	0	0	108.061	25.277	2.003	12.617	3	2	0	0	0	0	7.009	0	0	0	10.844	3	0	0	0	0	172.502	0	0	0	1	0	2	0	0	0	0	1.014	9.949	22.767	0	0	158.523	11.998	15.211	3.817	47.684	1	7	1
Escherichia coli acrR with mutation conferring multidrug antibiotic resistance	0	5	0	0	0	372.055	62.212	0	27.281	5.023	2	2	1	2	0	17.481	2	3	1	30.31	5.021	4	1.002	1	1	560.853	0	2	1.001	0	2	0	1	2.002	1	0	4.002	44.316	45.004	0	0	470.012	27.911	40.36	9.443	135.986	0	30.263	1
Escherichia coli ampC beta-lactamase	0	2	0	0	0	236.794	14.263	0	13.121	1	4	0	0	1	0	12.466	0	0	0	13.257	1	2.003	2	0	1	153.863	0	0	1	0	0	0	1	0	0	0	0	18.504	23.002	0	0	136.991	16.298	8.704	7.293	48.274	0	10.097	1
Escherichia coli ampC1 beta-lactamase	0	4	0	0	0	20.438	52.222	0	6.004	3.016	5	0	0	0	0	24.01	0	1	0	34.287	2	2	0	0	0	510.026	0	1	0	0	1	2	0	1	0	0	2	27.481	45.47	0	1	465.483	42.327	24.395	12.019	119.318	1	29.473	6
Escherichia coli ampH beta-lactamase	1	945.307	197.583	2.229	0	233.172	26.395	6.01	15.797	3.102	4.008	75.125	125.982	1214.09	15.448	14.154	1.001	3	4	22.663	79.351	47.504	0	655.266	990.148	1068.1	1270.61	264.713	5.112	44.09	162.285	383.626	767.778	0	2643.75	709.376	6.001	1370.61	517.336	1596.87	724.499	934.829	748.999	174.355	175.806	90.99	2	34.25	2
Escherichia coli EF-Tu mutants conferring resistance to kirromycin	0	0	0	0	0	0	0	0	0	0	0	0	0	0	0	0	0	0	0	0	0	0	0	0	0	0	0	0	0	0	0	0	0	0	0	0	0	0	0	0	0	0	0	0	0	0	0	0	0
Escherichia coli emrE	0	0	0	0	0	87.034	36.369	0	6.395	0	2	0	0	0	0	4	0	0	0	9.102	0	3	0	0	2	109.367	0	0	0	0	0	0	0	0	0	0	2	5.048	13.821	0	0	126.523	4	4.627	4.133	0	0	7.808	0
Escherichia coli GlpT with mutation conferring resistance to fosfomycin	0	1	0	0	0	155.588	26.025	0	19.009	4.014	2	0	1	0	0	17.601	1	0	0	15.459	0	5	0	4.025	0	270.194	0	0	0	0	4	3	0	0	0	0	9	20.444	32.714	0	0	205.529	17.559	14.805	5.034	60.976	0	19.02	0
Escherichia coli marR mutant conferring antibiotic resistance	0	3.551	0	0	0	116.954	13.151	11.122	48.081	5	2	0	0	2	0	8.121	0	0	0	18.099	3	1	1	170.127	1	146.711	0	2	0	0	1	0	248.314	41.537	2	0	330.738	13.032	300.572	206.194	136.54	155.914	23.953	8.62	8	76.347	0	14.7	3
Escherichia coli mdfA	0	3.001	0	2	2	266.802	39.277	0	41.106	2.271	4.001	0	0	6.044	0	16.692	0	2	0	28.472	9.329	1	1	3.003	1	358.497	3.476	0	1	3	0	0	0	0	0	0	1	29.697	48.263	2.001	0	330.912	28.415	28.092	11.392	97.725	5.001	19.505	1.147
Escherichia coli soxR with mutation conferring antibiotic resistance	0	3.004	0	0	0	161.535	31.25	1.001	16.007	3	1	1	1	0	0	14.141	1	1	0	14.196	6	2	0	19.21	0	256.961	0	0	0	0	0	2	2.038	0	1	0	3	29.04	14.029	0	0	236.637	20.329	8.263	6.059	79.267	0	14.228	1
Escherichia coli soxS with mutation conferring antibiotic resistance	0	8.365	0	0	0	90.129	20.364	0	9.163	8.053	22.651	1	1	5.035	1	10.468	0	0	139.889	8.149	6.644	4	1	34.432	1	146.234	25.214	1	8.99	0	2.035	1	125.134	12.42	2	2	0	12.591	19.375	2.323	2	92.225	12.649	4.729	3	36.854	5.14	14.819	18.601
Escherichia coli UhpT with mutation conferring resistance to fosfomycin	1	4.041	0	0	0	330.554	32.779	73.429	116.943	5	2	0	0	3.369	1	14.28	0	0	1	35.987	3.116	0	0	157.725	0	200.968	0	0	1	0	5	1	29.212	92.946	4	0	827.447	22.207	289.713	674.488	375.332	201.422	17.456	24.903	5	101.169	5	13.324	25.039
evgA	0	0	1	0	0	31.998	5	0	3	0	0	0	1	0	0	3	0	1	0	3	2	1	0	0	0	51.525	0	0	0	0	0	0	0	0	0	0	0	7	11.463	0	0	61.219	10.003	4	2	25.633	0	3	0
evgS	2	6.271	0	0	0	600.365	114.359	2	35.092	4.112	10.368	2.012	2.019	1	0	39.49	0	0	1	84.526	3.025	2.081	3	1	2.004	1328.66	2.208	0	0	0	3	7.226	5	2	1	0	4.029	79.527	108.401	1	0	967.267	68.524	67.547	27.714	233.918	10.134	51.932	3
floR	0	0	0	0	0	0	33.403	14.003	33.34	24.86	1	0	0	1.017	0	38.515	0	0	0	0	0	0	0	7.058	0	0	3.003	0	0	0	4	0	0	14.002	0	0	0	21.014	0	1	0	0	0	0	0	0	0	1	4
FosA2	0	0	0	0	0	0	0	0	0	0	0	0	0	0	0	0	0	0	0	0	0	0	0	218.975	0	0	0	0	0	0	0	0	0	0	0	0	0	0	0	0	0	0	0	0	0	0	0	0	0
FosA5	0	1	0	0	0	0	2.006	24.234	33.164	1	0	0	0	0	0	0	0	0	0	4.42	0	0	0	26.152	0	1	0	0	0	0	4.119	0	486.156	56.682	0	0	361.775	4.002	251.346	429.15	274.829	1	0	6.026	0	30.052	2	1	0
FosA6	0	0	0	0	0	0	2	11.021	43.763	0	0	0	0	1	0	0	0	0	0	3.522	0	0	0	1	0	0	0	0	0	0	1	0	0	28.379	0	0	0	2	79.785	180.121	0	0	0	5	0	16.798	0	2	0
gadW	5.971	5.793	94.808	9.019	5.051	146.441	28.063	3.785	13.139	2.257	2.989	5.171	2.123	12.779	17.905	50.409	6.663	3.101	4.387	19.91	2.364	8.494	2.082	117.598	2.022	208.675	32.994	11.526	1.052	2.328	16.604	15.142	0	2.001	0	19.364	3.178	41.344	22.048	1.052	15.975	174.525	17.961	26.416	9.954	72.108	7.74	55.808	3.126
gadX	0	5.009	0	0	0	27.2	36.323	0	4	4.01	2	1	0	0	0	20.144	0	0	0	34.642	4.277	6	1	0	0	380.588	2	0	0	1	1	1.307	0	1	0	0	0	59.195	55.292	0	0	438.752	28.988	18.662	9.939	99.089	2	27.149	1.003
H-NS	0	0	1.147	0	0	98.929	23.024	0	17.246	2	0	0	1	0	0	9.929	0	0	0	14.246	0	3.001	2	160.552	0	186.612	0	0	0	1	5	0	216.284	2	0	0	206.265	13	222.466	12.193	133.698	206.706	12.322	18.705	3	94.673	1	15.468	6
Haemophilus influenzae PBP3 conferring resistance to beta-lactam antibiotics	0	0	0	0	0	56.039	6.389	21.402	31.331	11.003	1	0	0	0	4.001	3.074	0	5	0	13.484	2.359	1.661	0	805.243	0	64.052	0	0	0	0	4.784	0	14.987	25.831	0	0	167.878	15.656	97.134	239.661	83.991	52.64	5.13	5.913	2	23.1	2.929	11.304	21.415
kdpE	0	1	0	0	0	243.913	27.706	2	21.375	2.012	0	0	0	0	0	14.354	0	1.001	0	19.966	7	2.002	1	0	3	282.414	0	0	2.018	0	0	4	0	4	0	0	6.021	15.338	18.327	0	0	146.885	15.165	6.636	6.161	60.367	0	16.128	0
Klebsiella pneumoniae acrA	0	0	0	0	0	0	0	3.568	6.158	0	0	0	0	0	0	0	1	0	0	0	0	0	0	4.34	0	0	1	0	0	0	0	0	0	16.216	0	0	62.903	0	11.274	44.477	29.72	0	1	1	0	5.64	0	0	0
Klebsiella pneumoniae KpnE	1	3	0	0	0	73.681	17.894	14.229	21.326	0	0	0	0	0	0	5.731	0.33	0	0	29.584	2	3	0	153.092	4	142.668	0	0	0	0	1	0	156.759	38.891	0	0	337.7	8.881	209.408	217.798	154.929	171.095	13.413	15.935	9.07	38.99	0	9.966	5.157
Klebsiella pneumoniae KpnF	5.02	61.781	6.006	1	1	6.658	177.29	11.011	25.143	3	5.008	3	0	63.847	1	6	0	11	35.316	12	11.048	0	3	189.095	372.582	15	23.469	1	15.614	4.005	2	8	194.813	31.351	2.001	0	313.15	54.025	166.479	197.787	37.732	14.956	192.421	13.824	12	70.972	122.404	42.068	294.35
Klebsiella pneumoniae KpnG	0.483	4	1.221	6.195	2	6	10	81.743	132.514	1	0	58.682	10.322	8.071	4.065	2	1	0	7	47.715	6	0	40.731	150.363	0	23.061	0	0	16.612	26.379	2	0	798.407	111.384	1	0	78.338	24.501	864.8	807.585	39.7	2.149	7.038	22.68	4	73.874	7.003	5.523	7.002
Klebsiella pneumoniae KpnH	0	0	0	0	0	0	0	3.709	22.417	1	0	0	0	0	0	0	0	0	0	1	0	0	0	897.858	0	49.778	0	0	0	0	3	0	1310.5	7	0	0	1996.15	4.001	677.315	44.074	1033.82	0	0	6	0	12.021	1	9	1
Klebsiella pneumoniae OmpK37	15.438	39.058	6.001	3	17.744	90.257	3.014	63.724	83.636	22.328	6.736	12.092	14.956	119.572	15.435	25.045	4.331	3	8.108	11.368	7	3.354	4.762	52.138	32.41	38.713	119.911	21.642	4.274	44.497	6	1	8.928	94.324	24.213	411.402	1092.53	22.065	205.494	627.683	327.322	42.399	65.282	37.779	27.091	94.247	38.378	210.639	75.83
LEN-10	0	0	0	0	0	0	0	0	2	0	0	0	0	0	0	0	0	0	0	0	0	0	0	21.648	0	0	0	0	0	0	2	0	0	0	0	0	658.2	0	0	0	345.354	0	0	0	0	1	0	0	0
linG	0	0	0	0	0	0	0	0	1.001	6	0	0	0	0	0	0	0	0	0	0	0	0	0	0	0	0	0	0	0	0	0	0	0	0	0	0	0	0	0	0	0	0	0	0	0	0	0	0	0
lmrD	0	0	0	0	0	0	0	0	0	0	0	0	0	0	0	0	0	0	0	2.015	0	0	0	3.11	0	0	0	0	0	0	0	0	0	0	0	0	0	0	0	0	0	0	0	0	0	0	0	0	0
lnuB	0	0	0	0	0	0	0	0	0	0	1	0	0	0	19.214	0	0	89.078	0	0	0	1	1	0	0	0	21.811	0	0	0	0	0	73.434	22.339	0	4	0	0	0	0	0	0	0	0	4	16.889	0	0	0
lnuC	99.198	1287.07	5617.12	14.224	4760.44	29.988	35.784	9.113	3	12.003	287.091	44.247	7.014	65.01	3	132.257	2	13.49	10.112	190.65	156.479	4798.34	1670.61	8.268	61.839	0	100.351	37.586	31.094	228.793	36.802	111.663	3	0	272.466	826.29	2	2	180.356	178.53	20.018	526.951	15.706	4996.8	5318.16	4.684	108.347	350.958	337.257
LnuP	13.825	0	14.789	2.001	0	116.351	0	10.679	0	13.759	0	1	1.001	2	0	0	3.003	0	0	0	2	0	0	47.178	0	0	21.2	42.098	0	0	0	0	0	0	0	0	3	4	0	0	1	0	0	0	0	2	0	1	0
marA	0	0	0	1	0	107.07	11.828	19.064	47.914	2	1	0	0	0	0	7.09	0	0	0	17.258	1	2	1	131.338	0	139.427	0	0	3.562	1	4	2	163.37	41.101	1	0	187.898	15.295	229.482	242.493	77.157	160.191	18.12	16.836	2.223	68.223	4.707	10.173	5
mdtA	0	4	0	1	0	143.199	18.689	9.006	28.826	2	1	0	0	0	2	11.262	0	0	0	24.963	2.14	2.001	0	1	0	157.268	0	0	0	0	0	1	1.323	1	3	0	3	15.478	21.627	0	0	159.502	17	5.007	4.244	45.3	1	6	1
mdtB	4	51.348	36.617	1	3.395	2018.27	202.511	18.526	115.916	17.054	538.3	25.049	29.413	1819.78	25.104	278.132	2	12.716	680.427	223.928	68.124	15.661	8.244	979.4	25.179	1439.95	77.74	186.915	96.637	379.524	9.464	6	694.807	100.331	5	3	120.069	145.728	456.637	144.796	111.641	1585.48	397.08	124.814	96.942	1273.43	441.138	128.523	72.078
mdtC	22.741	35.83	10.076	11.018	1	1064.4	152.42	5.283	60.092	15.051	34.497	11.067	5.469	46.247	4.666	108.098	3.084	10.735	12.633	107.838	37.67	8.006	9.085	36.361	6	1323.74	20.474	9.405	16.569	24.242	10.964	6	22.885	63.41	12.275	76.775	365.152	122.492	198.074	13.173	163.636	1488.32	129.312	99.143	38.804	355.764	30.666	166.176	44.88
mdtE	128.024	7.415	1	0	33.876	328.122	20.482	0	53.639	80.681	63.737	12.655	65.812	3.001	1	6	61.903	2.012	0	8.414	0	1	100.495	0	0	196.18	0	1	8.391	0	1	21.627	10.018	101.554	0	0	6	23.167	17.812	0	1	168.242	10.932	5.17	2	39.527	0.558	12.268	0
mdtF	0	16	1	0	0	492.888	61.466	7	58.093	1	8.001	0	2	1	0	40.612	2	0	0	62.175	7	4.001	0	37.19	1	720.174	2	3	0	1.001	4	7.004	0	1.001	0	0	2.001	72.649	118.442	7.496	0	747.09	55.167	50.758	29.012	180.516	6.002	41.651	3.431
mdtG	0	2	2	0	0	367.995	62.794	5.004	31.036	22	5	0	0	0	0	35.308	0	0	0	41.9	8.005	3	3.012	56.463	0	487.639	4.034	1	1	0	5.012	8.002	0	0	0	0	6.005	50.602	71.517	2	0	537.137	45.39	21.191	15.477	143.503	4.011	28.907	1
mdtH	0	7.002	2.003	0	0	478.29	77.555	4.615	44.008	5	5.007	1.008	0	0	3	50.078	0	4.778	0	59.988	17.72	1	1.004	4	0	603.547	2.006	0	0	2	1	4.001	1	3.001	2	0	3.001	48.705	75.559	1.565	0	574.946	58.495	26.905	22.012	184.093	4.007	29.725	1
MdtK	0	0	0	0	0	0	0	0	0	0	0	0	0	0	0	0	0	0	0	2	0	0	0	0	0	0	0	0	0	0	0	0	0	0	0	0	0	0	2	3	0	0	0	1.006	0	2	0	0	0
mdtM	1	2.041	0	0	0	20.31	40.247	0	2.132	5	1	1.025	0	1	0	17.17	0	0	1	27.522	5.79	6	0	2	0	366.424	0	0	0	1.017	2	2	0	0	0	0	1	31.18	27.839	0	0	329.851	28.532	21.576	6.237	112.285	1	20.902	4.09
mdtN	2	6.04	0	0	0	445.491	61.959	14.014	44.018	6.007	0	0	1	3	0	36.109	0	2	0	38.489	9.042	7.013	1	1.121	1	653.251	2	0	0	2	1.001	7	0	8	2	1	3.001	41.111	64.6	1.001	1	499.294	17.17	28.094	17.02	125.298	1	33.062	5.023
mdtO	218.606	19.488	3	1	14.077	1330.79	147.911	5	96.105	46.736	7	4	11.968	1	1	69.905	28.057	2	2	87.851	27.92	10.011	6.102	5	0	1779.63	7.003	2	5.006	3.008	3	14.001	44.922	298.127	2	1	9.359	101.137	120.055	2	0	958.957	46.725	74.873	49.099	295.549	4	65.87	2
mdtP	0	5	1	0	0	353.872	59.25	1	38.183	2.004	1	0	1	1	0	26.632	3.001	1	0	30.143	7.874	1	7	2	0	572.242	0	0	2	0	0	5	0	0	0	0	7.751	47.48	54.515	0	0	339.613	32.503	18.137	19.005	129.023	3	41.77	1.004
mef(B)	0	0	0	0	0	0	0	0	1	2	0	0	0	0	0	0	0	0	0	0	0	0	0	0	0	0	0	0	0	0	0	0	0	0	0	0	0	18.991	0	0	0	0	2	0	0	0	0	0	0
Mef(En2)	86.284	4772.17	7338.52	798.327	438.571	280.89	6530.99	10764.2	19139.7	36.302	9668.73	685.816	317.575	810.02	898.309	1733.62	206.487	270.13	476.032	685.91	7214.75	915.159	216.831	1167.61	6535.95	1041.51	14822.5	1223.66	2779.26	265.515	860.806	1494.27	12855.4	2439.02	10478.4	3812.03	3160.78	1250.02	2212.68	778.911	4989.33	1948.86	2259.39	1859.23	1625.54	1220.03	968.913	2913.26	3899.13
mel	0	11.933	11.102	4	23.231	186.625	5	23.871	0	4	19.051	0	6.922	29.039	8	2.072	3.16	1	30.397	3	11.062	1	0	5.291	5.867	0	41.563	8.006	5	0.583	6.816	2.001	5.039	14	1	42.219	5.801	3	9.014	4	2.036	1	0	1	3.132	1.715	0	58.802	19.04
MexB	0	0	0	0	0	0	0	0	0	0	0	0	0	0	0	0	0	0	0	0	0	0	0	0	0	0	0	0	0	0	0	0	0	0	0	0	0	0	0	0	0	0	0	0	0	0	0	0	0
MIR-3	0	0	0	0	0	0	0	0	0	0	0	0	0	0	0	0	0	0	0	0	0	0	0	1	0	0	0	0	0	0	3.001	0	0	0	0	0	0	0	0	0	0	0	1	0	0	23.859	1	24.122	0
mphA	3	14.029	0	0	0	864.011	0	6.001	0	13.125	18.512	2	4	0	1	0	8.049	1	0	5.277	0	0	1	0	0	0	0	0	0	3	0	1	4.001	0	1.001	0	0	0	0	0	0	0	151.376	33.484	3	0	0	0	4
mphB	0	0	0	1	0	16.312	16.166	0	0	2	3	0	0	0	0	11.001	0	1	1	9.105	5	3.005	0	2	0	170.458	0	0	1	1	0	1	1	0	0	0	0	17	23.875	0	0	178.855	13.491	7.133	5	47.485	1.283	14.4	3
msbA	2.018	19.013	0	0	5	236.561	52.601	82.275	119.592	8.043	5.018	2.063	77.499	66.638	2.262	29.955	0	11.005	1.013	59.934	10.043	3.001	1	1055.31	3.004	439.698	0	0	2.044	1	5.043	9	1258.27	137.289	0	1	1622.25	100.991	1375.52	1066.69	769.868	447.682	33.375	33.328	10.577	209.742	4	28.482	7.026
MuxB	0	0	0	0	0	0	0	0	0	0	0	0	0	0	0	0	0	0	0	0	0	0	0	0	0	0	0	0	0	0	0	0	0	0	0	0	0	0	0	0	0	0	0	0	0	0	0	0	0
npmA	0	0	0	3.002	1	0	0	0	0	0	0	8.459	0	0	0	3.009	0	0	3.009	2	5.024	0	0	0	0	0	0	0	0	0	0	0	0	0	0	0	0	0	0	0	0	0	0	0	0	0	0	0	0
oqxA	0	0	0	0	0	0	3	36.076	63.168	0	0	0	0	0	0	0	0	0	0	11.036	2	0	0	538.485	0	0	2	0	0	0	4	0	3	83.951	0	0	696.293	14.017	280.748	648.132	310.007	0	2	9.273	0	66.704	2.019	3	1
oqxB	88.095	167.409	514.242	52.219	281.384	332.006	660.9	267.301	199.161	97.838	408.401	436.796	43.239	1161.83	509.486	926.845	284.147	362.3	183.489	164.743	172.681	290.622	118.396	1127.26	133.262	30.58	199.734	386.743	239.561	71.289	51.914	39.785	1222.55	705.714	84.033	46.839	1842.94	136.339	1282.01	1625.33	888.602	238.325	209.077	406.537	391.015	472.429	127.317	658.611	282.622
OXA-10	0	0	0	0	0	0	0	0	11.006	0	0	0	0	0	0	0	0	0	0	0	0	0	0	0	0	44.643	0	0	0	0	0	0	0	0	0	0	0	6.022	0	0	0	0	0	0	0	0	0	0	1.003
OXA-209	0	2.722	0	0	0	0	0	0	0	0	0	0	0	0	1.028	1.626	0	2.859	0	1.166	0	0	0	0	0	0	0	0	0	0	0	0.143	3.025	0	0	0	0	2.451	0	0	1	0	0	0	1.4	0	0	0	0
OXA-347	48.857	650.562	142.877	33.719	1	44.03	80.265	11.902	2	5.011	22.804	12.023	1	2	9.153	36.055	13.018	10.159	18.916	1360.45	17.122	72.06	921.035	298.487	30.272	3.006	2198.21	377.314	5.219	1102.93	11.001	5	3.632	5.003	1	0	0	6.996	939.738	178.396	38.166	1298.36	184.649	2	1	88.309	2	0	3.741
OXA-85	2988.68	94.769	5342.7	1.002	14.263	6.126	0	3	0	3.779	2	26.317	0	0	3.006	0	2.094	0	0	0	3.108	1.003	1.038	0	0	3	7.718	2	0	0	21.116	31.605	0	0	3	2	0	0	0	0	26.353	0	1	1.042	2	0	0	0	0
OXY-2-1	0	0	0	0	0	0	0	0	0	0	0	0	0	0	0	0	0	0	0	0	0	0	0	1	0	2.149	0	0	0	0	0	0	23.737	40.204	1.001	0	0	0	0	0	0	0	0	0	0	0	0	0	0
OXY-5-1	0	0	0	0	0	0	0	0	0	0	0	0	0	0	0	0	0	0	0	0	0	0	0	0	0	1.031	0	0	0	0	0	0	144.585	0	0	0	0	0	94.096	0	0	0	0	0	0	0	0	0	0
patA	2.244	0	0	3	0	1	5.003	1.165	3	1	5.186	0	0	0	0	0	3.388	3.968	0	3	1.001	1.193	0	0	7.034	1	1.093	4.256	0	0	9.07	10.076	1.018	0	0	2	0	0	0	1	0	0	0	1	0	0	0	0	0
pmrA	0	0	4.01	1	0	1	2	0	0	6	10.003	0	2	3	1	0	20.08	3	0	0	1	0	1	1	1	0	1	1	6.113	7.007	0	0	0	0	0	6	0	0	1	0	8.006	0	0	2.048	33.175	0	0	0	0
PmrF	16.33	23.495	4	3	12.027	441.972	50.493	33.507	55.291	14.056	12.14	11.377	11.081	99.191	27.391	46.845	2.008	5	8.001	52.894	14.367	13.012	1	8.912	6.125	587.312	89.6	15.181	1	31.852	9.092	8	10.1	65.605	25.222	226.091	96.932	68.919	124.714	234.272	18.281	617.508	105.041	44.702	90.702	181.688	52.168	107.768	33.272
poxtA	0	59.502	110.178	150.127	2.041	2.005	590.343	0	5.001	1	9.014	6.045	0	8.017	0	15.158	1	0	13.1	246.19	28.363	87.697	4	201.247	62.834	7	10.051	15.004	1388.23	0	40.46	11.001	8.003	37.017	23.058	410.019	256.619	1	2.013	13.021	65.456	0	2	0	1.001	0	0	4.001	5
qacH	0	0	0	0	0	0	0	0	2	1	0	0	0	0	0	0	0	0	0	0	0	0	0	0	0	0	1	0	0	0	0	0	0	0	0	0	0	7.17	0	0	0	0	5.057	0	0	0	0	0	0
QnrB2	0	0	0	0	0	0	0	0	0	5.018	0	0	0	0	0	0	0	0	0	0	2	0	0	6.496	0	0	0	0	0	0	0	0	0	0	0	0	0	0	0	0	0	0	2	0	0	0	0	0	0
QnrD1	0	0	0	0	0	0	0	0	0	2.003	0	0	0	0	0	0	0	0	1	519.35	2	2	0	76.634	0	12.098	0	0	0	0	9	0	0	0	0	0	3.005	11.033	152.705	0	0	0	0	0	0	0	0	0	0
QnrS1	0	0	0	0	0	0	13.385	0	9.326	17.285	0	1	0	0	0	0	0	0	0	0	0	0	1.013	1.042	0	1.003	1.018	0	0	0	4	0	0	6.042	0	0	0	32.672	0	0	1.042	0	0	1	0	15.755	0	4	1
QnrS2	0	0	0	0	0	0	0	0	0	0	0	0	0	0	0	0	0	0	0	0	0	0	0	0	0	0	0	0	0	0	0	0	0	0	0	0	0	3.002	0	0	0	0	0	0	0	0	0	0	0
ramA	0	0	0	0	0	0	0	0	0	0	0	0	0	0	1	0	0	0	0	0	0	0	0	161.907	0	2	0	0	0	0	3.055	0	0	0	0	0	0	2	0	0	0	0	0	0	0	4.408	0	1.003	0
rmtB	0	0	0	0	0	0	0	0	0	1.004	0	0	0	0	0	0	0	0	0	0	0	0	0	0	0	0	0	0	0	0	0	0	0	0	0	0	0	0	0	0	0	0	0	0	0	0	0	0	0
rosB	0	0	0	0	0	0	0	0	0	0	0	0	0	1	0	0	0	0	0	0	0	0	0	0	0	0	0	0	0	0	0	0	0	0	0	0	0	0	1	0	0	0	0	0	0	0	0	1.753	0
SAT-2	0	0	0	0	0	0	0	0	0	0	0	0	0	0	0	0	0	0	0	1	0	0	0	0	0	0	0	0	0	0	0	0	0	0	0	0	0	0	0	0	0	0	0	0	0	0	0	0	0
SAT-4	0	0	1.001	12	0	0	0	0	2	3	0	38.606	0	3.131	0	7.875	0	0	1	16.26	0	0	2.001	0	0	0	0	0	0	17	0	2	0	0	1	1.012	2	0	296.881	3.011	0	0	0	0	13.644	2	0	6.117	7.035
SHV-161	0	0	0	0	0	0	0	7.009	10.014	0	0	0	0	0	0	0	0	0	0	1.909	0	0	0	0	0	0	0	0	0	0	2	0	0	6.294	1.016	0	0	0	29.38	80.761	0	0	0	0	0	4.225	0	0	0
SHV-173	0	0	0	0	0	0	0	0	1	0	0	0	0	0	0	0	0	0	0	0	0	0	0	0	0	0	0	0	0	0	0	0	0	0	0	0	0	0	0	1	0	0	0	0	0	0	0	0	0
SHV-187	0	0	0	0	0	0	0	2	4	0	0	0	0	0	0	0	0	0	0	1	0	0	0	0	0	0	0	0	0	0	1	0	0	4	0	0	0	0	10.069	30.488	0	0	0	0	0	0	0	0	0
Streptococcus suis chloramphenicol acetyltransferase	0	0	0	0	0	0	73.777	2	0	0	0	0	4.001	5	0	0	0	0	0	0	0	0	0	0	0	0	0	0	0	0	0	0	0	0	0	0	0	0	0	0	0	0	0	0	0	0	0	0	0
sul1	2.003	0	120.676	45.303	0	831.88	0	2.045	0	2	3	0	1	1	6.001	2	0	0	1	97.55	0	0	5.003	2	74.693	100.306	0	56.233	0	8.529	0	1	8	0	0	0	0	0	0	0	0	0	12.178	20.544	0	1	0	0	0
sul2	747.443	79.242	227.676	13.377	0	998.512	28.527	9.001	13.61	1498.07	18.233	38.534	36.076	80.774	2	196.96	9.003	15.136	1.032	1262.39	344.997	17.077	31.861	383.345	31.187	0	522.429	2	19.944	104.719	3.015	2.081	5.013	14.052	2.001	2.025	3.004	155.746	112.196	269.016	541.055	581.303	597.747	2.002	12.002	22.154	1	26.738	16.089
sul3	0	0	0	0	1	0	0	0	5.003	15.043	0	0	0	0	0	0	0	0	0	0	0	0	0	0	0	0	0	0	0	0	0	0	0	0	0	0	0	82.079	0	0	0	0	18.046	0	0	0	0	0	2
TEM-15	0	0	0	0	0	0	0	0	0	0	0	0	0	0	0	0	0	0	0	0	0	0	0	0	0	0	0	0	0	0	0	0	0	0	0	0	0	0	0	0	0	0	0	0	0	0	0	0	0
TEM-156	3	3.091	0	0	0	3.037	11.237	0	1	0	11.145	0	0	2.123	1	3	0	2.275	1.009	0	4.013	0	0	3	1	0	2.041	0	2.091	2.567	0	0	5	11.242	3	1	7.099	0	1	0	3	1.034	2	0	1	1	1	9.235	9.095
TEM-214	1	7.189	0	0	0	849.04	17.546	27.025	20.64	19.649	17.599	0	1	0	0	0	2	2	4	0	1.017	4.001	0	1	0	2	2	2.237	3	0	0	0	1.005	2	0	13.758	19.508	9.032	11.479	0	2	0	148.025	39.698	68.44	0	0	2	2.002
TEM-55	0	0	0	0	0	0	0	0	0	0	0	0	0	0	0	0	0	0	0	0	0	0	0	0	0	0	0	0	0	0	0	0	0	0	0	0	0	0	0	0	0	0	0	0	0	0	0	0	0
tet(40)	1990.31	123.959	59.523	222.151	462.246	1069.34	115.596	146.957	15.319	614.631	97.942	205.772	805.655	674.216	458.652	297.341	329.43	282.294	227.461	1335.02	112.269	187.018	272.8	255.421	205.535	10.006	403.179	136.373	108.292	632.059	63.069	22.76	365.88	127.73	1	39.07	204.69	155.419	458.184	484.029	1542.89	385.325	120.72	160.042	1015.44	278.775	158.851	445.219	84.543
tet(44)	0	0	0	1	1	1	0	1	0	1	0	0	0	1	1	0	0	0	0	35.436	0	1	0	0	0	0	0	0	0	0	0	0	0	0	0	0	0	0	0	0	0	0	0	0	0	0	0	1	0
tet(45)	25.262	869.572	2	0	0	69.609	118.585	0	0	8.064	19.021	0	0	0	0	0	0	0	0	0	0	3	0	2.025	65.517	0	0	0	0	0	7.012	26.005	0	0	23.532	0	27.254	0	0	0	12.542	1210.53	0	1	5.024	0	0	0	0
tet(A)	6.163	0.643	0	1.854	0.162	14.782	2.514	9.608	0	0	0	0	0	0	0	2.499	0	1	0	0	0	2.067	0	0	0	0	1.643	0	0	0	0	0	0	0	0	0	0	0	1.016	0	1.435	26.417	4.957	0.865	0	2.584	0	1.013	0
tet(B)	1	0	0	0	0	0	0	0	1	4.001	0	0	0	0	0	6.002	0	0	0	0	0	0	0	3.002	0	130.762	2.006	0	0	0	0	6	0	1.001	0	0	3.089	0	10.002	0	1.001	5	45.769	0	0	182.668	2	0	0
tet(C)	70.48	29.812	205.966	109.034	0	1170.81	21.705	86.582	30.384	21.393	10.127	4.004	2.008	0	0	8.508	0	0	0	24.412	17.055	2	27.596	8.019	103.51	8.079	2.364	106.066	0	0	1.055	0	7.013	8.016	3	0	1.001	65.462	1619.89	0	3.577	626.262	19.469	1.135	0	25.23	4.312	3	1
tet(D)	0	0	0	0	0	0	0	0	0	0	0	0	0	0	0	0	0	0	0	0	0	0	0	0	0	0	0	0	0	0	0	0	0	0	0	0	0	0	0	0	0	0	0	0	0	4.278	0	0	0
tet(W/N/W)	1153.03	2166.89	369.313	789.617	160.116	2368.82	345.472	1230.51	217.416	942.842	822.66	1178.86	202.092	4111.87	292.486	1597.06	539.994	484.205	205.711	3411.13	281.767	552.283	2689.65	3299.8	854.242	71.819	692.161	263.439	648.015	911.457	1105.16	330.687	208.288	941.982	317.951	520.846	827.836	378.792	2063.39	894.397	849.983	1352.12	199.133	333.224	1108.62	940.662	397.561	1625.01	521.539
Tet(X4)	0	0	0	0	0	0	0	0	0	0	0	0	0	0	0	0	0	0	0	0	0	1.036	0	0	0	0	0	0	0	0	0	0	0	0	0	0	0	0	0	0	0	0	0	0	0	0	0	0	0
tet32	474.709	191.543	90.188	95.928	51.717	828.078	2	113.045	7.28	404.96	29.35	172.448	133.974	386.97	227.854	214.371	332.514	94.167	39.185	881.069	116.821	128.836	240.829	1375.63	181.905	9.688	91.374	45.636	178.86	449.34	32.196	51.288	45.94	74.353	3.281	65.259	38.789	144.338	808.926	311.617	505.734	214.931	158.464	113.456	342.351	452.737	311.41	222.133	134.546
tet37	49.855	3	8.539	78.654	433.954	2	0	926.471	0	554.793	4.09	9.138	0	1	2.692	0	845.491	33.832	2	21.803	0	468.544	405.052	0	0	0	0	13.485	0	0	15.245	5.655	0	0	0	0	0	0	0	0	0	0	0	6.834	16.923	0	0	0	0
tetA(46)	0	0	0	1	0	4	3.022	7.003	0	0	0	1	4	0	0	0	0	0	0	0	2	0	0	2	0	1	0	0	0	0	2	0	0	0	0	12	0	0	1	0	2	2	0	0	0	0	0	1	1
tetA(60)	0	0	0	0	0	1	0	0	0	0	0	0	0	0	0	0	0	0	0	0	0	0	0	0	0	0	0	0	0	0	0	1	0	0	0	1	0	0	0	0	0	0	0	0	0	0	0	0	0
tetA(P)	0	0	0	1	0	240.611	0	6.001	1	15.008	10	0	1	1	0	0	0	0	0	0	0	0	3	2.007	1	0	2	16.406	0	0	2	0	0	0	0	1	0	1	0	0	0	0	0	0	0	0	0	0	0
tetB(46)	1	0	0	0	0	7.093	1	5.001	1	0	2	0	1	0	0	0	0	0	0	2	2	0	0	2	1	0	4.011	0	0	0	0	0	0	0	2	10	0	0	0	0	0	1	1	0	0	0	0	0	0
tetB(60)	0	0	0	0	0	1	0	0	0	0	4.016	0	1	0	0	0	0	0	0	0	0	0	0	1	0	0	0	0	0	0	0	0	0	0	1	2	0	0	0	0	0	0	0	0	0	0	0	0	0
tetB(P)	22.749	0	0	8	1	567.308	0	37.928	24.058	11.004	160.691	0	10.035	33.139	3	3.001	0	1	0	0	15	0	1	114.861	14.001	2.001	88.836	25.313	0	36.925	35.085	2	0	0	0	0	3.001	11.019	2	1	4.001	1.022	25.44	0	1	3.021	6	2.004	1
tetM	22.403	184.047	1.001	0	2.806	16.372	55.568	112.619	0	23.264	106.771	21.755	0	8	1.003	0	15.494	0	0	3.471	5.028	1.003	57.791	16.93	9.099	11.782	10.21	0	2	0	5.526	10	17.218	241.703	9.167	5.032	5.019	5	3	4	4.005	247.317	0	4.004	20.072	11.298	5	1	6.952
tetO	7959.63	746.111	382.842	1059.3	759.094	3421.8	571.076	346.823	62.298	1496.19	1284.11	450.426	870.581	2402.3	1354.78	701.314	712.537	536.104	297.051	2770.95	573.472	475.174	416.768	384.141	833.512	1397.42	1195.65	336.943	1281.89	3366.83	292.579	218.627	1059.89	599.248	114.612	491.478	614.983	1200.98	3018.58	1399.92	3977.33	801.218	261.001	591.235	2670.47	1012.02	393.481	1400.7	528.861
tetQ	54048.5	58438	10058.7	4493.53	8003.67	48469.2	3579.16	26366.1	6702.31	47634.7	26472.4	9274.01	14028.3	23959	9667.19	38720.7	10312.9	19089.2	4591.24	13084.8	18763.1	11432.3	42953.7	7464.43	20529.3	19101.9	37199.4	3375.31	14225.1	100338	14409.9	20179.7	16498.7	19927	10830.2	4061.01	13678.8	21439.7	20029	23171.5	21233.5	6829.43	6272.94	4532.17	5113.88	1775.29	2009.51	4042.15	7208.64
tetR	0	0	0	0	0	1.011	0	0	0	1	0	0	0	0	0	2	0	3	0	0	0	0	0	0	0	67.324	0	0	0	0	0	5.055	0	1	0	0	0	2.019	1	0	0	4.059	18.712	0	1	75.803	0	0	0
tetW	1795.53	171.361	481.684	335.381	144.969	813.835	16.451	97.936	4	240.477	135.825	372.569	126.859	2022.36	235.39	995.807	122.927	183.506	141.882	2160.54	101.48	163.385	1479.13	302.473	205.929	45.196	660.66	43.282	272.433	690.506	246.576	259.689	42.084	81.671	34.324	213.807	923.045	34.844	716.34	408.406	778.162	253.621	71.482	91.836	607.283	249.456	148.407	824.952	527.075
tetX	4.006	945.514	861.404	170.505	1.037	6.238	6186.16	685.143	0	7.001	5.003	43.501	8.098	268.723	212.764	8.505	3130.49	1.001	5	987.466	505.354	5802.17	136.568	0	98.541	214.722	359.398	5.005	17.762	12.138	26.341	17.016	241.586	27.226	64.447	37.714	261.893	4.448	17331.5	11892.3	59.018	109.176	0	1082.15	512.302	72.807	91.148	6	31.875
TolC	1	15.301	1	0	1	585.987	77.326	4	77.74	4.004	23.081	4	17.775	8	0	42.447	5	2	0	52.046	16.152	6.191	8.048	60.059	1	700.847	1	3	7	6.138	2	11	7	40.357	2	0	7	81.139	81.147	0	4	623.861	43.54	28.672	21.144	216.595	12	44.075	1.9
ugd	0	6	1	0	0	474.391	43.451	3.001	17.038	1	0	0	0	0	0	10.002	0	1	0	15.554	2	3.002	4.005	2	0	250.955	1	0	0	0	7.002	1	0	0	0	0	0	15.081	43.092	0	0	433.398	18.025	29.144	14.962	108.621	0	32.565	1.005
vanD	0	0	2	0	0	0	0	0	0	0	0	0	0	19.501	0	5.013	0	0	2	0	0	0	0	0	0	0	1.002	0	0	0	0	0	0	0	0	0	0	0	2.004	0	0	1.002	0	0	0	1	0	0	1
vanG	0	0	0	0	0	0	0	0	0	0	0	0	2	0	0	0	0	0	5.011	23.665	1	0	0	0	0	0	0	0	0	0	0	0	0	0	0	0	0	0	6.01	0	1	0	0	0	0	4	6.002	0	0
vanHD	0	0	0	0	0	2.001	0	0	0	0	0	0	0	19.403	0	3	0	0	0	0	0	0	0	0	0	0	2.272	2	0	0	0	0	0	0	0	0	0	0	0	0	0	0	0	0	0	0	0	0	0
vanI	19.116	18.237	392.042	209.728	3.002	53.532	4.001	50.338	10.71	23.674	25.098	48.583	4	566.916	97.072	413.328	59.697	34.857	10.4	1870.08	44.241	14.001	903.03	40.39	131.405	0	21.66	37.349	428.544	67.893	172.943	6.02	53.294	41.919	7.01	8.073	58.047	31.144	387.025	199.168	1490.95	27.42	6.107	17.004	191.022	290.014	70.068	44.835	52.305
vanRD	0	0	0	0	0	0	0	0	0	0	0	0	0	15.011	0	4.696	0	0	3	0	0	0	0	0	0	0	2	0	0	0	0	0	0	0	0	0	0	0	0	0	0	0	0	0	0	0	0	0	0
vanRG	4.003	1	8.074	6.083	3	32.138	0	5.003	0	7	1.001	0	0	3	2.001	0	3.003	0	0	45.696	0	1	5.013	0	1	0	0	3.6	0	4.145	10.003	0	0	0	0	0	0	0	89.121	30.082	3.016	11.034	0	7.202	37.75	14.171	5	2	4
vanTG	2.002	0	0	0	2.001	1	0	49.602	0	7.012	0	0	2	83.776	87.612	0	3	0	10	63.483	0	0	8.006	0	2	0	0	0	0	0	0	0	0	0	0	0	0	0	21.018	1	8.099	0	0	7	6.244	1.004	12.337	0	0
vanUG	0	0	0	0	0	4	0	3	0	0	0	0	0	0	0	2	0	0	1	8.861	0	0	0	0	0	0	0	0	0	0	0	0	0	0	0	0	0	0	9	1	0	2	0	0	0	1	0	0	1.006
vanXD	0	0	0	0	0	0	0	0	0	0	0	0	0	15.1	0	2.422	0	0	0	0	0	0	0	0	0	0	0	0	0	0	0	0	0	0	0	0	0	0	0	0	0	0	0	0	0	0	0	0	1
vanXYG	0	0	0	0	1	0	0	18.087	0	4	0	0	0	49.163	45.503	0	0	0	0	41.828	0	0	6.014	0	0	0	0	0	0	0	0	0	0	0	0	0	0	0	2	0	3.083	0	0	3	18.956	1	1	0	0
Vibrio anguillarum chloramphenicol acetyltransferase	0	0	0	0	0	0	0	1	0	0	6.166	15.339	0	1	0	6.87	0	2.011	4.018	2	0	19.127	1.008	0	0	3.214	0	3	28.512	0	0	0	0	0	0	0	0	0	0	0	0	0	0	0	6	0	0	31.61	57.436
YojI	117.365	59.553	97.649	161.849	30.046	580.55	112.582	82.262	62.986	76.719	49.25	197.41	53.843	727.809	54.845	345.484	54.945	33.481	53.125	257.483	119.778	45.843	76.316	234.176	80.692	830.806	145.928	52.933	149.047	112.839	47.034	26.801	48.609	29.193	5.823	84.987	494.333	167.154	300.861	66.685	172.239	862.292	95.257	91.829	473.261	285.929	53.215	265.017	53.9
[truncated: 31 more columns]

## Sheet: Supplementary dataset S2B_VFGs
	HC_11	HC_13	HC_14	HC_15	HC_16	HC_17	HC_18	HC_19	HC_1	HC_20	HC_21	HC_22	HC_23	HC_24	HC_27	HC_28	HC_29	HC_2	HC_31	HC_32	HC_33	HC_34	HC_35	HC_3	HC_4	HC_5	HC_6	HC_7	HC_8	HC_9	HC_10	HC_12	HC_13	HC_15	HC_16	HC_18	HC_19	HC_1	HC_22	HC_24	HC_25	LC_post_12	LC_post_1	LC_pre_14	LC_post_14	LC_pre_15	LC_post_15	LC_pre_16	LC_post_16
aap/aspU	0	0	0	0	0	0	0	0	0	0	0	0	0	0	0	0	0	0	0	62.887	0	0	0	0	0	0	0	0	0	0	0	1	0	0	0	0	0	0	0	0	0	0	0	0	0	0	0	0	0
abaR	436.244	18.505	0	175.282	1279.6	1	0	2	3	1200.07	0	1	0	51.711	11.008	9.007	3447.6	0	4	180.957	25.266	6	1083.4	88.503	3	1004.19	21.453	0	0	24.668	0	0	49.437	34.068	0	6.047	2	3	313.274	2	7	5	2	0	0	18.732	3	23.366	0
ace	8.371	0	0	10.065	0	46.37	0	0	0	12.026	32.065	0	0	26.994	0	0	2.001	6.1	0	19.157	0	0	3.006	0	10.064	0	0	0	0	101.858	1	0	0	0	0	0	11.764	0	4.047	0	258.603	0	0	0	0	0	0	0	0
acfB	2358.64	1513.45	184.012	1333.67	7714.11	16928.6	90.335	417.826	812.84	4142.09	1945.2	1898.67	1647.64	5246.24	2428.45	963.413	1442.5	566.428	528.896	4901.26	1399.75	960.167	1243.21	15404.3	3637.06	6197.21	3245.65	1403.55	1187.54	2741.07	1524.84	506.428	2882.63	4133.11	1108.11	1209.19	3685.35	3493.13	493.15	603.461	18721	4850.96	1161.33	1443.48	2162.05	8241.61	339.044	1720.14	1448.59
acfD	3.002	20.118	5.003	3	0	1741.37	174.278	8.65	129.535	6	17.003	7.088	5.822	6.03	7	43.408	0	0	0	22.741	5.001	7.001	11.036	2	3	1283.5	0	1	2.007	4.004	1	11.374	0	8.862	1	0	15.112	160.725	134.289	13.815	116.542	1	134.026	43.444	59.142	235.051	5	4	7.011
acm	24.02	0	106.205	13.703	2	20.422	4.001	0	0	32.63	6.02	72.184	1	19.865	125.016	53.002	426.61	14.001	2.006	321.811	7.559	8	18.495	2	10.003	10.076	4.004	26.779	146.369	17.401	4	0	0	0	12	46.35	0	0	55.136	41.89	143.722	1.308	0	15.004	157.053	19.49	15.614	0	0
acpC	72.266	12.046	18.918	64.102	2128.86	100.367	0	22.735	0	298.926	21.109	43.728	4.034	41.08	59.905	175.79	130.053	234.77	36.144	373.211	148.797	5.003	223.781	209.604	17.025	204.18	9.704	68.384	101.528	1012.74	13.399	32.484	230.039	49.317	0	0	132.193	7	232.89	20.231	359.517	0	8.346	57.34	277.796	406.045	740.828	0	1
acpXL	2031.47	1484.58	3094.4	2806.18	4136.69	2750.29	1663.68	2982.64	2833.99	4280.62	2711.77	2876.02	2767.41	2732.44	2809.53	2053.63	2992.68	3186.85	1523.58	2333.58	1619.35	3268.85	3229.66	2194.2	1418	1983.48	1975.84	2399.05	1758.51	2719.81	3222.41	3720.12	2082.06	2698.98	2016.97	2093.19	2423.76	1580.85	1972.13	1530.06	2389.76	1692.81	1093.72	2050.71	2742.31	1957.36	1678.18	1664.95	1460.39
acrA	791.096	2812.84	10774.3	7668.6	1602.32	1121.24	978.734	3497.53	20267.3	5470.29	1939.96	4315.69	274.433	1804.54	1622.6	2748.43	3710.79	1785.84	5658.4	2917.96	2321.93	5967.27	3306.89	4053.39	4264.61	2921.25	1387.39	1907.02	4992.89	4961.53	8189.3	9101.66	7309.72	1336.68	6021.06	2463.08	5706.41	3107.65	9655.34	6497.69	3544.53	1233.51	3750.12	2457.3	3304.41	2252.53	2168.4	953.559	3467.18
acrB	16684.4	18496.5	25570.5	11379.2	15320.3	18069.1	14339.6	19135.2	64143.3	17632.1	22011.2	14831.8	3770.24	16997.1	8021.96	14807.8	30753	9626.95	13896.8	7794.61	11860.2	14393.9	25295.5	15084	25039	26860.4	29094.6	13042.6	23055.1	23131.5	12396.7	15891.2	19469.7	17121.4	27385	14954.1	25380.7	17612.7	24703	32307.5	19538	16008.1	15050.7	11780.9	14139.1	5844.54	4726.09	9656.69	12885.8
adeF	3829.35	8647.76	11712.7	5151.16	4853.52	2724.95	8836.61	3501.67	19775.6	7322.16	13834.5	8154.4	9302.5	6362.47	2275.25	10963.8	6659.88	6485.24	14138.3	4656.48	8279.37	5864.86	4001.31	8579.38	9745.99	7564.24	16131.9	3431.86	14041.5	1996.21	5860.96	8241.33	18237.5	12698.1	10096.2	11307.1	12457.7	8725.67	17922.2	12442.7	7892.45	6486.23	7300.12	3868.53	5334.38	2949.74	2221.05	5386.2	6895.86
adeG	29392.2	43177	55812.4	18653.9	26139.2	39395.2	32672.4	9925.9	57066.1	18669.5	43644.3	22495.5	10824.5	36681	10591.3	41093.6	18152.6	19588.4	48819.8	27887.5	40195.7	40674.9	21168.2	26056.8	71622.5	39004.2	57668.8	26312.4	69987.9	38137	25054.6	30119.5	48590.8	55511.6	58693.5	29559.3	37446	48553.7	77978.7	53168.6	38369.9	26559	44571.7	26549.3	34146	24085.9	30140.4	20977.4	34638
adeH	1194.84	3654.94	5201.46	1355.42	276.263	982.819	503.056	344.09	863.805	60.599	1054.03	1201.59	272.037	2851.71	435.912	2590.89	151.64	384.217	1553.54	2241.81	4144.1	1111.04	371.517	3537.63	9382.09	5639.41	11380.4	1217.56	5146.4	708.107	2334.46	2322.68	2541.97	1231.56	5750.45	1892.31	4123.32	4740.23	6694.2	5744.18	4748.05	2369.64	4160.96	1096.79	2018.89	4223.53	6640.61	545.327	1858.39
adsA	2133.23	5415.91	7106.51	3164.43	3364.02	7485.73	1440.28	6318.46	44.142	1011.06	2411.6	3052.86	527.572	5659.47	3329.28	1867.09	1728.38	4368.65	3558.73	1184.51	2933.85	7705.78	3010.19	2593.37	6616.04	3152.35	5591.82	4542.41	3783.03	6868.09	3039.71	3423.66	3706.07	5421.41	7208.74	3942.87	1802.76	4700.53	3862.58	4996.32	4402.69	1519.36	1918.67	2851.21	2913.49	1232.54	770.877	1053.07	1688.92
afaA-VIII	0	0	0	0	0	151.141	0	0	0	0	0	0	0	0	0	0	0	0	0	0	0	0	0	0	0	215.216	0	0	0	0	0	0	0	0	0	0	0	0	0	0	0	0	0	0	0	0	0	0	0
afaB-VIII	0	2.624	0	0	0	0	0	2	0	0	0	0	0	0	0	0	0	0	0	0	0	0	0	90.739	0	0	0	0	0	0	0	0	0	0	0	0	0	0	0	0	0	0	0	0	0	1	0	0	0
afaC-I	0	0	0	0	0	0	0	0	0	0	0	0	0	0	0	0	0	0	0	0	0	0	0	111.024	0	0	0	0	0	0	0	0	0	0	0	2	0	0	0	0	0	0	0	0	0	0	0	0	0
afaC-III	0	0	0	0	0	0	0	0	0	0	0	0	0	0	0	0	0	0	0	0	0	0	0	0	0	3	0	0	0	0	0	0	5.061	0	0	0	0	0	0	0	0	0	0	0	0	0	0	0	0
afaC-VII	1.002	25.465	0	0	0	0	0	0	2	1	14.002	2	5	0	0	0	0	0	0	103.617	0	0	1	1288.22	1	27.027	2	0	2	0	1	0	55.454	3	0	2.002	3	10.02	1456.63	0	0	0	116.35	124.754	0	246.283	6	1	0
afaF-VII	0	0	0	0	0	0	0	0	0	0	0	0	0	0	0	0	0	0	0	0	0	0	0	0	0	0	1	0	0	0	0	0	0	0	0	0	0	0	0	0	0	0	0	0	0	0	0	0	0
afaG-VII	1	0	6	1	0	0	19.025	123.776	165.862	1	0	0	0	20.03	0	4.001	0	0	0	1	6.063	1	0	6.633	0	0	11.258	0	1	0	0	2	0	0	0	0	0	1	10.311	26.077	0	0	4	3	4	8.341	0	6.172	7.118
agg3A	0	0	0	0	0	0	0	0	0	0	0	0	0	0	0	0	0	0	0	164.894	0	1	0	0	0	0	0	0	0	0	0	0	0	0	0	0	0	0	0	0	0	0	0	0	0	0	0	0	0
agg3B	0	0	1	0	0	0	1.055	0	0	0	0	0	0	0	0	2	1	0	0	578.423	2.064	0	1	0	0	0	0	0	0	0	0	0	0	0	0	0	0	0	0	0	0	0	0	0	0	0	0	0	0
agg3C	0	0	0	0	0	0	0	0	0	1	0	0	0	0	0	0	0	0	2	340.251	0	0	0	1544.55	0	0	0	0	0	0	6	0	50.458	1	0	1.001	0	2	0	0	0	0	0	2	0	6	0	0	0
agg3D	0	0	0	0	0	0	0	5	1	0	0	0	0	0	0	0	1	0	0	135.917	0	0	0	0	0	0.756	0	0	0	0	0	0	98.068	0	0	0	0	0	41.112	0	0	0	0	0	0	0	0	0	0
aggD	0	0	0	0	0	5.701	8.144	0	28.073	0	0	2	0	0	0	7.486	0	0	0	1	4.072	0	0	1	0	57.704	0	0	0	0	0	0	0	0	0	0	0	4	4.001	0	0	0	1.004	1	7.019	9	0	5	2
AHA_1389	9276.39	5955.56	9920.5	10637.8	8473.61	23855.6	8746.03	8474.64	4875.11	12586.9	9365.56	8641.33	2992.15	14640.4	11913.5	12641.4	8452.62	5930.82	6310.45	17203.9	11983.3	9839.64	8310.44	16063.6	12259.9	8675.99	10039.1	10764.3	9049.09	11719.2	12750.6	12289.9	6283.99	15387.6	9777.83	10263.4	10275.3	14879.3	13461	10492.1	11898.8	6118.75	6182.26	9446.8	14118.6	6754.25	6690.38	6808.77	4962.59
AHA_1828	0	0	0	0	0	0	0	0	0	0	0	0	0	0	0	0	0	0	0	0	0	0	0	0	0	0	0	0	0	0	0	0	0	183.525	0	0	0	0	1.001	0	0	0	0	1	0	1	0	0	0
AHA_1831	0	5.444	10	8.108	0	5	14.391	28.778	8.217	0	7.654	2.05	4.001	4.969	5	8	27.15	2.732	18.947	13.3	13.021	1	1.006	26.539	28.597	30.135	5.376	5	11.315	5	3.522	6.019	29.234	7.002	0	5.001	45.007	12.269	186.772	12.169	31.481	126.497	86.294	12.008	8.301	8.477	28.858	50.297	109.077
AHA_1832	0	0	0	0	0	0	0	1	0	0	0	0	0	0	0	0	2	1.001	3.002	77.686	4.026	1	0	3.066	0	0	0	0	0	1	0	0	0	0	0	6.456	31.103	0	0	0	0	0	22.645	1	24.212	0	0	61.637	0
AHA_1833	2	21.156	0	0	0	271.84	35.538	0	15.187	0	4	0	3	2	0	0	0	0	2	9.222	0	3.054	2	155.64	0	1146.94	2.001	0	2	2	2	16.002	2	0	0	0	13	19.148	4.003	0	0	0	8.054	0	11	112.102	9.002	56.565	1
AHA_1834	0	0	1	0	0	157.647	2	11.789	39.098	0	0	0	0	0	0	0	0	0	0	6.024	0	0	0	20.112	0	0	0	0	0	0	2	0	0	22.212	0	0	106.988	2.015	118.052	247.521	43.162	0	0	2	2.071	8.487	0	0	2.019
AHA_1835	0	0	0	0	0	0	0	0	0	0	0	0	0	0	0	0	0	0	0	0	0	0	0	51.841	0	0	0	0	0	0	0	0	0	0	0	0	0	0	0	0	0	0	0	0	0	0	0	0	0
AHA_1836	0	0	0	4	0	0	0	0	0	0	0	0	0	0	0	0	1	0	0	19.251	0	0	0	33.032	0	0	2	0	0	0	0	0	0	0	0	0	31.335	0	0	0	0	0	0	1.093	0	0	0	0	0
AHA_1837	0	0	0	0	0	0	0	0	0	0	0	0	0	0	0	0	0	0	0	21.612	0	0	0	27.06	0	0	0	0	0	0	0	0	0	0	0	0	0	0	0	0	0	0	0	0	0	0	0	0	0
AHA_1838	0	0	0	0	0	0	0	0	0	0	0	0	0	0	0	0	0	0	0	13.378	0	0	0	16.312	0	0	0	0	0	0	0	0	0	0	0	0	0	0	0	0	0	0	0	0	0	0	0	0	0
AHA_1839	3.002	5	0	1.412	0	52.672	16.007	0	5	0	0	0	1	0	0	1.055	0	1	5	31.251	4.001	0	5	126.097	1	890.362	3.001	5	1	0	0	15	1	0	0	2	42.618	9.017	1	0	0	1	1	4	4.044	0	4	11	3
AHA_1840	0	0	0	0	0	0	0	0	0	0	0	0	0	0	0	0	0	0	0	20.327	0	0	0	19.533	0	0	0	0	0	0	0	0	0	0	0	0	0	0	0	0	0	0	0	0	0	0	0	0	0
AHA_1844	0	0	0	0	0	0	0	0	0	0	0	0	0	0	0	0	0	0	0	8.755	0	0	0	50.239	0	0	0	0	0	0	0	0	0	0	0	0	0	0	0	0	0	0	0	0	0	0	0	0	0
AHA_1846	0	0	0	0	0	0	4.029	35.214	66.332	0	0	0	0	1	0	0	0	0	0	7.102	0	0	0	42.1	0	0	0	0	0	0	2	0	0	74.721	0	0	0	8	199.31	576.639	1.002	0	0	9.078	0	52.794	0	1.002	2.01
AHA_3217	0	0	0	0	0	0	0	0	0	0	0	0	0	0	0	0	0	0	0	0	0	0	0	47.292	0	0	0	0	0	0	0	0	4.005	0	0	0	0	0	0	0	0	0	0	0	0	0	0	0	0
AHA_3493	1224.17	2428.57	471.606	291.809	54.291	1380.19	3554.1	269.191	146.2	66.94	5164.64	305.46	158.601	1488.26	596.03	2436.07	134.289	350.04	1334.32	1029.81	1861.43	159.881	251.075	961.265	754.154	1136.24	2538.53	294.069	3070.93	486.879	583.333	889.703	2447.22	4667.9	1698.52	4137.36	3274.85	1913.74	1542.8	1123.34	1436.23	1949.99	1237.98	273.77	874.278	532.007	335.628	2084.41	1976.62
ail	2.798	0	0	1	0	183.753	32.424	8.015	26.192	1	3	1	1	0	0	15.171	2	0	1	27.536	1.753	5.715	5.03	189.754	0	246.659	2	0	0	1.001	1	1	104.933	17.218	0	0	288.682	20.214	169.375	155.526	135.475	266.414	29.404	24.679	7.5	100.149	2	22.915	5
algA	963.563	1888.68	7810.27	4519.07	6479.04	2938.64	1225.99	236.841	198.609	3470.58	868.762	6819.75	19966.3	1942.61	5692.59	1101.4	4289.5	9649.16	356.314	422.949	1860.68	11929.1	3818.49	799.379	2333.43	3333.34	4328.44	7171.1	1216	1253.63	7716.5	10018.7	738.917	3653	9028.46	2880.42	1019.88	2560.56	1479.12	1987.34	3351.11	967.522	1888.61	5230.22	5471.91	2348.03	4340.91	960.709	669.12
algB	3869.26	14722.5	18165.5	11482.9	3422.39	3422.86	10445.6	12439	5068.52	4783.86	11336.7	5912.38	1190.53	9530.16	15922.5	10996.3	4644.09	6218.19	11662.6	4174.69	11002	12212.4	3787.29	7959.67	18345.6	9348.33	13138.6	6437.29	15515.5	2775.31	8844.01	10093.3	9164.78	12070.8	9259.96	3291.28	9968.86	10739	17122.8	14458.3	9517.25	6028.48	10203.5	5697.27	7593.93	7742.71	8881.27	6766.46	10429.3
algC	375.137	105.522	531.309	734.374	52.299	834.628	3.006	156.598	281.082	201.359	959.053	652.561	290.068	433.291	154.192	233.309	65.397	298.844	411.792	2725.76	196.711	183.579	215.044	2292.85	472.48	2577.57	564.655	371.78	532.927	354.836	138.444	144.545	1873.38	279.407	250.043	177.254	1484.77	234.419	1287.45	773.921	638.466	237.694	594.205	221.788	477.245	557.405	208.013	66.113	84.318
algD	26.543	1991.07	236.9	244.494	9.005	108.455	173.638	25.594	5.001	3.004	551.224	192.79	69.639	215.394	2832.47	214.523	22.005	57.693	15.085	1467.49	94.93	421.65	151.986	24.174	437.545	41.172	1527.23	314.472	184.854	34.09	514.599	1449.44	187.636	2530.18	2262.16	6823.83	62.838	60.367	199.975	78.048	226.843	1079.29	90.516	120.011	674.424	2472.66	4645.81	785.624	640.786
algG	0	0	0	0	0	0	0	0	0	0	0	0	0	0	0	0	0	0	0	0	0	0	0	0	0	0	0	0	0	0	0	0	0	0	0	0	0	0	0	0	0	0	0	0	0	0	0	0	0
algI	7333.54	5466.69	10714.9	11135.6	10193.9	20216.2	3525.76	8888.92	11071.2	6736.07	5741.56	8987.92	2283.82	15857	13519.4	10799.6	8012.26	8065.17	4046.3	34398.9	8763.95	12651.2	5275.04	11548.5	8830	11172.2	8841.47	8819.9	10695.9	63008.6	13868.5	11970.6	6398.25	7292.89	7143.52	7594.9	9017.68	7470.91	13784.5	6821.94	26433.1	7286.81	4259.83	7296.94	15304.3	12401.5	10628.7	7268.38	4566.93
algL	0	0	0	0	0	0	0	0	0	0	0	0	0	0	0	0	0	0	0	0	0	0	0	0	0	0	0	0	0	0	0	0	0	0	0	0	0	0	0	0	0	0	0	0	0	0	0	0	0
algP/algR3	1734.17	33465.8	13436.3	7552.71	393.32	2663.29	1000.78	596.417	391.372	9096.75	1137.67	1359.48	3770.46	37501.7	1933.28	640.477	267.594	960.567	168.842	1771.59	9376.12	5438.72	1737.78	2226.4	16680.7	14413.4	51191.9	2371.55	1347.77	1926.57	2017.04	2116.68	2346.1	775.773	47749.9	29282.7	700.95	18318.8	3593.76	1356.23	11053.5	3790.58	7059.16	5671.28	10189	1524.87	647.315	566.644	414.022
algQ	0	5.02	4.735	0	0	162.538	31.234	22.429	54.029	19.601	3.004	5.507	0	7.249	0	7.183	0	6.553	0	51.684	8.134	0	5	336.867	1.374	307.482	1	1	1.097	3.745	7	1	424.029	37.633	0	0	356.044	22.485	396.317	272.551	194.177	242.1	21.984	16.102	11.014	125.405	4.806	22.045	21.001
algR	3037.19	2174.86	4149.32	1833.93	2831.41	7379.69	6653.03	1227.5	5919.06	2751.03	2568.19	2752.57	13060.8	6883.09	2870.92	5809.99	1308.49	3911.59	4493.87	8773.57	6027.2	1489.62	1032.38	4876.55	4006.3	2261.69	5011.87	1594.94	7361.94	3252.39	2032.95	1080.17	4637	3176.5	1500.98	2723.78	5214.89	4192.81	8055.83	3451.42	9628.26	4423.5	2719.22	2128.49	4692.12	5634.73	5310.39	5350.41	4352.05
algU	4975.94	3777.35	7179.38	6671.17	4589.53	1296.44	5522.77	5851.95	118.514	7362.47	13430.9	4905.81	7184.28	3419.77	4724.24	7263.87	6441.75	7227.06	3790.24	1638.71	7995.63	7897.64	6541.82	2671.73	4522.54	4304.03	6218.14	5380.5	5575.53	4715.1	5794.06	6809.96	4967.62	10074.7	7006.16	2484.23	4330.23	2962.23	5953.21	4816.45	4866.28	3334.83	3015.99	4436.84	5827.44	3009.83	4558.31	4590.13	6207.61
algW	724.034	1521.33	2657.46	738.579	975.325	1685.8	1405.71	607.098	3230.21	805.456	720.252	1021.42	588.36	2552.07	623.472	1605.75	931.713	223.684	478.625	3511.52	870.236	450.154	2204.86	6894.38	1959.14	2661.14	1576.84	1154.52	2727.5	1061.27	1043.79	464.101	1404.79	1295.82	1111.92	3184.12	4391.25	1850.1	3624.19	2780.33	3794.89	2457.74	1391.16	482.544	1191.58	1682.36	1527.53	1248.49	564.047
algZ	9490.95	7621.56	17122.3	7652.31	10830.2	24459.1	15117.3	6285	41379.5	10237.5	9504.34	10655.2	21559.1	17749.6	7920.19	12929.9	7124.1	7130.59	7863.43	18287.5	14321.4	4540.02	9522.31	21785.8	10690.3	6294.52	15894.6	6590.67	8584.81	17122	4417.57	3577.5	11280.2	9246.5	13745.4	10129.5	14660.5	8359.27	19473.5	8779.09	19995.2	9792.16	9630.35	5401.38	13808.6	14013.1	8133.45	13106.5	10299.1
allA	0	3.037	0	0	0	94.796	28.85	1	12.012	7.455	0	0	0	0	0	8.146	0	0	0	19.483	9.018	2	0	16.154	0	337.757	0	0	1	0	1	3	6.463	1	0	0	2	26.276	17.646	0	1.006	239.05	19.929	17.532	12.52	0	4	14.898	2.016
allB	568.338	250.16	894.178	656.754	285.775	2450.74	964.089	1085.85	601.841	1328.33	713.395	920.256	529.849	2036.05	775.061	422.473	504.986	855.687	242.635	8744.58	416.652	1044.16	2083.43	421.705	189.476	3802.99	150.069	1334.98	1172.11	340.385	1099.79	1391.32	1276.85	1292.29	72.566	1337.15	225.161	2634.78	1296.93	414.931	1537.54	2238.37	1234.99	218.274	718.907	964.671	402.446	1252.25	303.518
allC	415.479	265.909	1420.22	410.618	250.132	809.685	1011.33	119.401	46.058	276.77	3658.07	450.165	88.141	667.552	367.998	970.469	198.09	393.527	703.587	968.254	455.728	102.251	163.515	680.417	265.091	1637.65	437.899	258.811	1631.59	360.23	73.827	53.072	1595.32	713.454	3746.93	391.135	508.847	480.144	356.524	465.268	1296.75	1112.73	910.208	937.518	1516.96	474.039	225.2	497.077	625.967
allD	23.462	26.741	37.04	15.143	26.959	312.42	198.005	55.04	25.008	30.283	25.038	21.353	1.057	118.011	88.514	416.412	7	9.001	55.262	90.138	47.971	4	12.044	9.355	8	268.713	75.388	3.001	12.101	6.006	7.03	9.001	33.139	24.071	1	55.775	12.994	22.054	18.176	28.238	77.51	262.075	60.83	26.043	58.743	94.823	56.383	32.881	31.397
allR	177.183	35.918	34.164	86.941	33.156	630.631	19.43	84.779	58.624	378.163	41.728	68.767	28.008	610.116	206.835	113.243	7.027	10.104	39.499	135.047	808.076	48.649	18.087	2315.66	31.775	195.463	6.915	302.462	220.258	240.312	110.878	2.002	230.713	85.587	3.002	0	713.711	69.783	1092.99	624.228	944.818	234.371	78.439	321.56	1002.89	306.481	110.176	72.025	17
allS	2104.2	899.569	1991.75	2668.29	2093.02	5026.66	1028	1288.14	1016.99	1605.93	2440.78	2904.49	987.214	3177.68	2309.39	1235.93	1777.01	1257.57	720.77	2052.26	1248.4	2474.64	641.711	5040.03	798.846	3747.21	882.279	2310.77	1170.84	1419.52	2045.84	1768.15	2182.66	768.211	339.242	2893.47	6214.13	874.134	1809.96	1710.49	4338.71	4421.9	1488.44	1608.94	3217.62	2979.92	1291.52	2979.55	1322.96
ami	0	0	0	0	0	0	126.729	0	0	0	0	0	0	0	0	0	0	0	0	0	0	0	0	0	0	0	0	0	0	0	0	0	0	0	10.004	0	0	0	0	0	731.345	0	0	0	0	0	0	0	0
amoA	1	16.201	321.49	36.141	21.163	69.398	39.82	498.928	37.46	12.017	191.889	687.474	228.539	30.998	1	1.073	13.48	20.006	15.651	9.045	180.184	150.618	155.637	96.695	49.274	749.096	5	3	73.635	329.398	140.845	20.832	69.177	76.453	32.937	312.507	470.408	2	39.782	62.697	95.463	16.029	52.674	40.517	43.035	2843.57	6064.77	170.466	145.413
ankB	0	0	10.038	1.002	0	0	0	4	0	0	0	0	0	0	451.676	0	0	5.001	2	19.925	1	1	13	0	0	0	0	0	14.119	0	0	0	0	0	0	0	33.624	6.004	23.09	1	15.061	27.92	67.318	11.023	21.797	0	0	0	0
ankG/ankZ/legA7	17.847	0	0	0	0	0	0	0	0	0	0	0	0	0	0	0	0	0	0	0	0	0	0	0	0	2	150.945	0	0	0	0	0	0	0	0	0	0	2	0	0	0	0	0	0	0	0	0	0	0
ankH	0	0	0	16.931	0	0	0	0	0	0	0	24.178	0	0	0	1	1.001	0	0	0	0	0	0	0	0	1.016	0	0	0	0	0	0	0	0	0	0	0	0	21.774	88.801	2	2.028	0	204.308	57.99	0	101.179	0	0
ankH/legA3/ankW	0	529.07	0	0	0	0	0	0	0	0	0	0	0	0	0	0	0	0	0	0	59.61	0	0	0	0	1357.26	2.014	1	0	31.032	0	0	0	0	0	0	0	0	0	0	0	0	0	87.971	98.073	0	0	0	0
ankM	2	2.005	57.255	38.595	0	5.003	0	63.841	0	0	55.35	128.106	28.093	2.001	94.355	345.964	14	189.561	1565.39	197.37	2	1.044	11.063	98.043	37.264	7.028	0	14.317	737.212	2	8.123	26.718	0	1	1336.96	477.494	0	9.01	1	0	0	12.195	39.922	5	70.898	15.585	41.159	116.401	90.015
ankY/legA9	28.798	37.841	0	36.629	1.004	11.024	0	0	0	0	2.017	1	2	19.004	0	25.138	2	60.887	0	53.341	42.079	15.002	7.049	0	50.797	10.025	43.523	1	104.674	49.27	0	1	2	0	0	0	120.896	2	488.241	726.163	31.902	0	0	0	5	14.169	64.836	1	2.066
argP	22.198	8.011	102.843	17.051	0	565.294	107.98	61.834	126.116	12.116	23.019	196.367	25.901	42.103	10.048	66.547	7.002	29.283	25.318	397.837	34.85	9.232	49.837	72.513	18.288	498.944	16	12.022	94.105	6.013	10	1.002	913.43	91.15	3.001	657.313	386.968	88.245	996.552	756.39	285.554	775.328	828.65	102.873	75.287	330.562	26.303	62.421	57.43
asa1	0	2	0	0	0	0	0	0	0	0	37.505	0	1	0	0	0	0	0	0	1	0	183.937	0	0	0	0	0	0	0	0	0	0	0	0	4	27.002	12.148	8	0	0	0	0	153.863	0	1	0	4	0	0
ascJ	1.056	0	0	6.001	0	0	0	0	0	0	0	0	0	0	0	0	0	0	0	0	4.864	0	0	1.022	0	517.265	0	86.554	26.28	0	0	0	71.455	66.758	0	0	0	0	0	0	0	0	0	0	0	0	0	0	0
ascL	0	0	0	29.465	0	0	0	0	0	0	0	0	0	0	0	0	0	0	0	9.419	0	0	0	0	0	0	0	0	0	1	9.602	0	0	0	0	0	0	0	0	0	528.685	0	0	0	0	0	0	0	0
ascN	27.57	78.45	6.05	31.27	78.128	461.454	67.552	73.627	375.378	47.366	45.177	49.89	36.232	154.587	10.8	59.017	17.444	29.89	6.058	130.741	28.183	21.039	11.079	1177.66	26.486	578.669	61.285	82.483	28.272	65.968	39.083	11.27	111.803	151.896	74.62	800.484	456.338	147.478	423.896	745.473	304.536	443.916	263.934	86.744	57.778	352.447	193.84	102.711	62.273
ascQ	0	0	0	0	0	0	0	0	0	0	0	0	0	0	0	0	0	0	0	0	0	0	0	0	0	773.594	0	0	0	0	0	0	0	0	0	0	0	0	0	0	0	0	0	0	0	0	0	0	0
ascR	0	0	0	0	0	0.611	0	0	0	0	0	0	0	0	0	0	0	0	0	0	0	0	0	0	0	0	0	0	0	0	0	0	0	0	0	0	0	0	0	0	0	0	0	0	0	0	0	0	0
ascS	0	0	0	107.345	1.007	4.287	0	0	0	0	0	0	0	0	7	0	1	2	0	2	4	0	4.062	0	1	0	0	1.069	0	0	0	0	8	6.02	0	0	11.215	4.808	0	0	54.088	22.212	0	0	0	0	0	26.032	26.704
ascT	3	0	0	9.049	0	1	0	2	0	0	0	0	0	0	1	8.001	0	0	0	0	9.013	0	0	0	1	825.794	0	91.798	47.438	2	0	0	46.833	45.647	0	0	0	0	26.161	13.339	0	0	0	0	0	0	0	0	0
ascU	2	0	0	0	11.054	0	0	0	1	0	0	0	0	4.012	1.005	0	8.006	0	0	0	1	0	0	58.495	5.003	0	5	30.575	0	1	21.416	0	0	0	0	0	0	0	0	0	0	0	0	0	0	0	0	0	0
ascV	0	0	0	0	1	9	0	3	0	0	0	0	1	0	0	3.003	1	0	2	0	0	0	0	3	0	0	0	2	0	0	0	0	2.005	3	0	2	2	1	0	0	0	0	0	0	0	0	0	0	0
aslA	408.484	5877.61	5269.18	1120.67	25.011	1399.4	3781.6	180.756	10862.1	40.014	2473.12	835.77	136.459	2155.43	197.91	991.702	65.107	412.703	1820.75	1430.26	686.707	130.859	175.839	822.56	3324.37	1295.72	4111.97	439.854	6627.22	814.133	366.188	466.716	2634.65	898.442	5012.58	518.987	6799.71	11378.6	7374.28	3122.24	2323.85	1610.09	3452.19	1110.21	1499.62	2873.1	4023.75	1321.93	10948.7
ast	244.525	1683.03	2947.51	2	1492.23	533	2.011	74.157	0	5297.28	7.005	321.238	7.384	483.041	0	6.066	3570.14	12.159	8	205.122	2	6.022	2596	1050.02	1825.29	9.007	1	1	922.009	211.203	36.908	0	8.036	3.078	0	2	0	1685.64	3358.24	511.496	651.412	114.793	6.904	7	9.002	439.868	255.974	3	0
aur	0	2.015	0	0	0	0	0	3	2	1	0	0	0	0	0	0	0	2	0	0	0	0	0	487.17	0	6.006	0	0	0	0	3.001	0	783.69	0	0	2.002	130.339	0	290.126	0	0	0	0	2	0	18.38	0	6.345	0
aut	2112.8	227.841	3.019	623.874	413.739	44.098	144.913	229.887	0	1	49.291	158.388	22.016	372.198	36.016	20.329	68.04	3.001	1	100.859	41.003	14.002	45.984	90.675	216.59	2	14.072	54.366	7	6.007	27.868	11.006	6.075	1	37.612	97.627	17.36	8.554	8.064	1.001	48.386	4.037	4	122.514	325.683	15.264	4.011	12	6
badA	219.173	173.552	49.152	11.233	508.986	325.32	650.204	940.773	504.553	101.876	905.128	2205.97	31.613	478.719	78.836	377.294	277.559	1461.97	402.281	313.927	357.288	462.199	3250.99	57.461	59.425	1727.02	639.74	82.808	212.497	463.417	17.387	19.322	298.769	502.007	129.008	261.102	622.053	134.523	176.588	142.478	100.837	470.856	409.832	37.077	22.149	189.261	124.006	477.718	347.726
badA/vomp/brp	20.238	76.399	1103.31	79.213	66.996	1546.39	527.068	917.429	95.075	63.696	224.95	726.162	294.711	3171.87	767.335	1039.08	1038.28	160.006	39.401	312.611	143.149	268.732	3047.47	46.63	138.975	2146.05	34.134	6.387	485.175	1017.05	2119.28	4145.03	145.619	152.144	135.631	3802	1041.57	240.549	437.312	254.359	426.535	545.47	651.157	112.227	120.053	359.894	685.061	615.395	191.412
bap	1.002	5	337.229	46.035	2	2	161.064	3	104.115	9.181	9	3	23.092	7.002	2	0	0	192.482	187.66	13.054	5	8	0	11400.1	12.003	2	379.687	0	7	7.01	18	21.001	1359.35	4	2	8	4	13.002	933.841	99.473	2.001	0	54.99	3	211.978	2.003	3	34.194	1.011
bapA	0	0	0	1	0	2	1	0	0	0	0	0	1	0	0	0	0	0	0	0	0	0	0	0	0	0	0	1	0	0	0	0	0	0	0	0	0	0	0	0	0	0	0	0	0	0	0	0	0
bapB	0	0	0	0	0	0	0	0	0	0	0	0	0	0	0	1	0	0	0	0	0	1	1	0	0	2	0	0	0	0	0	0	0	0	0	0	0	0	1	0	0	0	0	0	1	0	0	1	0
bapC	1	29.008	2.298	1	150.398	91.273	55.803	86.004	20.25	0	4	127.412	1	3	35.309	129.285	311.716	152.655	207.398	35.72	11.063	1	1	97.508	20.376	581.399	126.906	76.07	0	3	13.001	4	175.284	101.385	1	0	1	87.018	58.269	4.007	384.728	468.074	268.016	1111.1	1765.48	218.983	2	286.726	372.546
barA	843.086	2056.51	2525.3	3083.48	2509.35	1310.62	1421.66	4108.55	111.823	1383.23	2522.59	2598.57	311.024	2543.66	2939.43	1471.5	2357.38	1874.77	5350.7	2706.74	1751.62	4677.5	1244.23	3912.05	2440.12	2561.03	2925.15	3198.2	3128.3	899.545	4230.04	4220.03	4249.94	2188.49	2774.29	1156.37	1930.12	1856.24	790.44	1988.91	2221.58	1776.68	1517.83	2383.61	3246.96	629.054	697.024	1755.18	1662.47
barB	1252.47	704.542	748.285	544.611	208.268	2503.7	1354.11	589.029	230.799	3317.56	842.225	1477.03	441.038	2183.52	893.119	2172.03	229.1	726.833	2236.96	6669.23	1177.26	509.179	761.967	2875.08	483.813	794.774	1702.88	665.621	848.324	812.881	494.246	457.672	1924.54	896.699	237.876	3938.13	1522.64	457.886	1526.95	1347.94	3726.83	1879.53	1579.69	804.984	1679.84	1963.22	1409.17	1829.43	1544.15
BAS3109	0	0	0	0	0	48.625	0	0	0	1	0	0	1	0	0	0	0	0	0	0	0	0	0	0	0	0	0	0	0	0	0	0	0	0	0	0	0	0	0	0	0	0	0	0	0	0	0	0	0
basA	0	527.399	0	59.977	0	414.766	12.087	281.22	0	4.001	0	24.473	24.008	404.033	40.528	37.918	0	0	0	0	0	70.225	3.002	0	145.215	0	12.038	15.086	109.926	3	241.413	0	0	3	0	0	0	1513.42	62.146	67.873	171.844	19.544	0	0	4	34.302	0	6.001	2.001
basB	0	0	0	0	0	0	0	0	0	0	0	0	0	0	2	0	0	0	0	0	0	0	0	0	0	0	0	0	0	0	0	0	0	0	0	0	18.191	0	0	0	0	0	0	0	0	0	0	0	0
basC	0	0	0	0	0	0	0	0	0	0	0	0	0	0	5	0	0	0	0	0	0	0	0	0	0	0	0	0	0	0	0	0	0	0	0	0	43.161	0	0	0	0	0	0	0	0	0	0	0	0
basG	0	1.003	0	0	0	0	0	6	0	0	0	0	0	0	0	0	0	0	0	0	0	0	0	0	0	52.2	0	0	0	0	0	0	0	0	0	0	0	0	10.017	0	1	0	0	1	0	0	0	0	0
basH	0	0	4	15.116	0	0	0	0	0	5.006	0	0	5.231	216.953	13.158	0	4.003	0	3	1.004	0	1	0	0	0	0	0	0	0	0	0	0	0	0	0	0	34.726	0	0	0	0	0	0	0	0	0	0	0	0
basJ	1475.84	1212.58	2598.59	1158.68	3437.91	5112.48	677.005	1156.75	8831.57	4198.94	103.596	854.9	9404.78	1432.89	994.283	286.482	3641.25	3779.25	543.739	342.508	736.55	1226.84	2082.61	529.459	3492.39	737.156	1427.85	1219.66	898.747	396.06	1095.59	1247.63	891.011	3820.08	1752.62	575.836	746.021	1914.29	1432.1	910.987	1207.3	679.758	1360.33	1635.1	1949.11	2603.36	4241.59	223.506	1139.74
bauA	0	3	10.174	3.008	228.679	4	18.033	69.188	101.486	0	4	5	0	0	103.623	13.018	5	4	50.259	34.097	2	3	1.002	462.879	2	11.001	7	28.845	3	449.386	5	0	1655.7	124.953	7.01	104.359	1079.85	10.588	307.113	806.468	418.295	1	1	21.859	3	47.774	4	7	11.005
bauB	118.769	7	28.137	38.006	16.003	1164.59	3.001	317.143	2	57.051	802.117	3	26.878	60.354	33.133	8	2	20.008	17	4	22.648	21.469	4.049	24.001	10.015	0	39.679	18.049	8.003	20.007	31.145	1	291.003	28.546	1167.64	78.902	177.824	8.001	88.379	69.632	13.279	16.258	12.006	38.342	8.099	69.03	44.974	41.064	4
bauC	37.733	13.01	32.953	23.942	11.003	469.426	85.288	78.779	6.004	3	740.878	3	0	10.19	5	13.056	4.001	11.158	37.838	2	10.013	2	4.679	64.865	5.269	1	24.033	161.608	32.743	7.092	29.428	2	2	2	1392.34	83.911	62.341	1	4.077	0	31.061	42.254	2	27.87	17.286	19.246	55.022	484.49	54.07
bauD	149.656	15.021	24.198	115.129	16.124	474.86	134.695	158.479	55.053	305.05	1190.72	161.939	28.127	137.695	179.299	59.468	128.255	74.111	39.885	34.843	274.268	76.867	187.786	149.406	9.121	1084.35	381.689	337.091	183.617	79.936	54.685	187.884	364.914	712.259	1515.62	321.243	218.677	48.289	38.564	72.582	213.478	502.984	22.059	106.541	48.025	60.415	142.669	759.653	57.66
bauE	2692.35	4351.96	5015.38	4206.9	3636.1	5434.93	1340.87	4001.81	478.497	3425.91	5010.33	6104.3	5128.02	7968.97	4776.75	4001.66	4154.02	5771.45	1139.09	6916.89	1814.28	4811.58	1881.41	2451.48	5301.36	4452.87	4057.96	3957.28	4745.65	7561.25	4653.94	6095.14	2656.1	3414.91	7817.19	6557.74	4456.37	3031.2	4846.48	4103.4	8144.51	3718.17	2322	3581.41	6421.68	3336.07	1444.98	1940.31	1587.44
bcfA	0	0	0	0	0	0	0	1.739	0	0	0	0	0	0	0	6.648	0	0	0	8.104	0	0	0	38.8	0	8.203	0	0	0	0	5.057	0	513.21	2	0	0	0	0	319.513	0	0	0	0	0	0	12.66	4.018	3.45	0
bcfB	0	0	0	0	0	14.085	26.776	2	2	3	1	1	0	0	2	16.575	0	0	0	17.508	7	5	1	57.162	2	179.921	1	2.907	2	0	3	3	21.3	0	0	0	0	31.454	16.388	0	0	230.037	21.095	12.011	0	77.989	11	33.418	6.007
bcfC	0	4	2.198	2	0	26.106	50.428	22.895	40.158	11.072	3	0	0	1	0	26.582	4.271	1	0	81.601	5.487	3	0	1994.2	7.001	318.176	0	3	0	0	43.332	4.061	3928.23	45.791	3	0	1571.33	36.534	2439.6	414.224	532.477	346.102	28.55	45.2	0	266.134	9.009	75.934	7.006
bcfD	1	2	2	0	0	14.047	29.22	6	4	1.114	1	0	0	0	0	19.648	0	0	0	22.263	3	1	1	229.931	0	248.309	0	0	0	0	5	3	1026.89	8.001	1	0	3.001	24.137	796.918	0	0	332.348	31.358	20.517	0	98.663	1	23.835	3
bcfE	0	1	0	0	0	330.271	0	10	0	0	0	0	0	1	0	0	0	1.002	0	14.019	0	0	0	2	0	1.035	0	0	0	0	5.027	0	13	1	1	0	6.017	2	306.63	2	0	0	0	0	8.915	10.199	1	10	0
bcfF	17.398	2.607	4.688	28.525	0	15.095	5	34.28	124.988	14.979	6.453	13.328	11.313	57.255	15.46	36.167	2.312	2.068	38.41	41.649	25.416	5.956	3.039	248.259	4.86	12.647	17.973	3.315	134.448	10.698	19.748	3.805	495.734	130.795	1.176	11.309	2031.18	31.564	274.214	5.362	608.717	15.262	1.226	7.294	29.624	75.726	8.009	27.973	117.83
bcfG	0	2	0	11.029	0	0	0	4	0	0	0	0	0	0	0	0	0	0	0	0	0	0	0	28.372	0	12.208	0	11.004	19.545	1	2.008	0	563.526	0	1	0	0	0	359.515	0	1.026	0	0	0	13.186	7.169	0	8.618	0
bcrD	101.745	72.104	152.343	71.322	4	24.623	134.299	13.22	10.003	0	180.595	57.548	44.043	151.347	33.477	202.411	27.713	45.864	61.538	32.135	91.007	12.502	18.038	16.047	38.852	2205.31	98.352	484.514	263.64	75.016	7.006	5	255.159	346.117	27.229	3.015	153.957	68.285	73.41	87.903	195.76	80.252	229.271	24.649	51.044	49.163	20.174	113.934	114.063
bepA	38.876	1	2	44.594	16.001	40.198	1.072	18.089	13	18.46	13.004	9.036	14.356	384.599	75.22	69.651	6	0	2	130.077	4.74	50.064	114.014	366.513	214.258	7.75	0	40.505	17.545	43.025	35.819	5.001	548.964	28.027	7.005	153.478	507.839	29.391	508.953	287.275	378.272	242.441	104.64	27.209	82.485	144.304	10.226	19.281	0
bepB	0	24.26	0	19.019	0	0	0	0	0	41.139	0	0	0	0	0	36.041	0	0	0	0	0	0	0	0	0	0	29.853	0	0	0	0	0	46.055	58.661	0	0	0	0	1	0	0	0	0	0	0	0	0	0	0
bexA	1157.3	1664.68	2466.05	2577.93	2707.27	10552.4	703.393	3840.27	6574.41	1791.01	942.681	2594.34	395.3	911.698	2061.16	876.445	2328.45	1611.93	1013.11	930.131	1391.38	3491.72	1532.18	1214.76	586.783	2874.11	1781.54	2002.99	1187.18	755.24	2752.49	2923.3	3022.14	14747.6	201.792	575.181	994.614	2482.86	1327.09	1016.84	1840.77	1538.91	741.429	3374.26	4392.4	1025.21	302.245	739.259	624.86
bexB	0	0	0	0	0	0	0	0	0	0	0	0	0	0	0	0	0	0	0	0	1	0	0	0	0	0	0	0	0	0	0	0	0	0	0	0	0	0	0	0	0	0	0	0	0	0	0	0	0
bexC	14.008	16.201	37.079	41.114	0	1	0	0	5.001	0	20.014	0	4.001	0	0	20.243	8.008	26.822	25.469	19.169	7.004	3	0	7	27.418	0	45.977	12.746	170.09	3	7.023	8.001	11.452	0	3.001	9.021	37.214	0	20.304	13.026	58.304	0	76.162	6.337	24.155	2.025	1.007	0	0
bexD	0	0	0	0	0	0	0	4.004	0	0	0	0	0	0	0	0	0	0	0	0	0	0	0	0	0	0	0	0	0	0	0	0	0	0	0	0	2	0	0	0	0	0	0	0	0	0	0	0	0
bfmR	30718.3	19228.2	21600	13687	20168.4	36999.1	20791.6	11511.5	27940.8	20265.7	20672.7	16139.9	10190.3	42471.1	17609.5	21945.2	10442.5	16305.4	15772.3	44126.1	24442.9	8217.12	20202.4	45812.1	26153.1	31825.3	23033	12822	23802.6	36843.6	13210.9	10840.7	23484.9	28057.9	23791.5	30869.1	31700.3	17934.9	66660.4	22654.9	45792.8	25029	16853.6	13005.7	38091.3	24513.3	12796.2	30407.6	21439.6
bfmS	3614.59	10208.6	15903	4573.57	5859.86	17720.7	6051.61	2267.24	15643.8	7915.16	3402.85	4501.08	1616.77	11866	5170.35	8496.03	3905.09	3844.34	3260.21	8954.54	5987.06	3077.16	6863.81	14090.6	15003.6	19389.1	8222.16	4161.64	13158.3	6999.55	6289.24	3474.48	5346.42	3648.96	9372.48	8942.19	8526.77	8188.01	29629.6	7991.97	13125.8	6286.02	5029.57	5345.73	15977.8	8306.15	5261.13	8550.44	6475.78
bfpA	1	0	0	0	0	0	0	0	0	0	0	0	0	0	0	0	0	0	0	0	0	0	0	0	0	0	0	0	0	0	0	2	0	0	0	0	0	0	0	0	0	0	0	0	4	0	0	0	0
bfpB	0	9.236	89.652	6	0	0	0	0	0	0	6.001	0	0	0	0	13.023	0	34.117	0	5.101	0	0	12.048	0	0	0	23.073	0	0	0	3	21.002	0	0	0	0	34.393	10.001	0	0	0	0	120.879	2	23.158	0	0	0	0
bfpC	0	0	0	0	0	0	0	0	0	0	0	0	0	0	0	0	0	0	0	0	0	0	0	0	0	0	0	0	0	0	0	3.004	0	0	0	0	0	0	0	0	0	0	0	0	6	0	0	0	0
bfpD	6.006	0	0	0	0	0	0	3	0	0	0	0	0	0	0	0	0	0	0	171.368	0	0	0	0	0	0	0	0	0	0	0	5.003	0	0	0	0	0	0	31.033	21.192	0	0	2	0	5	1	0	0	0
bfpE	0	0	0	0	0	0	0	0	0	0	0	0	0	0	0	0	0	0	0	0	0	0	0	0	0	0	0	0	0	0	0	2	0	0	0	0	0	1	0	0	0	0	0	0	0	0	0	0	0
bfpF	0	0	34.219	0	0	1	0	0	0	0	0	0	0	53.02	0	0	0	0	0	115.697	0	0	0	0	14.383	0	2	0	562.214	0	0	0	0	0	0	0	0	0	655.259	4.05	21.541	0	2	0	2	0	0	0	0
bfpG	1	0	43.729	0	0	1	0	0	0	0	0	0	0	24.031	0	0	0	0	0	108.836	0	0	0	0	32.713	0	0	0	448.316	0	0	2.053	0	0	1.012	0	0	0	314.866	0	41.504	0	1	0	0	0	0	0	0
bfpH	0	0	0	0	0	0	0	0	0	0	0	0	0	0	0	0	0	0	0	0	0	0	0	0	0	0	0	0	0	0	0	0	0	0	0	0	0	0	0	0	0	0	0	0	0	0	0	0	0
bfpP	0	0	0	0	0	0	0	0	0	0	0	0	0	0	0	0	0	0	0	0	0	0	0	0	0	0	0	0	0	0	0	1	0	0	0	0	0	0	0	0	0	0	0	0	1	0	0	0	0
bfpU	0	0	0	0	0	0	0	0	0	0	0	0	0	0	0	0	0	0	0	0	0	0	0	0	0	0	0	0	0	1	0	0	0	0	0	0	0	0	0	0	0	0	1	0	2.006	0	0	0	0
bimA	14.794	17.7	0	39.09	5.828	265.471	0	21.026	0	4	47.564	23.246	12.314	244.25	35.088	52.532	1	4.002	4.085	636.766	12.356	4	2.002	435.463	10.139	0	11.088	69.887	25.377	160.351	6.009	9.013	1	1	0	0	37.064	14.62	50.419	55.877	27.868	61.932	78.068	2.606	35.032	232.101	103.883	14.236	3
bioA	247.888	72.519	217.577	873.119	151.512	1959.24	35.031	39.4	3	90.327	1565.82	489.017	162.748	335.581	140.579	107.374	180.162	332.032	210.328	1230.75	65.474	14.051	387.233	77.785	152.693	15.088	54.279	119.926	216.564	528.617	242.714	437.645	195.285	83.518	2798.15	140.693	9.001	300.296	377.998	220.409	918.682	279.337	219.005	389.472	661.027	752.469	140.388	52.369	121.122
bioB	933.545	847.435	567.765	966.958	827.2	2449.18	900.322	803.67	470.429	609.696	1944.38	1142.73	827.131	2545.45	856.013	516.757	737.592	311.185	378.838	1489.53	654.985	436.23	670.234	3035.3	1236.58	2634.22	917.154	658.845	627.795	1148.34	1122.42	1343.33	1137.8	1599.68	3412.96	1496.43	1915.48	950.828	678.399	1121.51	2535.31	2276.05	905.935	553.649	1027.43	1714.85	676.396	839.226	268.045
bioC	0	0	0	176.116	0	0	0	0	0	0	0	0	0	0	0	0	0	0	0	0	0	0	0	0	1	0	0	0	0	0	0	0	0	0	0	0	0	0	0	0	0	0	0	0	0	0	0	0	0
bioD	107.588	315.151	1424.48	569.395	7.046	98.394	185.086	144.784	4282.81	13.009	1526.67	404.327	97.434	153.373	176.984	327.606	26.732	96.185	2770.36	371.719	903.801	319.432	99.733	1106.45	453.953	432.144	529.304	279.225	730.485	89.893	94.677	77.498	2275.89	431.787	2946.31	628.737	1164.62	395.121	1358.22	999.189	643.09	226.341	883.228	342.413	660.044	374.287	486.694	312.598	720.056
bioF	504.535	2288.52	1656.77	632.443	163.867	392.566	1223.47	102.47	17.628	140.173	1441.69	1099.71	414.908	1660.36	276.046	1258.09	125.987	306.978	1013.65	920.406	2093.79	227.926	113.964	2080.29	3688.18	2143.82	2046.17	636.688	1401.06	524.123	630.725	1361.59	926.277	2433.78	5146.23	4699.12	1183.92	1973.4	1919.72	3468.44	1454.63	1534.91	2340.54	1068.05	2027.03	561.011	606.76	1011.04	1796.07
bioJ	129.282	623.617	148.327	281.83	106.668	861.847	19.035	91.427	330.666	59.697	632.524	94.245	54.148	1087.99	316.055	310.509	44.062	49.604	42.202	334.036	146.212	133.762	137.644	1838.78	257.116	28.041	875.146	263.128	231.413	464.414	219.778	482.008	59.011	854.991	703.151	2062.77	139.349	111.898	310.587	243.286	461.905	763.328	386.247	165.752	884.736	497.127	317.784	412.875	79.035
bipB	11.048	15	6.001	43.144	0	5.026	4	13.089	19098.2	2	5	370.382	4.004	429.272	6.012	10.367	2	28.085	28.213	10.137	4.012	10.004	6.002	4	13.163	37.205	9.008	24.078	46.821	48.112	128.478	272.704	35.182	29.526	2563.73	2101.35	538.401	4	2582.14	39441.3	20.887	0	3.006	76.847	185.911	9.016	47.105	46.338	207.644
boaA	408.071	376.884	794.687	1089.03	429.717	1128.06	534.145	1776.64	735.769	616.354	971.345	499.066	484.333	1898.47	563.886	620.546	1803.61	801.06	360.883	588.822	737.407	100.48	2701.92	726.719	395.591	3108.87	505.836	158.239	2133	791.999	127.368	233.734	801.068	1561.12	182.372	4939.39	849.478	363.923	3450.93	289.161	3775.58	936.711	1160.06	1184.66	3405.69	1004.39	613.715	878.987	567.881
boaB	511.612	447.094	385.065	604.686	441.801	1816.84	1676.63	2109.48	1443.73	1068.44	410.021	513.372	773.489	622.284	1464.27	240.692	796.727	199.456	589.396	733.726	405.44	689.859	65.269	871.769	217.686	15447.3	477.777	396.857	265.166	220.294	214.553	137.132	1212.07	529.242	308.051	3402.27	1518.25	863.027	829.895	175.397	1262.71	809.81	2133.56	422.465	794.473	1349.71	1000	1486.51	651.556
bopD	8303.27	3979.75	4567.97	5513	11153.5	17491.6	8127.15	4858.57	1284.52	13575.6	8837	7015.15	11574.4	15521.7	7831.99	5290.11	7411.14	7289.19	1578.83	12263.1	11982	8043.87	7986.16	23229.4	5177.02	5965	12236.4	7676.94	4044.49	12959.6	6232.96	7028.89	10905.4	8403.23	12477.7	36457.4	10810.7	4681.92	17251.1	6392.98	15523.3	12001.3	6824.41	5434.06	11366.6	9422.91	3865.6	9159.42	3177.92
bplA	2245.91	2180.82	2588.28	758.176	114.124	3587.44	3189.3	605.291	155.171	219.85	6086.54	1215.15	178.836	1655.52	785.965	2164.43	162.478	260.927	5538.44	687.527	1856.36	439.183	88.432	4745.65	1321.15	1448.99	3005.88	388.014	2567.39	724.342	379.401	302.41	5460.45	3429.68	4163.04	1060.4	3688.01	1550.23	4480.37	2142.58	2363.51	1193.76	1604.48	525.642	1244.16	2087.46	2999.97	1863.41	1939.57
bplB	122.092	1686.11	347.664	173.512	1550.07	561.095	523.23	35.266	22.026	1843.46	301.993	298.651	119.551	231.03	35.518	304.058	37.055	272.191	3965.58	211.624	215.818	84.321	56.546	1250.6	2898.9	191.276	2933.16	78.957	727.953	588.783	462.112	598.95	4305.83	4511.37	1270.58	2285.03	1464.16	548.845	1025.58	984.593	1280.83	1127.76	420.883	162.693	525.395	331.855	386.222	510.71	847.987
bplC	1255.86	3255.61	4765.31	5510.96	5409.4	763.712	507.272	3235.4	9761.74	898.608	749.886	3452.12	10274.3	2341.01	2335.14	3299.6	2303.41	6408.92	934.727	3986.19	1804.51	4424.56	1071.87	2584.25	2969.07	1646.11	2858.1	2113.87	3022.67	10256.7	4758.75	4882.37	1144.56	1214.06	6674.52	500.026	1941.86	2757.35	4379.19	2065.42	2919.7	1014.83	1510.96	2094.49	2537.17	1276.58	941.441	799.221	920.768
bplD	604.767	1152.17	1503.68	638.244	2241.28	773.778	1618.84	317.193	3831.2	2741.72	2405.73	559.232	8814.03	728.506	387.534	1578.13	3142.55	4361.68	7262.58	1119.97	1507.1	861.006	2582.79	1607.76	1241.13	232.275	4147.26	619.846	2139.84	10969.9	407.1	422.735	5651	2217.51	201.515	120.786	1385.56	1315.04	2319.08	1022.08	1333.83	684.468	1383.49	471.407	811.612	1597.89	2781.59	1478.19	2466.33
bplE	167.348	70.642	5.012	122.089	1540.36	198.132	2	3.098	0	3	171.07	252.504	2	0	8.265	69.362	3.02	4.018	33.905	34.674	27.931	17.202	28.308	0	608.094	48.663	737.255	10.008	6.004	17.791	47.197	0	3	5	0	0	669.875	1005.47	77.109	46.644	36.765	212.305	7	4.007	10.105	78.465	140.674	19.743	43.771
bplF	2309.01	1848.34	1880.09	896.574	2544.9	5526.77	558.748	1079.8	13730.2	4547.86	588.236	2209.64	522.41	4387.31	2087.63	1781.9	10087.8	3757.88	526.056	8746.52	1176.17	729.045	3490.53	2544.77	2958.73	2873.06	3887.12	584.303	2124.1	7855.96	1457.66	787.146	2075.61	3651.69	1686.03	2618.54	6043.89	4121.47	6180.14	3312.75	5916.35	2499.26	773.228	1491.13	2175.49	2498.5	1634.15	3579.59	3166.58
bplG	314.858	585.35	5875	328.465	1591.9	5138.83	108.699	389.754	157.103	3401.33	2349.71	4250.81	298.806	846.915	411.346	434.883	2755.49	201.105	1090.15	1150.18	912.248	283.999	1339.49	642.642	1740.53	3584.47	672.359	182.542	2222.38	5824.44	494.921	183.275	2328.62	1319.35	259.08	270.538	770.573	1732.43	1824.79	1084.22	649.695	1149.03	374.561	768.701	603.427	1763.69	2667.14	456.516	771.891
bplH	23.638	171.24	194.942	295.994	8.387	379.591	69.176	76.448	40.276	84.075	91.402	722.68	28.883	512.876	15556.8	110.4	118.171	26.175	73.902	124.092	50.326	239.762	183.077	1075.57	17.005	836.081	101.9	113.271	134.505	46.678	51.468	31.067	10.736	11.015	0	35.308	126.714	185.799	247.454	35.027	1745.37	952.32	108.741	71.956	90.225	567.422	288.664	350.76	534.724
bplL	268.056	117.711	56.132	353.98	110.736	458.582	7	85.323	5826.68	162.726	79.773	225.345	120.28	493.316	131.98	221.28	119.5	44.516	37.964	236.159	123.285	23.043	87.061	1699.78	98.917	160.29	415.127	118.221	181.925	171.085	86.056	49.612	24.495	70.828	50.797	482.332	721.122	64.554	126.39	75.173	208.21	371.738	210.169	65.196	272.275	202.69	133.07	517.801	205.533
bprA	10.96	1.005	0	0	0	0	0	0	0	0	0	0	0	0	0	0	0	0	0	0	0	0	0	0	0	0	0	0	0	0	0	0	0	0	0	0	0	0	0	0	0	0	0	0	0	0	0	0	0
bprB	995.982	1848.78	2187.69	411.529	1869.1	1644.56	7043.25	317.344	1605.59	419.386	2369.65	2524.06	379.235	1890.22	586.52	8303.04	479.325	403.041	5176.08	3610.42	3130.09	719.479	1650.69	4377.36	1995.96	6633.47	2947.4	1952.9	2858.49	858.841	774.005	1031.03	4777.05	2769.3	1437.77	5876.53	1736.88	908.297	5768.86	2516.2	2455.01	2895.25	1586.87	1335.51	2564.49	3092.76	3716.28	1065.29	1889.26
bprC	4.242	14.145	338.306	26.058	31.206	45.554	0	21.015	6.002	12.032	112.693	8.011	1	14.093	19.125	38.271	0	0	17.004	44.45	52.412	7	9.002	176.233	21.001	12.016	1.003	14.688	24.577	7.044	21.005	7.01	0	23.062	0	161.278	0	10.912	22.336	24.41	84.864	129.376	56.921	7.002	18	14.896	12.006	16.131	51.987
brkA	2	69.784	436.185	376.892	304.073	39.538	6	52.612	0	0	10.465	256.635	0	0	123.677	109.98	151.637	495.539	190.215	662.231	54.209	16.002	0	243.448	151.094	33.743	90.965	41.182	494.398	0	12.006	4.007	368.584	136.275	8.004	111.204	4.007	81.996	2.001	0	796.648	34.793	571.894	952.348	1376.01	236.117	41.818	110.33	184.349
brkB	8.036	0	37.613	1	1	0	0	0	0	0	1	0	0	1.011	0	67.344	1	2	17.233	79.202	4.06	2	0	88.41	11.19	6.045	174.458	3.009	53.039	30.308	8.068	3.004	4.006	0	1	0	278.156	4	118.455	46.326	0	0	0	8.036	25.401	10	18.111	118.31	268.183
bsaN	27.048	27.16	3.099	5.051	10	7.034	0	8.002	1	8.446	0	8.099	3.002	71.317	12.012	215.388	14.006	4.004	0	225.604	70.839	2	7.052	31.809	55.73	3	17.036	1	37.144	78.982	11.001	1.003	139.615	0	0	0	647.743	1	84.464	5	268.28	2.003	0	15.086	39.071	157.399	133.343	5.024	6.12
bsaO	0	0	0	0	0	50.361	9.868	0	0	0	0	0	1.007	199.18	34.345	1	2.23	2.792	0	4.038	0	2	2	0	0	0	0	0	0	0	0	0	0	0	1	0	0	0	0	0	0	0	0	0	0	0	0	0	0
bsaQ	0	0	0	0	0	1	0	0	0	0	0	0	0	0	0	0	0	0	0	0	0	0	0	0	1	0	0	0	0	0	0	0	0	0	0	0	0	0	0	0	0	0	1	0	0	0	0	0	0
bsaS	2	5.779	77.701	28.577	2.415	13.621	0	4.597	0	1.001	0	29.225	1	165.496	1.292	50.537	6.005	3	8	76.056	6.027	1	16.169	1	2.214	0	2	5	27.713	8.096	10.039	0	0	0	0	0	2	0	55.386	49.101	24.751	12.036	0	4	47.078	29.05	46.079	0	33.591
bsaU	40.292	10.066	26.057	60.674	9.016	39.676	0	6.049	0	9.192	29.563	90.579	7.001	197.909	0	167.055	18.535	0	0	499.769	43.737	16.811	0	0	47.358	0	1	8.988	117.288	24.404	0	0	0	0	0	0	0	0	125.391	87.308	74.078	1	0	7.001	2	18.719	17.007	0	0
bsaV	0	0	0	0	0	0	0	0	0	0	0	0	0	0	0	0	0	0	0	0	0	0	0	0	0	4.43	0	0	0	0	0	0	0	0	0	0	0	0	1	0	0	0	0	0	0	0	0	0	0
bsaX	0	0	0	0	0	0	0	0	0	0	0	0	0	0	0	0	0	0	0	0	0	0	0	0	0	3	0	0	0	0	0	0	0	0	0	0	0	0	1	0	0	0	0	0	0	0	0	0	0
bsaZ	0	0	0	0	0	0	0	0	0	0	0	0	0	0	0	0	0	0	0	0	0	0	0	0	0	28.278	0	0	0	0	0	0	0	0	0	0	0	0	5.003	0	0	0	0	0	0	0	0	0	0
bsc1	2968.74	367.138	1418.84	1697.19	3351.43	5120.07	68.059	1170.6	23.005	5528.23	631.213	1509.62	16854.7	1186.57	1468.95	924.89	886.569	6873.95	554.624	1119.3	833.748	2092.47	1786.98	247.463	902.862	3448.38	3764.35	1341.03	4940.1	437.455	1555.26	1438.55	2578.84	4678.41	1744.96	1810.55	771.899	2497.77	732.503	583.449	1788.38	1130.15	572.912	2284.76	2497.59	1851.76	2979.94	585.055	613.652
bsc3	152.762	30.403	16.434	318.74	294.02	568.7	0	26.747	0	28.01	199.068	50.499	376.239	321.324	692.953	978.259	10	87.647	36.367	17.906	545.4	391.736	5	13.06	102.636	62.426	49.734	71.901	718.691	264.992	47.349	7	0	0	0	0	22.163	3	80.264	279.518	579.715	6.008	0	431.158	317.588	574.183	0	5.014	0
bsc4	0	0	0	0	8.157	0	0	0	0	1105.77	2	0	0	0	0	0	0	0	0	0	261.154	0	0	0	0	0	0	0	1.001	0	0	0	0	0	0	0	0	0	4.016	0	0	0	0	7.025	3	1	0	0	0
bscC	0	0	0	0	0	0	0	0	0	0	0	0	0	0	0	0	0	0	0	0	0	0	0	0	0	0	0	0	0	0	0	0	0	0	0	0	0	0	0	0	0	0	0	0	0	0	0	0	0
bscJ	4	5.126	67.657	7	3.003	16.003	0	2	4.001	0	3	3	0	1	2	10.001	2	10.187	8.007	7.186	3	2	3.407	4	4	536.727	23.689	2.005	24.401	0	4	2	3.014	0	3.004	1	13.866	3.009	14.05	14.325	28.586	0	48.435	1	16.558	2	0	0	0
bscL	7.044	0	52.741	0	2	1	0	0	0	67.531	4.001	0	2	2	6.004	3	2	6.01	7.021	6.023	2	1	1	0	1.006	343.922	14	4	10.852	5.001	2.016	1	64.893	42.584	0	1.004	10.326	2	3.046	1.027	6.252	0	45.109	2.001	4	1	0	0	0
bscN	336.887	106.397	138.918	63.375	1320.72	290.818	0	14	76.647	120.525	1198.81	15.017	106.454	266.051	130.143	139.75	367.974	178.639	28.816	156.533	219.083	72.263	55.546	497.51	505.545	1771.28	630.905	116.366	370.507	166.486	554.41	116.355	179.265	145.352	702.754	562.036	278.64	95.784	37.686	95.066	392.872	1018.01	169.029	541.271	773.762	430.251	7.008	147.429	32.346
bscQ	0	0	0	14.261	0	0	0	0	0	0	0	0	0	0	0	0	0	0	0	0	0	0	0	0	0	1	0	142.448	33.381	0	0	0	0	0	0	0	0	0	0	0	0	0	0	0	0	0	0	0	0
bscR	0	0	0	0	0	0	0	0	0	0	0	0	0	0	0	0	0	0	0	0	0	0	0	1	0	0	0	0	0	0	0	0	0	0	0	0	0	0	0	0	0	0	0	2	0	0	0	0	0
bscT	0	0	0	0	0	0	0	0	0	0	0	0	0	0	0	0	0	0	0	0	0	0	0	0	0	0	0	0	0	0	0	0	0	0	0	0	0	0	0	0	0	0	0	0	0	0	0	0	0
bsh	1978.03	5122.24	1279.46	1794.75	1958.23	4702.3	955.373	1773.07	585.76	1912.45	1490.83	1973.46	1470.92	4713.6	2681.44	1522.58	2194.21	923.742	697.213	4899.54	2910.48	1708.39	1092.1	6821.38	6936.18	3063.14	1116.75	1238.11	5215.14	4976.76	2277.22	955.198	4178.08	8917.67	756.449	1464.43	2169.36	2711.72	7210.25	4964.13	7798.89	3517.72	906.396	906.107	3277.64	3016.69	1312.04	2008.95	727.403
bspR2	0	0	33.716	28.051	3.008	39.321	10.069	1	109.802	3.002	0	2	6.002	21.543	0	38.058	0	71.532	0	7	38.087	2	0	21.058	0	56.027	6.006	0	99.814	7.238	84.715	108.368	9.035	2	0	0	4	8	14.992	13.719	0	80.532	97.481	5	3.917	42.775	66.702	6.671	0
bspR4	0	0	0	1	0	0	0	0	0	0	0	0	0	0	0	0	0	0	0	21.317	0	0	0	0	0	0	0	0	0	0	0	0	0	0	0	8.069	0	0	0	0	3.547	0	0	0	0	0	0	0	0
btpA	52.922	74.077	19.337	59.535	4.005	75.3	871.725	12	3.02	160.91	11.208	34.385	3	190.467	457.243	38.503	78.791	88.904	39.492	521.171	542.84	7	29.835	106.363	4	3	19.045	92.504	207.507	209.881	66.239	34.543	72.128	45.543	4	0	317.809	75.94	374.433	133.903	228.656	85.518	212.015	90.885	950.037	238.19	99.618	10	9
C2I	0	0	0	0	21.103	0	0	0	0	0	0	0	0	0	0	0	0	0	0	0	5.022	0	0	0	0	0	0	0	0	0	0	0	0	0	0	0	0	0	0	0	0	0	0	0	0	0	0	0	0
cadF	4551.97	3207.12	3977.38	240.257	4431.48	3543.97	5646.52	260.433	166.208	8684.43	14199.7	528.685	6535.93	1187.25	395.164	2808.68	3162.93	3943.1	4265.69	862.599	1912.7	54.971	4827.09	735.97	2393.22	4746.81	2096.85	275.967	3714.69	12766.2	509.469	372.661	4330.11	5210.1	3187.42	168.252	2574.26	2521.05	4566.99	2184.53	2394.33	1399.66	1565.86	882.557	1081.55	1562.42	1541.96	1732.14	1845.07
caf1A	0	0	0	0	0	0	0	4	0	0	0	0	0	0	0	0	0	0	0	0	0	0	0	0	0	0	0	0	0	0	0	0	0	0	0	0	0	0	0	0	0	0	0	0	0	0	0	0	0
caf1M	0	0	0	0	0	0	0	0	0	0	0	0	0	0	0	0	0	0	0	0	0	0	0	31.317	0	0	0	0	0	0	0	0	0	0	0	0	0	0	0	0	0	0	0	2.001	22.1	0	1.019	0	0
caf1R	1019	275.146	192.426	448.983	1201.75	2926.77	139.914	979.318	119.218	683.926	253.131	1413.79	455.528	1979.57	333.404	233.713	252.755	63.015	132.757	311.318	2461.94	400.735	343.382	636.506	577.016	1500.48	850.284	694.069	508.141	919.737	526.806	52.926	975.342	204.581	346.988	171.411	1817.8	3249.7	1087.75	543.983	2314.44	1264.27	304.693	1108.7	3033.62	2296.66	368.311	756.099	37.939
cap8A	96.342	48.046	18.417	64.492	20.412	529.585	23.321	56.297	125.34	81.673	283.321	59.861	201.658	63.759	47.069	8.002	91.787	36.623	35.453	15.693	40.327	53.81	148.322	1443.35	10.003	949.261	9.029	42.004	22.361	230.333	80.521	150.938	97.25	551.687	10.09	312.874	30.505	49.873	1	1.001	91.71	448.694	41.89	6.029	13.102	284.051	193.3	11.658	11.006
cap8B	6951.5	3326.11	2240.96	4544.16	3779.84	3355.63	1718.71	4039.62	42.085	13974.8	16620.8	805.706	19424.1	2593.74	4043.8	1615.82	2360.79	9194.34	2601.28	6600.56	4180.07	4726.99	4493.32	1888.31	1544.73	529.484	1654.93	930.474	6393.18	18690.3	4732.04	4096.47	1941.64	699.128	125.282	392.809	11298.2	1146.87	14423.9	11746.9	5047.75	4742.55	1800.27	1205.47	1398.28	7160.7	12258.9	363.233	464.387
cap8C	919.152	1349.62	12.004	15.063	16.053	974.403	33.175	25.276	6	16.015	4564	8.105	0	16.216	276.769	1	14.096	10.017	232.261	952.625	723.746	2	22.478	34.435	3.011	11.668	70.69	38.129	5.001	4	19.113	3	4	11	12	25.138	2019.2	1	75.3	3	150.526	1382.56	2.015	12.266	34.185	8.051	11.009	11.015	4
cap8D	3318.49	3132.98	3440.11	2372.97	808.401	10432	1912.5	1406.12	10665.4	4202.86	4317.39	10227.5	1473.53	8126.39	15954.5	5725.98	1601.09	1909.56	2440.93	18663.1	2646.95	1149.49	4126.24	11709.4	3596.81	14300.1	6081.02	1683.86	5016.07	8655.71	2884.87	2122.15	2323.47	3324.86	4894.72	4702.64	5084.18	3734.6	5307.69	3598.46	6827.23	3859.58	3191.97	2796.05	3793.51	7427.36	9201.08	4921.08	2045.65
cap8E	211.707	543.057	449.883	289.923	1191.05	904.974	110.802	266.216	69.788	2476.87	305.715	1140.96	98.981	461.841	228.836	1258.73	128.242	29.313	407.55	1073.38	626.565	307.707	153.282	285.927	557.513	46.175	888.908	173.569	701.714	481.402	201.36	193.917	363.337	785.547	402.162	305.968	616.452	464.633	1699.43	680.67	663.28	553.526	290.427	124.282	470.257	544.649	356.015	118.22	251.54
cap8F	28.31	22.105	72.045	65.453	17.704	884	1	15.998	7.018	18.996	9.75	38.966	11.328	166.491	12.25	131.223	8.147	3	11.531	73.734	40.688	4.158	30.017	102.909	30.919	26.699	65.313	119.132	62.032	50.498	48.963	1.514	41.487	220.656	6.798	89.866	93.309	56.062	97.213	66.555	61.092	84.353	127.528	5.287	29.321	79.682	106.835	144.094	42.581
cap8G	17.427	8.284	39.233	49.598	1509.17	916.223	15.135	4	8.002	10.023	34.16	57.78	3	43.678	27.268	91.031	14.003	18.002	16.023	206.125	40.992	3	24.122	3	64.063	2	189.69	5	31.444	41.313	48.023	12.042	156.557	354.053	1	0	52.281	6.002	223.539	72.207	89.298	51.068	3	10	9.003	67.392	44.54	46.532	111.384
cap8H	0	0	10.002	0	0	11.045	0	5.01	0	0	0	0	138.386	0	8.001	0	0	83.026	0	37.172	0	2	0	0	0	1	0	0	42.078	0	0	0	0	0	0	0	0	0	0	0	185.144	5.123	0	3	2	18.756	0	0	0
cap8J	2190.45	2866.2	3230.42	1462.41	3964.79	3706.91	2518.63	957.246	4597.91	1649.34	1812.2	1900.3	12978.9	2928.07	1598.18	8533.15	1630.51	3703.67	8612.97	6380.38	4162.28	897.173	3866.29	2244.9	8809.09	1104.28	4344.05	7998.15	4147.03	2214.32	3357.05	4305.16	5348.99	2743.79	3754.13	4853.96	4250.58	1855.73	9612.02	3276.04	4095.58	5018.39	2525.64	1446.31	2857.82	1720.26	1892.57	2650.85	3556.2
cap8K	7.324	3.035	23.025	2.019	0	2	0	0	0	77.637	104.828	135.717	0	621.953	273.984	15.73	1	0	0	247.785	36.177	11.011	0	3	7.017	2	1	1	103.176	4.001	10.134	1	6.018	1	0	0	1	6.001	2.02	1	24.059	0	2.002	15.026	69.248	23.24	1	6.007	9.036
cap8L	0	0	3	11.599	0	29.379	0	0	0	0	0	0	0	0	0	0	3.216	0	0	3	0	0	0	0	0	0	1.001	0	10.011	0	0	0	0	0	0	0	0	0	1.005	1	226.205	0	0	0	0	10.032	3.004	0	0
cap8M	351.869	167.336	601.184	208.575	264.229	212.058	1545.83	50.638	20.005	1207.92	250.632	1045.24	48.329	832.784	281.121	1813.59	54.77	36.264	177.357	924.491	360.749	33.058	713.747	24.37	230.043	2210.01	1008.47	26.963	2235.68	2191	459.436	365.172	334.097	177.724	2668.47	154.972	708.115	235.002	1617.69	417.74	700.286	528.048	348.551	256.624	251.054	131.421	126.923	376.599	563.096
cap8N	41.282	33.193	0	28.965	0	19.068	266.643	1	0	3	6.002	4	10.013	149.939	38.061	108.051	37.939	0	3	333.443	234.871	4	6.189	48.683	50.516	2.004	424.012	3	4.004	277.914	34.111	8.002	0	12.221	21.02	227.225	113.961	39.168	207.193	5.002	5.014	0	3.003	0	13.129	2.354	6.002	0	0
cap8O	236.055	454.249	1638.04	364.221	186.75	1766.23	611.911	85.769	21842.1	3151.97	148.914	1348.98	14056.3	585.271	9332.98	1286.87	127.364	4874.52	3524.73	3898.7	432.335	166.446	164.6	1761.14	688.568	1286.99	875.429	1872.76	4501.26	4185.64	311.014	77.521	3088.23	824.534	75.089	482.115	3506	375.641	7203.15	5361.65	658.299	1115.79	1345.78	476.408	913.263	697.141	434.289	498.665	1280.44
cap8P	196.065	924.655	483.809	1627.62	289.512	390.459	501.958	1324.21	2431.05	714.369	540.9	609.23	25.045	494.775	1408.05	504.207	1267.33	738.744	77.718	543.24	185.266	2146.52	1138.88	198.212	291.774	57.726	567.397	590.001	775.609	345.943	2892.4	3846.17	207.494	1331.25	1226.39	3998.36	394.631	49.414	725.791	530.286	935.266	1484.85	97.349	1116.12	1808.54	220.14	204.419	605.87	643.894
capA	279.312	212.442	272.627	314.654	76.741	1223.19	791.828	132.707	309.442	1461.72	179.15	319.979	214.885	586.053	240.383	266.106	67.164	120.821	241.774	1810.22	270.213	300.189	150.98	3588.92	168.921	528.637	723.846	310.873	245.503	3565.52	159.317	90.976	178.702	54.266	70.999	126.596	129.261	296.752	544.746	398.871	960.863	439.326	700.319	139.064	705.577	812.138	561.242	1071.99	950.983
capB	35.848	3	16.14	3.001	7.383	46.043	137.21	21.196	0	3.008	17.013	134.167	7	48.579	17.134	32.905	9	6.005	66.286	57.114	1.002	4.006	20.096	84.776	12.029	0	59.964	13.538	20.022	15.018	21.766	27.075	38.213	13.012	1	63.816	26.314	3	98.427	41.333	24.201	63.706	46.411	32.593	48.354	89.594	63.648	62.737	43.485
capC	0	0	6.079	0	0	3.085	0	0	0	0	1	31.533	0	3.044	0	11.468	2	0	0	19.744	0	4.004	1.002	0	1	0	0	0	1	0	0	0	0	0	0	0	0	0	37.817	13.006	3.17	0	0	1.001	3.014	7.458	2	2.001	1
carA	3086.69	3218.62	11054.5	10028.7	9018.89	4515.39	3437.68	11142.1	7723.92	9403.23	4160.84	10844.1	12203.2	5246.92	10594.7	4468.02	11055.2	12516.1	2150.08	12607.6	3176.62	14129.6	10249.3	3706.6	3530.92	4222.27	2338.13	8859.18	4141.08	9797.54	10482.4	10867.6	3668.52	3443.17	5109.92	4252.55	4641.03	4516.63	5675.56	4784.01	6326.34	4277.22	3960.97	7735.51	10807.9	5593.64	6861.61	3276.4	2562.05
carB	20080.9	19229.5	51420	35734.4	40382.7	28302.4	20219.3	45015.4	15865.3	51550.8	18884.5	46251.8	7240.15	30870.2	33882.3	16257.7	45609.6	40466.8	18086.9	38820.2	22815.8	56486.4	43250.3	20700.1	22572	18732.6	24440.8	33833.3	25259.9	38898.6	39817.2	45102.8	22155.4	31016.5	24459.6	26473	23002.5	23375.5	20975.9	22063	28944.6	18848.9	21634.5	29624	45126	18172.5	19234.8	20148.6	16050.7
cba	425.989	647.072	316.235	183.17	150.636	560.806	240.256	227.303	75.976	154.845	657.563	373.888	57.663	491.174	324.045	953.022	69.611	70.814	292.206	660.277	623.255	92.198	104.862	374.824	204.994	83.505	572.291	515.166	619.22	161.433	258.382	282.789	340.395	639.729	63.292	529.348	797.413	984.823	679.382	445.493	2552.24	909.049	302.606	72.571	259.735	899.223	447.913	674.983	1068.49
cbpA	188.984	716.598	128.921	392.235	219.259	4937.52	474.134	615.682	25.629	632.467	1344.14	590.851	129.125	830.158	307.225	426.428	209.842	46.317	172.787	258.648	251.257	774.23	360.101	372.677	416.94	18.874	320.257	483.426	466.14	10553.7	386.377	56.68	695.251	4489.75	111.759	694.866	131.426	2734.72	1378.04	143.759	2197.75	550.488	208.772	685.789	1118.58	299.868	182.123	429.756	171.804
cbpD	127.354	62.216	16.088	62.354	38.799	377.623	160.249	1206.45	5	91.039	310.808	18.204	56.055	2463.65	741.291	23.284	6.952	22.008	3.001	95.565	182.426	34.001	147.956	331.037	20.37	9.129	26.996	61.239	9.027	99.159	50.866	39.004	23.22	156.544	188.122	1397.72	94.819	611.307	6.009	14.015	94.37	110.618	172.896	57.296	94.665	101.782	89.049	159.035	104.972
cbpG	45.53	382.976	133.808	34.811	21.159	97.225	1373.88	69.498	9.004	102.117	132.766	100.598	5.111	35.67	90.335	43.187	16.613	48.558	33.501	1627.97	78.361	7.025	16.968	1273.27	50.422	226.306	275.614	107.695	111.816	114.115	122.564	49.175	18.007	8.002	14.476	99.357	113.622	340.438	83.702	70.967	65.911	156.205	196.494	41.048	207.751	70.441	61.074	652.1	251.749
CBU_0062	6.099	0	0	0	0	0	30.163	0	0	0	0	0	0	0	0	0	0	0	0	0	0	0	0	0	0	0	0	0	0	0	0	0	0	0	0	0	0	0	0	0	0	0	6.14	0	0	0	0	0	4
CBU_0201	0	0	0	0	0	0	0	0	0	0	0	0	0	0	0	0	0	0	0	0	0	0	0	0	0	0	0	0	0	0	0	0	0	0	0	0	0	0	0	0	0	0	0	0	0	0	0	0	0
CBU_0270	201.05	519.65	7.078	227.225	65.911	936.474	385.166	34.263	15.1	103.278	137.638	40.17	71.457	315.412	288.104	205.05	11.448	63.874	17.036	3913.92	201.299	113.671	96.911	93.253	96.292	50.667	337.348	25.413	127.516	251.96	249.395	449.683	159.967	889.733	469.97	1689.69	61.819	56.479	46.032	58.525	549.756	372.62	86.519	94.897	253.524	219.619	286.164	87.372	65.052
CBU_0513	0	0	0	0	2	1	0	0	0	1	0	28.47	0	0	0	1	4	0	0	530.634	0	0	34.471	0	1	0	0	0	0	0	0	0	0	0	0	0	0	0	141.575	62.691	0	0	0	0	0	0	1	0	0
CBU_1079	0	0	0	0	0	0	1	0	0	0	0	0	0	0	0	0	0	1	0	6.24	0	0	0	0	0	7.162	0	0	0	0	0	0	0	0	1	1.022	0	0	2	0	0	0	0	0	0	0	0	0	0
CBU_1434	157.631	113.829	373.588	246.498	90.735	672.25	123.778	490.865	119	128.816	430.512	337.45	103.332	915.292	158.198	118.339	109.51	88.684	160.232	2010.46	164.461	93.795	56.163	716.427	156.609	770.633	202.579	89.346	578.808	44.557	145.026	27.05	442.394	119.766	45.732	352.827	531.974	70.477	832.989	489.29	499.134	280.554	309.883	182.11	280.582	300.707	240.627	168.807	120.263
CBU_1566	2467.16	2603.57	5217.18	6831.76	4804.05	3463.87	3037.41	2777.55	5884.9	8722.82	4611.38	4043.65	1151.59	6054.73	3351.07	4876.81	10194.3	5803.17	2101.22	8680.66	4057.5	5229.52	7026.73	5104.21	3111.17	3935.57	4113.93	2737.25	5073.75	8553.09	2782.84	2703.61	3046.6	4165.82	4481.99	3521.63	3909.09	2456.64	5633.72	4049.92	6015.65	2955.15	3453.7	2821.32	5849.1	4055.37	4613.28	3484.21	3163.1
CBU_1594	442.987	1067.55	941.587	494.807	718.042	555.089	416.214	144.322	2353.96	35.186	785.374	597.58	5821.32	1724.53	361.543	883.638	88.989	1420.32	2115.36	634.863	1502.56	353.497	639.881	1002.28	2099.97	2788.43	2178.59	499.307	2051.78	3242.26	641.709	784.197	2305.81	598.473	2643.56	1352.89	957.418	1528.8	1247.99	1582.67	1481.36	733.541	1262.65	374.763	715.053	581.206	464.123	424.991	846.319
CBU_1685	0	0	0	0	0	0	0	0	2	0	0	0	0	0	0	5	0	0	0	0	0	0	0	0	1	0	0	0	0	0	0	0	18.071	6.002	0	0	16.118	0	0	0	0	0	0	0	0	0	6.005	0	0
CBU_1789	53.806	2.012	2	11.652	11.161	248.564	1.002	56.672	41.297	1.014	3.528	38.298	4.015	29.929	9.151	81.472	0	2.007	0	27.461	6.855	3.098	2.026	127.651	8.263	10.263	43.293	27.78	2564.31	20.998	0	0	604.022	32.378	0	0	10.226	24.109	498.332	226.584	14.043	9.157	39.448	1.001	15.353	94.618	33.988	51.732	9.459
CBU_2076	23.193	10.388	13.195	7	1	8.152	39.528	20.022	12.005	11.073	35.079	4.055	0	14.261	5.009	115.159	22.028	31.034	83.71	73.643	117.83	1	19.563	93.897	43.528	4	2.585	10.485	58.675	1	9	0	1	1	10.155	9	13.677	10	23.714	36.701	13.305	29.14	73.919	89.131	156.302	25.406	11.147	124.401	167.713
CbuK_0688	0	0	4.353	0	0	1	0	0	0	0	0	0	0	0	0	44.268	0	0	0	161.108	1202.03	0	0	1	0	19.145	12.019	0	0	0	0	0	0	0	0	0	0	0	79.953	74.135	30.301	0	0	0	0	0	0	0	0
ccmA	1290.67	426.421	5122.11	714.162	1259.62	1993.94	240.637	531.409	629.64	100.814	6186.31	649.617	477.371	2707.78	479.963	3257.34	279.468	520.357	1857.9	2821.97	2455.41	576.268	481.049	3693.95	4395.81	4356.21	3121.25	729.147	3635.17	3135.67	405.232	327.348	2714.54	4604.01	623.676	406.258	2515.55	3239.79	4526.15	2124.47	4717.99	2206.26	651.123	312.857	557.601	1564.7	888.934	2438.52	2501.07
ccmB	24.253	20.002	150.625	11.066	4	234.058	35.914	78.685	227.896	13.77	15.035	37.278	30.375	30.066	1	61.164	4	83.444	106.588	50.697	55.405	12.004	25.249	223.478	59.517	860.956	5	78.095	157.803	33.474	14.112	48.748	532.589	100.793	41.505	20.275	704.991	64.365	151.808	300.668	356.631	335.528	78.189	105.959	92.742	138.377	101.369	66.832	48.744
ccmC	30.77	135.964	108.093	26.011	2	452.309	69.652	92.505	283.144	14.054	428.503	26.7	63.371	293.681	4	103.544	2	79.391	34.398	78.553	87.781	17.371	31.34	345.246	306.216	1220.14	149.623	88.607	148.928	56.365	63.681	124.207	410.961	110.962	603.075	198.379	911.582	420.489	201.25	768.661	627.902	639.431	272.756	130.472	148.943	210.79	84.342	48.076	20.251
ccmE	21.584	4	59.55	8.325	3	123.026	16.566	63.886	145.706	6.026	7	28.733	10	39.412	2	59.178	1.001	73.971	62.645	17.074	57.476	5.004	20.322	152.357	39.945	585.403	0	61.617	89.907	16.021	20.197	27.028	299.233	47.482	3.007	10.049	604.691	21.317	61.169	160.743	228.028	99.27	55.982	46.346	51.249	150.528	60.224	30.191	25.106
ccmF	254.634	112.729	857.698	87.903	105.284	2004.51	348.586	236.904	850.464	76.386	110.049	245.638	156.079	311.577	71.108	526.89	60.07	495.241	748.165	323.822	379.607	148.373	119.248	900.638	284.999	6246.54	197.195	281.954	939.502	416.382	354.801	620.629	1885.7	580.327	445.677	249.813	3224.07	291.123	935.973	1692.79	1338.16	1627.85	487.114	421.686	606.789	556.413	372.61	302.38	286.175
cdpA	3101.54	1959.06	4609.88	5032.92	7236.96	11043.6	1807.39	2599.91	1909.57	4381.99	5628.99	3744.4	1791.76	6698.09	5721.15	3917	5190.07	1939.13	916.769	8605.21	8478.87	3096.73	1765.92	15004.9	3433.78	9980.37	4964.93	3140.66	2971.84	5007.04	3780.54	2491.63	8893.6	4657.02	867.616	2485.25	12802.8	16582.6	6954.73	6448.13	20807	8740.07	5912.14	3133.37	9496.86	8667.95	1461.58	2769.32	1932.18
cds6	0	0	0	0	0	33.304	0	0	0	0	0	0	0	0	0	4	0	0	0	0	0	0	0	0	0	0	0	0	0	0	0	0	0	0	0	0	0	0	0	0	0	0	0	0	0	0	0	0	0
cdsD	0	0	0	0	0	216.047	0	0	0	7.013	2	0	0	0	0	0	0	0	0	0	0	0	0	0	0	0	0	0	0	0	0	0	0	0	0	0	1	0	0	0	47.279	0	0	0	0	0	0	0	0
cdsL	0	0	1	2	0	0	11.051	0	5	0	8.001	2	0	12	0	1	0	0	7.002	7.227	1	0	3	3	1.002	3	8.07	0	1	30.874	0	0	6.187	0	0	0	6.031	0	0	0	79.045	0	4	0	2	0	0	3	0
cdsN	3807.92	252.658	762.819	1233.47	841.935	2109.76	258.077	1804.24	274.522	684.389	636.81	918.989	449.61	259.378	735.274	102.059	1131.68	976.205	120.531	2755.33	200.687	2266.39	1027.41	2580.32	67.425	3567.71	114.584	1080.79	187.856	432.495	1035.95	1177.12	360.341	2214.39	82.945	206.664	539.881	191.299	94.238	106.945	1582.91	965.068	74.009	1183.32	1238.56	691.594	690.64	410.314	332.344
cdsS	2.012	0	16.006	2	0	2.044	0	0	0	0	2	2	0	0	0	6.597	0	1.052	2	3.084	1	0	0	0	1	233.932	0	16.298	19.733	3.618	2	0	6	10.11	0	0	4.026	0	7.314	5.048	4.331	0	7.129	0	2	0	0	0	0
cdsT	0	0	2	0	0	21.903	0	0	0	0	0	0	0	0	0	0	0	0	0	1130.28	0	0	2	0	0	0	0	0	0	0	2	0	9.109	0	0	0	0	0	0	0	4.09	8.052	0	0	6.004	6.05	15.484	0	0
cdsV	107.394	99.178	153.408	31.275	11	453.098	0	73.604	0	46.263	66.892	206.179	94.184	598.476	315.816	185.568	360.64	51.612	24.623	19.508	29.755	73.87	54.241	908.385	68.768	104.977	7.009	42.15	190.848	389.261	6.001	4.015	161.294	81.577	0	1	245.343	166.588	32.216	13.175	669.77	125.662	82.912	85.182	513.34	259.718	11.007	21.711	10.445
cdtB	0	0	8.004	0	0	0	0	0	0	0	0	0	0	1	0	0	0	0	0	5.031	2	0	0	0	18.159	0	0	0	3	0	0	0	0	0	0	0	0	0	61.996	43.502	3.334	12.144	0	0	0	3.124	4	0	25.179
ceg34	0	0	0	3	0	22.16	0	9.396	0	0	0	0	16.015	0	13.425	0	0	0	15.623	4.794	0	0	2.123	0	1	1	0	7.002	0	8.006	0	0	8.03	1	1	0	0	0	0	1	0	0	0	0	0	0	0	58.597	67.918
cesD	0	0	0	0	0	0	0	0	3.097	0	0	0	0	0	0	0	0	0	0	0	0	0	0	0	0	0	0	0	0	0	0	0	0	0	0	0	0	0	0	0	0	0	3.224	0	0	0	0	0	0
cesD2	0	0	0	0	0	0	0	0	4	0	0	0	0	0	0	0	0	0	0	0	0	0	4.03	0	0	0	0	0	0	0	0	0	0	0	0	0	0	0	0	0	0	0	0	0	0	0	0	0	0
cesF	0	0	0	0	0	0	0	0	0	0	0	0	0	0	0	0	0	0	0	0	0	0	0	0	0	0	0	0	0	0	0	0	0	0	0	0	0	0	0	0	0	0	0	0	0	0	0	0	0
cesL	0	0	0	0	0	0	0	0	1	0	0	0	0	0	0	0	0	0	0	0	0	0	0	0	0	0	0	0	0	0	0	0	0	0	0	0	0	0	0	0	0	0	0	0	0	0	0	0	0
cesT	0	0	0	0	0	0	0	0	2	0	0	0	0	0	0	0	0	0	0	0	0	0	0	0	0	0	0	0	0	0	0	0	0	0	0	0	0	0	0	0	0	0	0	0	0	0	0	0	0
cfaA	0	1	0	0	0	36.373	41.826	0	0	5.043	1	0	0	0	0	21.472	0	0	0	3	6.578	1.001	2	61.59	0	427.348	0	0	0	0	11.006	3	3.032	0	1	0	0	15.033	24.38	0	1	0	0	1	0	82.428	1	44.615	0
cfaB	0	0	0	0	0	0	2.003	0	0	0	0	0	0	0	0	3	0	0	0	0	0	0	0	0	0	0	0	0	0	0	0	0	0	0	0	0	0	0	0	0	0	0	0	0	0	0	0	0	0
cfaD'	0	0	0	0	0	0	0	0	0	0	0	0	0	0	0	0	0	0	0	106.622	0	0	0	0	0	0	0	0	0	6.066	0	3	0	0	0	0	0	0	0	0	0	0	0	0	1.015	0	0	0	0
cgs	731.899	366.04	390.59	747.081	333.918	1482.23	465.337	125.647	83.168	1318.14	314.535	915.16	252.179	4234.23	2213.15	884.39	1253.17	296.488	96.377	18074.1	384.758	185.094	2690.97	3231.81	848.274	1959.65	1025.21	420.825	952.541	17109.3	2713.75	1068.81	612.449	116.374	140.655	210.628	395.212	170.167	1153.37	231.555	7357.49	527.52	166.518	275.867	2283.51	938.576	350.699	181.726	111.558
cheA	5503.26	3475.62	3176.16	2262.71	2919.37	5376.86	2593.25	1062.61	1028.86	9592.66	3889.48	3072.92	7524.63	10169.7	3795.52	3440.77	6699.62	2899.19	4033.68	10809.4	4808.42	1133.48	3684.91	6545.94	3167.12	15106.9	4712.79	2250.57	5470.65	6310.65	3317.52	2169.67	4219.88	4866.46	4172.95	5664.48	7310.17	2792.26	8166.59	4960.6	12737.5	5631.44	3676.6	2927.61	8957.88	14719.9	21010.5	3410.87	2678.87
cheA-2	39.298	8.003	10.379	125.579	12.213	80.165	22.626	138.354	16.452	69.422	40.464	44.45	38.622	19.062	82.647	4.802	57.545	10.278	4.216	29.482	104.464	39.3	24.698	26.29	8.065	23.352	5.164	51.597	88.767	26.593	72.954	95.975	0	0	385.825	374.133	20.591	2.182	26.522	26.646	100.731	208.56	1	12.339	46.6	85.579	28.438	101.306	29.327
cheB	2113.01	1670.2	3009.93	4621.43	2914.68	4987.51	1617.86	3680.44	435.281	7826	1855.34	3667.44	1044.39	4351.33	4173.36	1835.11	3809.95	4029.71	19861.2	5100.97	2338.85	4959.26	2937.88	4568.55	1575.31	5811.44	3581.17	3797.76	2330.51	2578.59	3847.35	4550.91	4067.82	7474.48	2032.81	3211.86	4735.96	1417.93	2715.08	2803.89	5843.69	3473.93	1917.94	3087.12	5039.97	3062.19	1024.44	3116.96	3314.7
cheB-2	947.754	2455.11	4384.45	336.831	1298.64	4659.82	200.638	243.61	397.97	108.812	1101.25	189.675	314.972	2303.65	204.383	234.699	448.188	769.493	262.016	1573.84	4227.82	215.327	579.663	3212.37	4516.35	1491.59	5959.97	286.797	13202	685.224	269.21	210.382	308.551	1061.79	70.116	103.738	14300.8	1236.64	2239.7	1432.26	5240.37	925.176	479.488	565.354	1705.73	3507.22	2068.39	1056.96	654.241
cheD	4277.5	1857.07	1146.7	2635.18	12473.2	14969.6	596.045	1286.48	1231.19	7754.69	3113.21	1566.22	4012.26	8319.46	5166.43	1744.43	3420.32	1691.25	1230.39	9159.61	6145.18	1455.26	1922.82	32306.7	5559.16	8055.99	8177.43	3031.25	3277.84	5611.66	2715.35	137.858	6095.9	2985.82	2208.11	2415.6	4630.5	3493.34	3864.26	1191.92	15900.1	7320.51	1632.61	3304.88	9074.37	10511.1	1494.02	2203.9	1429.07
cheR	352.452	292.724	231.238	338.684	710.608	1077.01	67.523	182.101	41.194	214.899	199.925	367.057	306.367	1661.92	623.839	366.213	866.913	173.845	71.253	385.045	854.421	204.554	178.28	472.132	386.936	375.35	576.544	246.699	654.696	1013.65	380.068	18.382	374.74	247.864	282.803	249.054	569.894	466.709	876.211	763.148	2330.41	748.7	216.547	487.064	1609.49	1133.66	484.034	175.464	123.153
cheR-3	127.732	26.316	5.019	18.205	7.001	314.004	0	2.146	115.251	548.788	151.47	28.037	148.08	124.406	152.273	2	36.118	38.905	21.197	1150.68	58.895	11.035	81.173	959.067	20.455	526.521	207.778	59.401	28.033	80.365	20.152	58.08	247.698	337.389	2	133.007	124.523	86.37	4.281	51.533	207.368	259.489	47.526	52.032	58.441	270.356	0	6.01	1
cheV	1156.49	667.494	573.746	473.276	3958.88	1910.63	581.946	521.436	279.772	491.956	807.738	616.582	8997.96	2784.05	989.272	1285.76	814.107	2641.25	246.749	1672.43	1539.53	440.172	679.422	4764.7	798.176	1149.05	1105.1	572.553	2022.69	1994.08	793.354	183.222	656.802	942.291	488.342	584.035	1121.76	1174.74	7288.69	1549.23	4367.16	1480.51	223.739	761.958	1998.86	1736.45	632.703	367.385	355.423
cheV1	2.742	0	0	8.13	0	3	2	1	2.085	3.002	11.003	6.029	0	10	2	0	3.001	0	0	2	1	1	0	2.019	5.006	0	2	0	14.167	25.796	5.002	0	9.499	25.136	0	0	6.033	6.008	2	5	13.194	0	2	1.029	17.03	0	1	4.062	1.015
cheV2	30.77	3882.67	678.841	13.542	24.047	39.446	2	28.032	1	1	1	222.543	549.986	3981.97	74.58	61.28	11.024	11	3	707.425	9.457	193.346	3	1420.44	7709.33	11.02	5165.13	1252.05	8.183	6.003	48.592	783.052	0	4.001	9678.98	3637.26	2	5020.51	463.352	5124.21	2568.51	1778.32	1104.29	490.622	1018.48	3.083	4	2	0
cheV3	108.543	27.825	17.184	3.203	11.227	191.186	16.697	21.653	8.904	9	65.717	148.457	26.709	434.482	20.98	59.386	59.131	12.003	9	7.002	50.399	6.045	86.786	109.323	19.014	98.202	11.244	30.005	48.452	235.113	41.484	27.726	76.47	42.315	48.111	44.182	57.843	113.597	16.154	7.208	363.007	282.748	30.366	76.786	85.642	164.221	28.491	101.279	128.674
cheW	450.497	354.268	193.825	158.654	374.389	1159.22	337.878	154.3	107.99	681.796	599.275	310.5	334.217	1678.42	775.54	565.294	338.166	117.369	118.03	1588.67	385.049	161.201	181.547	1905.35	248.231	786.52	318.329	162.548	388.442	624.589	242.212	54.76	584.084	705.033	356.091	282.136	350.557	381.21	502.256	656.755	1736.51	937.914	222.438	282.783	304.029	797.264	251.265	252.853	266.999
cheW-2	168.393	103.743	159.176	132.556	25.268	457.87	0	103.22	121.68	118.287	233.798	221.766	282.261	600.357	267.891	209.537	423.29	93.218	50.926	159.37	67.326	94.262	138.364	19.043	96.979	792.276	207.66	97.709	243.896	474.352	27.134	92.835	310.498	471.123	25.646	70.787	416.168	291.371	56.038	44.194	1156.94	467.381	53.198	120.769	541.391	501.803	69.712	66.316	91.073
cheY	7097.83	8877.92	24352	18008.6	53230.8	6257.37	12771.8	15133.6	86486.8	36951.9	7860.46	18128.3	3045.47	28675.1	15372.3	13720.3	20337.1	20942.1	21379.8	12274	31570.3	19301	37018.5	17014.8	44652.2	8274.91	12819.4	20239.6	19638.7	7227.25	20735.9	24119.5	22097.2	9297.34	35669.8	18798.6	14379.7	29979.4	59967.8	12011.6	22725.9	11813.3	13002	14497.2	22454.7	16795.7	22869.4	7346.93	17651.6
cheY1	23.247	145.288	364.831	11.002	2.002	66.129	247.969	6.426	1	2.096	265.865	92.824	9.005	31.938	12	1166.92	15.007	16.587	1273.96	51.945	55.665	5.001	49.008	482.075	23.088	46.373	1025.56	7.003	369.174	1537.82	7	5.001	1309.12	139.353	5.004	2	0	59.88	54.127	90.103	81.23	72.119	307.081	11	15.144	95.312	97.112	397.544	736.856
cheZ	28.146	11.113	2	6.012	2.516	131.547	26.227	4	12.017	130.266	4	7.022	8.068	40.407	48.426	16.854	0	2	0	20.981	10.02	6.001	0	311.615	4.006	183.089	0	28.499	8.018	20.847	5	1	36.112	4	0	0	5.459	14.874	28.139	0	7.017	174.233	8.2	27.548	23.007	80.807	2	22.39	5
chpA	4207.43	6813.08	2042.94	1373.48	2394.73	5102.36	13587.1	648.207	17420.1	1776.73	13406.4	1565.89	904.912	7314.77	2701.42	8255.7	936.532	1410.05	3949.77	3645.09	7351.3	833.85	701.204	6670.85	4926.65	3584.98	4668.43	3177.78	6218.49	4554.79	981.364	726.41	7038.83	9779.93	2970.74	4470.15	11987.5	3593.66	4781.77	5717.59	8330.66	5295.82	5788.26	1441.19	3228.49	11853.7	18551.6	8877.14	11838.4
chpD	201.734	328.339	1045.58	273.173	29.744	359.748	769.141	108.869	60.337	50.523	1077.1	173.82	82.603	657.955	559.431	608.672	58.526	61.204	213.472	429.754	1260.24	388.475	33.908	270.795	270.177	197.463	939.236	334.536	688.238	300.446	404.357	1286.91	1188.76	2611.28	1968.81	6630.91	1335.36	245.573	4729.75	822.746	1167.33	1400.16	495.682	455.382	1030.24	345.028	132.904	1888.67	1219.12
chuA	1819.56	2886.64	1322.46	345.362	359.751	4164.9	8326.98	168.654	17006	43.052	11437.2	719.492	114.215	1810.06	770.781	5817.96	98.125	933.108	11314.3	1277.4	4693.03	75.517	84.179	1992.32	879.02	992.006	5122.22	459.415	6907.17	950.621	153.044	213.921	11489.2	9706.15	5133.91	257.215	7636.45	1604.68	4655.54	2599.76	2296.29	2348.68	3554.38	1392.46	1686.93	1019.12	822.065	4076.53	7515.87
chuS	1	0	2	0	2	523.341	26.385	40.302	145.931	0	2	1	1	2	0	4.039	0	0	1	30.804	0	1	0	827.319	0	30.082	0	27.005	0	2	7.564	0	622.603	68.144	0	4	836.742	9	553.088	532.501	350.548	0	1	8.079	23.966	46.242	2	8.156	2
chuT	41.57	3	0	0	0	386.806	14.052	16.696	66.255	5	1	0	1	3.173	0	0	1	0	0	14.192	7.009	0	1	139.782	0	30.372	0	0	0	113.25	1	0	622.497	27.799	0	0	313.678	13	427.965	342.312	129.362	1	3	5.001	12.342	16.036	4	2	3
chuU	1135.29	4226.18	5168.27	1338.42	6339.75	4698.61	3064.69	1647.13	938.522	3419.76	4001.29	2325.26	477.92	2892.92	786.247	4335.67	1878.73	884.508	3325.33	4832.62	3228.24	662.957	2569.21	3690.35	9003.58	8710.1	5265	763.663	2664.77	878.228	2283.65	2958.68	4266.56	3092.37	8477.79	7141.12	6983.49	6560.38	6354.1	7965.36	6580.58	3165.21	3422.22	1485.69	3034.81	2290.12	1570.75	2544.8	2446.2
chuV	1219.35	1273.24	2578.4	2688.33	1744.99	3535.6	1301.14	2402.78	6844.32	4493.65	484.284	2765.34	541.266	2985.92	2290.57	969.146	2196.76	3489.87	534.518	2363.13	1052.4	3000.47	3466.68	4788.62	3035.69	3637.55	2818.54	2164.82	1267.19	1236.73	6617.84	8273.46	2081.96	1233.57	3310.03	4870.28	3816.11	1897.11	3064.96	4677.95	2910.42	2459.43	1380.88	1798.8	2473.72	2940.43	3392.19	1258.14	1187.76
chuW	2332.54	1676.12	1271.66	1291.22	736.748	4125.57	481.028	628.035	616.064	1116.62	1191.85	1447.31	652.569	2095.29	2055.68	1858.45	1538.17	827.233	803.94	4373.17	1076.32	360.468	815.617	2644.84	853.166	2829.38	671.825	547.982	1381.84	1322.51	1287.55	361.084	962.504	1083.8	807.484	1994.15	2089.42	461.155	912.585	936.657	3587.71	1813.37	1591.63	1126.39	2643.2	2221.75	1746.28	2211.14	913.906
chuX	0	0	0	0	0	246.552	9	0	15.021	12.977	0	0	0	0	0	1	1	0	0	2.051	0	0	0	51.134	0	3	0	0	0	1	1	0	0	0	0	0	4	0	5.013	0	0	0	1	0	4.001	0	0	0	0
chuY	0	0	0	0	0	185.538	10.263	6	15.156	8.003	0	1	0	0	0	2	0	0	0	9.314	0	0	0	26.271	0	2	0	0	0	1	0	0	0	0	0	0	3	0	1	0	0	0	2	0	4	0	0	0	0
cif	0	0	0	0	0	0	0	0	0	0	0	0	0	0	0	0	0	0	0	0	0	0	0	0	0	0	0	0	0	0	0	0	0	0	0	0	0	0	0	0	0	0	0	0	0	0	0	0	0
Cj1135	840.776	283.078	2692.36	403.735	2624.79	349.413	882.97	247.701	21745.5	9615.37	184.612	2692.11	68.576	272.72	3406.34	520.235	673.29	731.046	740.094	1813.66	2845.89	1724.62	2624.85	814.234	968.097	348.978	135.605	400.2	3289.12	2993.87	153.988	122.166	1026.68	751.185	8.001	264.681	1898.77	82.006	2083.12	529.937	588.655	102.698	300.882	1960.33	2021.6	1924.11	3357.52	394.807	1418.66
Cj1136	346.443	69.736	1155.67	106.363	2572.92	108.756	815.107	1813.01	178.627	427.974	443.779	855.751	6126.93	112.076	1510.74	122.139	873.07	2427.3	87.817	67.521	549.83	343.986	306.388	208.831	32.48	1206.9	453.611	888.974	67.719	241.937	508.141	726.697	98.679	730.603	12.038	133.009	217.963	110.666	37.564	55.038	792.282	730.847	135.485	699.589	756.762	357.5	32.9	53.682	92.736
Cj1137c	6023.2	2741.73	171.696	34.448	119.402	1006.86	390.828	57.052	10019.9	96.012	38.745	215.699	11.018	385.709	34.982	86.998	28.371	94.06	60.342	65.706	1097.19	12	433.646	152.572	153.977	274.101	362.412	259.869	126.853	155.515	100.369	14.001	140.345	101.541	31.067	197.393	4932.42	53.559	596.177	257.712	16.052	48.84	38.77	95.677	724.069	264.481	247.788	105.651	32.035
Cj1138	36.907	173.086	31.862	11.446	119.185	550.307	1230.41	23.369	5.004	3972.22	41.124	36.311	16.856	70.806	62.184	46.094	11.139	1841.4	23.177	13.024	65.409	11.027	1104.13	2439.21	25.032	17.094	87.548	16.009	28.552	24.075	34.419	15.002	6.005	5.953	23.833	36.977	49.868	80.335	136.822	16.447	171.507	75.944	40.644	25.896	63.856	49.455	22.027	423.627	223.035
Cj1416c	176.094	149.328	184.457	68.963	615.213	67.408	321.249	183.992	47.238	81.989	595.271	154.786	77.852	352.319	120.629	132.376	301.476	6375.7	35.682	1618.58	1366	249.282	285.007	173.171	128.625	31.915	683.573	220.518	196.56	570.897	376.307	56.863	20.003	25.89	714.076	465.542	45.756	135.288	144.081	70.947	4535.36	1017.42	141.24	206.854	350.207	247.216	358.314	38.423	50.731
Cj1417c	60.095	134.554	18.082	14.004	9.017	190.868	4.002	0	0	33.311	542.741	92.187	18.08	187.847	14.782	8.04	39.392	3	96.099	121.085	36.627	0	13.37	0	131.087	0	0	33.273	7.014	5.001	30.286	0	34.483	90.967	1910.65	2	1.002	21.012	9.044	0	19.259	4	0	86.931	249.881	2.002	2.03	0	0
Cj1419c	40.042	347.092	16.773	33.273	8.079	221.965	0	0	8.398	47.371	25.38	19.049	13.009	102.935	30.645	42.785	653.593	53.064	0	105.825	14.133	19.011	19.06	0	19.383	2.005	2	48.186	196.975	103.303	154.839	0	0	6.004	394.193	161.744	0	25.821	0	10.282	193.658	555.526	5	98.782	487.383	65.906	3	10.288	0
Cj1426c	0	0	0	0	0	0	0	0	0	0	0	0	0	0	0	0	0	0	0	0	0	0	0	0	0	0	0	0	0	0	0	0	0	0	0	0	0	0	0	0	0	0	0	0	0	0	0	0	0
Cj1427c	2.477	1	150.601	0	5.001	7.299	0	3	3.002	2	78.121	490.938	106.135	8.975	0	1	4	12.005	6.04	7	129.667	78.799	12.028	4.171	81.248	30.012	0	9.017	50.435	5.451	4.613	8.902	76.417	7.382	0	0	103.858	2.003	107.228	51.805	18.22	1.019	10.498	3	4	1.045	170.127	1	2.567
Cj1432c	3	26.018	319.281	51.408	21.006	1283.29	1930.94	17.002	192.489	5	22.008	131.108	11.001	50.614	2	17.14	12.199	52.916	476.858	34.576	3111.03	45.662	4.003	306.792	91.947	18.602	987.762	138.016	4481.17	59.172	44.055	5	74.576	5.013	2	0	4.21	231.965	674.569	101.769	49.697	0	109.905	44.094	1555.99	1.012	3.071	34.555	77.353
Cj1434c	1098.33	392.126	842.668	459.625	1070.92	1801.08	251.28	129.267	25.329	393.05	363.728	270.402	83.985	504.145	886.635	221.347	193.61	144.908	953.777	3573.76	312.042	183.733	76.76	310.554	736.625	381.7	673.567	94.783	265.276	4623.32	670.648	216.328	1333.07	374.393	937.232	1582.27	858.844	179.548	239.126	292.399	2188.59	307.668	577.958	402.977	2872.45	2679.97	4958.73	576.305	437.175
Cj1435c	0	0	0	0	5.012	330.487	0	0	0	0	0	0	0	2.082	0	0	4.001	2	0	0	0	0	0	18.093	0	1.004	19.599	14.004	0	1	9.004	0	0	0	20.313	0	0	0	0	0	0	0	0	0	0	0	0	0	0
Cj1436c	210.693	665.777	361.891	173.938	856.474	925.906	877.896	81.66	115.379	223.535	87.913	233.583	135.859	995.5	508.058	423.599	1099.39	131.807	23.182	3168.95	179.515	48.098	57.294	726.103	387.718	172.713	311.306	162.155	577.483	503.9	131.024	49.52	153.628	57.333	2	158.492	645.213	234.001	158.028	178.459	3119.76	423.399	186.736	134.706	1521.27	787.4	902.735	330.435	99.521
Cj1437c	2275.25	3758.8	7684.6	4351.34	3562.99	4293.79	1982.97	3461.12	4379.15	2686.71	3132.2	5286.07	1142.82	6424.92	4289.56	2134.67	3046.4	3716.26	5896.94	9606.11	2328.66	3525.64	2345.99	5336.55	3095.74	2264.65	2711.14	3648.68	4803.18	16341.1	2900.64	4091.66	9934.5	5852.13	4297.69	10936.6	3316.3	2467.03	5289.71	2321.24	6663.43	6019.62	2512.29	2951.4	6464.19	3565.56	2495.81	4708.85	3049.86
Cj1438c	867.123	2958.2	2833.77	4429.82	819.532	2962.82	3953.56	679.608	281.916	2073.96	581.371	2594.53	262.851	2096.21	938.018	1068.98	767.937	463.701	580.39	1628.64	1328	721.156	434.85	2747.05	1450.8	3491.35	3819.4	731.401	3354.79	1728.93	429.689	127.736	447.947	503.884	4848.49	2056.07	1865.11	324.503	4952	2389.62	4916.61	819.421	535.378	408.492	925.939	1611.45	1083.48	2034.43	739.591
Cj1440c	7.322	12.09	282.876	2.018	8.015	14.785	0	4.502	10.541	5.537	14.007	3	41.389	17.34	26.009	0	7.005	8.877	53.21	5.218	1	0	2	130.919	1	0	52.96	20.509	16.349	2	1	1.001	10.007	5	0	27.042	57.9	7.003	12.003	0	13.959	17.098	20.987	32.815	34.299	47.418	47.712	28.859	3.001
clbA	7	11.631	1	3	1	275.406	0	4	0	0	2	1	1	1	5.001	0	1	4.024	0	8.131	1	0	0	20.189	2	8.016	0	3	3	0	2	2	2	4.069	0	0	25.152	1	0	1	4.073	7.843	5.013	4.455	15.02	9.172	4	9.022	0
clbB	123.274	58.295	92.771	52.507	37.27	4985.22	9.076	70	167.162	49.667	41.022	154.954	49.321	228.742	42.125	172.532	27.033	44.398	15.105	299.333	54.49	91.881	82.662	152.978	102.073	716.741	260.168	100.163	842.796	21.005	59.198	10	1013.74	185.158	18.194	615.752	46.45	45.291	1053.33	842.921	1288.65	22.325	136.266	16.004	134.55	102.201	33.004	21.004	53
clbC	48.014	27.329	159.639	439.982	4.004	1207.08	3	93.01	1	19.757	574.877	30.159	15.89	285.443	43.558	117.086	4.015	16.014	8	255.239	41.334	16.512	24.131	217.029	23.017	1.003	4	87.658	43.798	142.925	29.773	7.024	6.014	14.06	0	13.049	93.782	31.157	185.293	204.136	131.759	113.71	114.568	58.887	131.371	309.527	349.643	36.823	9.306
clbD	630.985	450.469	407.193	259.763	76.605	658.559	1077.45	164.396	89.948	181.417	2273.44	391.798	141.657	1033.03	325.973	1112.56	79.472	198.695	555.929	1840.8	686.597	113.498	276.912	203.681	344.587	169.073	842.184	220.903	813.153	451.967	206.114	46.674	677.824	1328.12	1624.35	406.77	655.325	321.201	823.1	387.963	1162.31	423.323	984.044	337.961	742.441	595.52	263.828	967.055	814.646
clbE	0	0	1	0	0	71.09	0	4.423	0	0	0	0	0	0	0	0	0	0	0	0	0	0	0	0	0	0	0	0	0	0	0	0	0	0	0	0	0	0	0	0	0	0	0	0	0	0	0	0	0
clbF	62.159	60.414	191.21	102.487	968.116	497.827	231.827	83.918	10	2262.47	58.567	145.057	78.86	148.456	166.655	68.344	28.194	39.13	51.385	453.283	43.326	60.18	695.708	1251.21	34.858	13.306	122.403	101.293	211.275	74.751	43.444	41.167	17.27	32.526	38.817	1323.26	83.096	50.149	60.743	35.959	173.651	302.633	892.323	50.259	343.39	70.29	60.038	198.192	200.214
clbG	4671.86	1450.65	1902.9	981.833	1863.43	5634.84	249.693	134.858	5092.34	3256.78	2121.63	1324.14	6313.94	2586.16	714.471	1733.77	1710.48	3281.69	934.292	1610.58	1624.34	615.991	2060.45	1056.28	3013.88	4210.48	2022.73	690.057	3589.49	8005.98	1890.5	2154.45	1864.25	5549.24	6150.5	1448.84	2027.06	1976.48	2560.97	2327.22	2657.88	1207.41	2065.41	1811.43	2410.3	2243.37	3580.53	377.314	937.534
clbH	1241.72	263.113	559.036	821.15	286.966	2603.07	13.004	484.054	67.669	261.174	257.987	1039.34	378.001	2451.14	1106.84	634.547	222.784	132.611	1544.32	1347.95	1113.23	403.035	175.531	3251.19	182.826	581.441	151.693	169.663	4118.68	1669.11	544.221	247.772	288.542	256.326	131.288	2052.46	778.385	437.332	245.754	347.136	1865.62	653.55	460.347	741.204	959.049	1277.01	921.481	390.421	188.111
clbI	1320.97	1993.09	873.007	2109.82	1172.24	4584.46	431.262	1571	276.261	354.426	709.197	945.955	459.489	2315.86	1608.53	740.687	1451.73	673.446	379.834	2472.6	846.4	2212.71	551.944	2845.62	1659.26	2191.83	1546.13	1384.18	1683.51	1304.32	2744.98	3194.61	1619.03	1772.76	1265.8	2664.71	1314.42	3048.07	2334.07	680.999	2304.36	1594.56	672.96	1151.4	3227.16	1809.83	846.393	1756.49	852.072
clbJ	566.781	785.161	762.928	318.183	46.77	1757.62	219.457	328.205	112.896	1543.63	13124.9	369.812	228.142	386.535	705.345	4795.1	266.131	296.835	994.467	1325.1	1141.27	256.121	221.74	90.216	74.632	3019.78	3602.68	287.407	2022.92	680.089	238.305	137.913	1016.47	637.759	4208.04	361.043	370.996	156.229	639.409	346.137	1100.77	769.653	264.95	158.452	366.827	1493.43	2081.83	132.188	158.468
clbK	4978.72	2065.35	2454.88	642.603	877.677	6790.63	582.974	540.205	894.689	2464.83	845.316	351.498	139.866	1622.65	523.157	1377.38	266.308	391.776	2123.07	919.598	2864.43	856.271	240.301	953.179	2961.8	4941.2	1424.74	738.574	3973.91	1715.77	398.52	395.002	2450.99	4394.39	1327.99	701.461	1003.54	2448.4	4571.12	2339.8	1375.87	1067.79	1950.2	939.058	1374.3	650.457	850.995	696.157	1520.74
clbL	63.91	938.303	316.884	221.884	145.455	751.895	77.829	47.31	44.302	15.02	364.231	162.666	56.626	122.623	147.498	146.851	118.933	289.296	214.213	319.364	171.007	154.018	25.028	337.347	242.633	320.409	778.817	122.92	429.628	17.645	308.992	879.347	343.193	1811.32	1302.42	4943.77	254.31	107.588	106.457	63.61	528.636	1388.81	515.546	652.577	1642.96	271.777	82.389	195.996	506.339
clbM	3295.42	3923.2	6442.24	3018.35	1125.78	8955.08	5903.78	1505.02	9867.43	4977.83	9254.72	6329.58	2405.9	11673.2	5352.92	9139.55	1775.61	1254.95	6744.35	18667.9	6198.74	2085.94	3507.03	6562.85	5882.58	5675.51	6201.47	3092.05	5163.84	3826.38	3340.51	2311.61	7542.48	4197.18	10870	6540.55	6252.3	4297.23	13903.1	7666.61	9393.25	9196.12	4674.82	2583.66	6183.41	5785.72	3000.86	8263	5522.75
clbN	970.239	641.85	838.692	256.419	2728.91	2146.35	1955.79	389.87	8681.87	936.578	1066.65	184.574	58.043	501.344	530.237	1242.09	1059.03	119.142	4343.28	449.728	1082.75	166.969	282.036	1787.65	1671.44	130.292	1256.71	233.379	694.412	227.34	421.48	87.623	4775.47	763.311	166.157	153.071	1725.24	390.69	408.161	642.333	1182.06	481.458	1178.98	422.942	564.174	758.841	716.001	999.879	2448.3
clbO	0	0	2	0	1	828.873	0	14.001	0	0	1	0	0	0	0	1	0	1	0	9.222	1.012	0	0	0	0	683.596	0	0	5.003	0	0	0	0	0	0	0	0	4.014	0	0	17.337	0	0	0	0	0	0	1.195	5.021
clbP	55.186	51.165	31.164	93.404	12.024	1231.28	8.012	493.853	5	60.152	30.36	56.834	11.013	301.683	86.811	32.079	6	4.019	23.136	43.523	148.303	196.194	2.019	2923.22	10.314	30.273	3.001	294.389	81.625	382.885	133.937	29.029	9	10.063	2	20.067	740.066	1694.18	1.003	9	161.95	0	36.787	5.004	4	401.803	402.13	2	1.003
clbQ	0	0	0	0	0	230.107	0	3	0	0	0	0	0	0	0	1	0	0	0	5.001	0	0	0	0	0	0	0	0	0	0	0	0	0	0	0	0	0	1.001	0	0	0	0	5.223	0	0	0	0	0	0
clbS	0	6.381	0	0	0	163.125	0	0	0	0	0	0	0	0	0	5.005	0	0	0	4.966	0	1.028	0	52.307	0	2.002	0	0	2	0	0	0	0	0	0	0	0	0	0	0	0	0	13.395	0	0	1	0	1	0
clfA	463.513	399.787	114.385	3172.91	129.361	3521.93	545.454	466.754	1966.03	1103.42	179.622	321.733	231.47	813.18	539.548	549.428	549.173	430.41	123.13	3565.02	545.977	294.006	1228.94	254.606	277.626	39.051	112.095	205.462	1045.16	2518.88	289.235	187.927	3794.71	457.988	53.212	4132.34	851.804	520.523	1082.27	600.152	17995.7	893.499	645.388	185.334	556.864	709.575	784.498	531.551	208.104
clfB	698.385	2025.27	1660.49	1516.72	1557.35	9732.52	68.818	1400.36	426.371	1323.97	538.242	2915.3	641.575	2060.39	1577.2	3202.2	1230.7	885.042	413.164	2904.7	692.031	2320.66	2712.05	685.122	1144.79	2523.39	973.069	1185.29	1990.83	1078.11	1630.26	1463.22	966.304	1145.98	752.841	15332	1533.72	366.392	7427.27	1548.23	3654.32	1913.56	1713.94	829.187	2375.08	1405.43	1708.82	623.444	440.922
cloSI	5	27.074	1	17.002	4.002	24.427	0	1	0	2	0	4.009	4	308.87	0	2	5.003	0	2.001	581.427	0	0	346.587	0	7.013	1	0	0	0	0	1	0	0	0	0	0	0	37.445	25.511	11.013	804.079	6.001	0	17	6	221.181	5.042	0	0
clpB	107.977	20.33	11	19.173	11.009	7.08	20.001	12.208	15.028	329.432	33.423	2	13.743	118.894	91.095	12.117	80.415	16.096	173.628	25.444	33.5	36.116	20.955	115.247	28.098	1	32.358	69.875	44.048	32.059	144.426	7.004	381.407	50.184	14.443	7.048	62.663	11	7	14.45	83.041	139.807	10.796	79.927	78.472	47.052	16.023	29.667	34
clpB/vasG	147.301	87.269	60.432	308.83	38.829	518.77	193.256	66	101.497	66.853	1237.9	25.233	116.415	96.108	20.681	221.231	103.181	82.162	72.452	173.494	129.168	215.712	281.664	30.207	74.408	14.051	81.734	21.003	171.037	42.568	10.946	22.116	116.599	297.375	2241.32	97.389	302.676	59.061	376.999	768.986	92.017	316.155	95.52	36.418	73.276	77.279	58.848	432.811	208.714
clpC	41775.1	34864.6	57699.3	40500.6	38211.9	40183.8	24793.5	41770.2	15108.4	47580.7	64210.6	42156.1	46612.6	54898.4	49749.3	28083.3	46701.9	42252.1	34361.2	56038.8	27885.8	56883	34470.3	32408	38696	48279.7	57381.7	37823.2	37846.1	37669.5	58541	64594.8	49376.3	49133.5	77917.3	57957.1	31652.3	64294.8	26933.5	34600.9	40346.8	37227.5	42272.6	34242.8	51773.6	22161.1	22578.8	34485.5	29239.5
clpE	6532.33	2113.8	3993.69	13487.6	4130.81	6065.75	4230.13	7671.08	2558.52	3772.23	5821.57	6781.6	706.914	7242.88	7269.05	5467.39	4989.43	5053.17	2367.46	5925.78	4929.22	10109.2	6035.39	5723.49	1168.34	5863.83	5203.61	4252.34	3473.57	1347.91	7801.37	7804.3	5118.43	9799.06	1952.94	2117.78	6093.66	6452.7	3550.32	4610.57	5047.43	2337	2414.03	4297.72	5710.17	2515.66	1765.23	3682.5	2714.11
clpP	7894.05	5206.94	16685.2	11547.7	10398.1	9089.16	7367.3	10137	1177.86	8156.77	8590.79	10510.4	4405.31	7731.93	13180.1	6455.27	12332.2	12823.2	6449.35	9906.91	5639.93	15982.2	9586.31	5309.55	4904.34	7971.55	6397.47	13380.6	6928.14	8970.58	15858.4	17915.1	7396	9383.93	7582.27	9793.25	6102.91	5426.99	5507.23	4987.99	7986.17	5008.61	3982.01	9169.42	11604.4	5169.45	5328.4	4699.1	4796.45
clpV/tssH	737.096	376.01	406.662	1100.8	980.17	3354.36	87.031	173.024	310.287	1227.77	876.025	274.328	167.148	1300.05	119.026	677.732	4046.87	146.277	373.23	1269.6	463.848	180.511	445.556	1749.1	306.537	3727.79	877.682	70.638	507.06	783.019	393.846	119.614	1902.99	1416.03	227.912	442.044	3245.41	241.537	1240.92	2090.64	1216.43	306.011	378.891	214.48	385.491	489.041	119.474	642.549	217.074
clpV1	950.092	1282.55	1960.1	1472.51	7059.69	1223.38	777.802	634.345	7711.67	1052.22	740.052	1868.38	148.792	3516.72	1093.37	3982.83	1725.97	410.168	2089.27	6758.98	2722.76	496.435	5999.19	3665.73	2883.38	594.881	2311.52	1070.81	4297.74	1359.8	601.126	206.371	1334.87	1237.73	127.498	991.81	952.477	768.571	6271.23	5402.81	4024.36	819.049	1114.26	1610.26	5233.55	7263.28	11894	2070.22	1654.47
cna	623.211	310.838	68.092	821.454	166.07	487.617	4037.53	321.708	75.271	365.999	213.644	362.582	55.561	672.457	2832.68	64.225	804.833	26.576	95.769	1035.92	370.665	96.22	627.016	284.557	134.806	66.36	54.712	61.035	3407.17	401.008	1869.3	136.673	59.025	182.381	189.383	1007.37	176.617	103.143	315.415	135.644	4754.85	1260.04	485.601	60.6	229.574	201.114	517.703	2574.37	311.663
cnf1	0	0	1	0	0	2058.69	0	1	0	1.001	2	0	0	0	0	0	0	0	0	0	0	0	0	0	0	0	0	0	0	0	0	2	0	0	0	0	0	0	0	0	0	0	0	0	0	0	0	0	0
cofA	31.32	1	421.855	187.657	72.06	2	0	216.83	0	52.225	0	401.596	0	0	476.273	1	385.821	380.282	0	0	0	634.03	86.28	7.401	1.004	0	1.001	986.267	0	0	648.671	881.09	0	0	0	0	1	0	0	0	2.003	0	0	352.724	347.7	0	0	1.013	0
colA	1.205	1	0	35.822	0	191.727	0	11	0	6	8.027	28.683	2	169.873	0	0	0	2.028	14.31	1	0	0	2	4	4	62.028	4.01	1	35.374	0	1	0	6.019	1	2.001	2	0	0.332	1429.05	11659.4	0	3	17.889	7.024	1	236.838	65.637	8.002	11.031
cooA	0	0	0	0	0	0	0	3.001	0	0	0	0	0	0	0	0	0	0	0	0	0	0	0	33	0	0	0	0	0	0	1.001	0	1	0	0	0	0	0	0	0	0	0	0	0	0	5.362	0	5	0
copD	7.545	19.126	0	3	6.524	0	0	0	0	0	26.039	2	0	3	3	1	3.001	0	0	2	12.488	0	258.227	0	2.313	8.003	0	1	3.03	6	0	0	5	2	0	0	38.584	7.005	0	0	2	1	11.876	0	0	37.237	3.009	78.008	102.261
coxFIC1	621.357	2078.35	4089.09	1089.8	1802.37	2476.91	877.032	227.91	14109.4	2434.14	301.494	431.149	244.95	3999.76	2142.47	1845.55	548.05	390.835	409.49	5649.08	1701.22	264.898	3352.94	1375.53	1919.36	383.015	6094.19	1258.01	4506.92	6963.84	654.048	928.503	491.05	530.099	397.396	1331.73	2370.06	835.243	3353.15	1429.84	4501.49	1092.78	858.55	1249.82	5234.43	2406.26	1816.98	1425.41	1530.39
coxH2	107.837	170.964	73.528	65.82	370.307	502.509	15.538	170.272	45.249	745.639	32.693	84.915	38.041	225.861	100.211	135.353	2002.29	95.026	10.007	540.613	92.278	57.303	1175.51	309.561	151.965	243.253	81.77	69.892	272.703	79.324	114.32	48.139	308.652	57.47	0	62.686	540.045	702.193	465.025	348.942	619.319	160.496	34.466	95.15	214.289	170.822	46.765	22.115	28.716
coxH3	740.945	25.368	2.001	0	1	6	0	21.044	0	3344.56	4	3	3	0	0	1	0	0	0	0	0	0	18.047	0	0	1	4	7	9	8248.91	4	1	0	0	0	0	0	0	0	0	0	4.002	0	0	4	0	0	0	0
coxK1	0	0	0	13	5.004	15.488	0	2	0	180.755	0	0	0	2.001	0	6.052	0	0	0	9.109	0	0	5	0	12.007	0	0	0	0	0	1	0	0	0	0	0	0	0	11.151	0	6.023	0	0	2	27.024	0	1	1.003	0
coxK2	2	0	1	15.537	11.024	0	0	0	0	0	0	0	0	23.281	4	0	0	0	0	0	0	0	3	11.086	0	234.04	0	0	15.069	0	5.05	1	0	1	0	3.008	0	0	12.12	7.225	17.057	0	0	0	0	0	0	0	0
coxTRP1	4.906	10.535	451.67	2.735	1.002	54.905	63.608	2	0	2	343.765	1146.46	370.589	6.544	4.557	20.197	2	4.018	34.27	4	206.547	191.363	105.83	0	77.807	6	33.405	2	92.975	4.338	1	0	43.588	75.424	48.088	19.33	317.424	6.949	12.349	20.075	14.879	20.876	9.298	4	3	10.11	419.322	20.431	40.399
coxU1	0	0	0	0	0	0	0	0	0	0	0	0	0	4	0	0	0	0	0	0	0	0	0	25.145	0	0	0	0	5.246	0	293.421	0	5	39.265	0	0	6.007	0	12.145	0	1097.99	0	0	0	0	0	0	0	0
coxU2	1186.48	112.5	50.046	790.909	43.021	37.173	0	1	0	0	10.002	13	31.05	595.966	2614.52	1	0	25.008	1	336.155	2	14.019	32.069	0	146.265	135.277	3	148.339	274.942	13	33.013	64.203	337.584	15.026	527.526	139.535	149.457	526.785	80.208	295.23	1089.96	103.941	78.427	0	0	129.943	22.014	664.672	2
cpa	85.684	183.277	29.073	116.307	125.441	188.113	31.333	69.331	25.003	64.706	36.207	34.15	34.029	139.824	173.185	281.075	59.365	29.164	30.239	1839.32	266.587	60.236	32.399	30.758	37.247	11.01	27.141	36.27	58.333	49.299	32.558	74.515	52.259	55.014	9.016	1403.87	50.018	44.256	42.518	45.038	57.246	87.032	109.775	13.003	151.772	144.009	81.039	800.659	53.525
cpb2	0	0	0	0	0	40.047	0	2	0	2.005	0	0	0	0	0	0	0	0	0	0	0	0	0	0	0	0	0	3	0	0	0	0	0	0	0	0	0	0	1	0	0	0	0	0	0	0	0	0	0
cps4A	2159.65	1334.28	417.349	775.862	291.273	4449.56	361.69	531.971	298.918	1480.08	786.733	1034.95	811.522	3993.79	1302	983.611	681.346	1273.65	341.111	14395.2	4526.9	368.397	850.176	6751.98	472.495	3014.29	2181.97	1022.79	1692.92	4358.52	1918.63	406.491	377.53	597.417	995.789	3601.49	3370.89	718.494	7738.69	6264.87	9773.62	3223.33	943.243	1317.84	3435.97	2090.99	1168.02	1944.65	747.457
cps4B	289.577	204.265	145.409	265.575	136.191	778.069	150.504	149.942	15.006	218.044	1203.35	219.407	58.895	527.666	463.65	95.882	54.851	207.203	1328.99	560.605	209.218	35.035	139.105	274.107	201.086	532.63	1041.9	35.826	1048.6	117.584	180.498	38.014	1486.22	289.291	2861.58	2113.33	21.042	55.898	2364.36	2602.57	272.122	167.381	367.9	160.995	315.063	180.421	218.151	372.254	176.041
cps4C	156.203	67.641	28.603	132.389	15.095	35.083	207.687	89.784	0	106.728	32.85	60.857	28.967	461.573	128.791	91.652	38.447	11.682	7	974.991	66.892	31.391	124.439	12.006	27.128	16.566	4	10.244	61.91	56.17	166.626	6	18.797	31.347	8.01	161.785	95.308	59.707	18.065	9.025	340.239	42.221	30.566	17.955	38.111	92.718	84.324	14.306	6.252
cps4D	1826.48	5734.71	1706.72	526.443	86.707	1218.84	1621.71	661.13	3088.3	325.997	2341.42	1010.9	1041.42	1322.83	537.701	2936.26	194.924	223.544	1138.91	2594.7	1936.8	926.488	214.041	4809.69	560.953	1016.98	3793.55	1036.18	1019.2	1068.04	344.505	412.091	1026.2	1644.85	188.904	360.817	2048.75	10228.6	708.373	8459.5	3384	2666.94	2230.46	269.944	872.961	1290.53	1097.84	1036.5	1748.98
cps4E	857.123	1333.89	2316.49	1023.56	4942.9	379.197	252.978	5625.43	12717.4	2208.13	746.659	1810.64	184.687	872.013	1137.95	535.773	5161.28	3484.53	390.915	1025.67	674.349	4105.24	1886.48	576.569	1263.3	125.872	727.833	901.724	2774	4653.89	1347.43	1231.78	1072.36	737.327	86.872	109.923	1740.38	860.139	1415.85	573.428	1082.41	404.115	688.426	3346.55	3201.04	365.478	190.229	742.489	845.492
cps4F	393.989	448.517	237.243	250.695	66.876	963.715	1343.09	157.301	4122.95	85.015	66.783	151.224	28.02	495.148	132.681	122.859	22.174	34.216	144.65	367.05	80.996	8.003	171.31	125.953	14.016	6.019	376.542	333.745	361.468	90.665	115.724	60.982	364.007	366.161	86.486	527.46	1305.04	193.708	224.831	105.655	398.724	174.623	352.254	370.572	1117.32	153.758	323.947	89.555	278.267
cps4G	0	0	0	0	0	0	0	0	0	0	0	0	0	0	0	0	0	0	0	0	0	0	0	0	0	0	0	0	0	0	0	0	0	2	1	0	0	0	0	0	0	0	0	0	0	0	0	0	0
cps4H	4372.62	3297.88	2138.73	1529.08	493.265	8111.6	1298.45	1780.19	9600.82	5606.83	2404.67	1225.88	545.492	8588.86	19774.4	1244.54	10020.6	352.603	607.854	3002.55	3625.56	590.496	5836.07	5564.47	2282.13	8687.88	512.628	1000.45	2276.37	6237.33	1054.34	751.614	1208.59	883.466	182.031	4208.61	7296.46	3129.73	6480.95	1625.05	4289.23	5511.65	1372.97	799.97	4521.16	3070.8	2255.22	1298.63	777.308
cps4I	2535.85	1252.78	6160.95	766.557	437.022	3440.12	449.98	1955.24	13511.5	4879.96	863.108	15543.1	15104.8	1755.51	6224.09	7439.42	1081.79	6055.7	8433.65	8181.86	1486.42	2034.16	2267.07	3045.3	4582.63	1677.38	871.768	2679.94	8287.84	10598	924.319	888.771	7057.19	1910.16	188.86	2207.21	9810.41	772.27	8996.07	6074.85	2603.34	1338.96	2235.99	1886.9	2869.45	1368.71	819.314	1631.51	2555.31
cps4J	1515.65	403.075	1341.27	729.437	239.735	771.777	8724.31	3284.57	3165.35	3968.62	1158.27	758.676	328.876	3789.98	2504.36	2289.38	6515.37	167.584	416.879	1639.58	4662.26	2440.06	1627.58	921.575	1452.1	147.722	3452.24	473.57	8232.6	3052.05	2891.57	4143.09	663.656	500.077	26.093	723.487	6704.73	1415.44	2517.86	6357.42	1382.95	2450.76	3069.01	649.088	1049.93	1223.29	928.037	3126.98	3718.67
cps4K	896.59	461.481	818.998	719.002	272.59	986.908	1578.74	308.505	9537.16	5815.37	1221.35	1621.22	157.953	595.434	1367.85	1825.15	524.413	422.49	518.794	2552.89	2129.04	395.977	1705.9	562.897	1545.33	103.016	1258.62	334.596	6110.74	4377.59	558.923	358.524	665.31	467.164	1123.23	547.084	2842.34	519.763	4741.73	2432.84	1207.82	993.942	664.407	695.688	2377.3	916.551	892.101	260.583	491.445
cps4L	1293.28	468.436	688.523	660.21	157.878	894.876	702.973	582.179	631.894	5418.61	1222.58	1304.42	207.744	878.396	1037	2196.24	424.212	288.05	403.128	1853.51	2159.43	323.51	1466.57	893.209	1174.35	98.253	566.969	432.681	5853.08	4048.58	743.604	348.419	680.573	527.384	339.706	880.643	1363.45	882.572	4302.17	1846.42	1190.04	999.061	1067.86	482.868	1503.45	1048.67	944.429	226.133	541.136
cpsA	7056.25	6229.59	11050.2	10034.9	8639.17	12766.9	4635.57	10458.4	4527.61	11405.3	8538.57	10340.2	6879.57	9590.89	8618.54	5997.22	9036.37	8473.71	4402.46	11321.1	5650.73	12824.4	7962.19	9935.6	6620.86	9640.65	7372.18	8888.61	6732.33	6810.92	11062.2	12837.6	6147.97	11180.2	9550.24	9107.27	7401.02	8606.12	7195.37	5881.78	10459.7	7338.45	5387.05	7737.08	10937.6	6200.36	5442.76	5641.24	3863.22
cpsACP	44.141	105.089	17.207	3	0	38.757	362.68	25.22	69.166	0	424.032	15.913	5	68.149	3	238.445	0	25.465	153.248	20.406	131.826	0	2	101.697	15.127	14.565	114.048	16.392	122.644	43.569	3	2.156	615.739	480.739	49.871	36.25	582.628	18.788	603.318	667.363	273.981	15.278	25.074	16.229	9.411	40.825	11	164.119	142.635
cpsB	7292.97	4317.04	6234.64	4753.99	6020.91	8600.19	2242.19	4317.45	1666.54	10054.1	3670.9	5347.81	5941.35	7257.08	4684.86	4089.07	6736.85	4007.92	3086.76	9993.59	4411.47	4768.77	7820.79	4192.73	4000.59	6551.13	4425.41	3777.33	5207.42	12947	5945.1	5135.42	4479.63	8329.51	4385.81	5464.82	4001.61	4256.11	6629.39	3939.57	7659.28	5046.72	2692.12	4661.9	8026.46	5416.12	6181.91	3221.44	2341.1
cpsC	1782.67	1007.98	430.006	1118.33	447.026	5304.29	619.017	758.49	179.749	2425.11	588.276	1871.92	743.722	2787.85	1681.45	924.01	1961.18	424.896	677.99	3625.81	1590.93	698.903	912.34	6474.14	955.982	620.835	992.154	755.426	1605.53	1617.41	892.779	553.833	970.56	847.501	2828.68	2027.58	3608.88	1293.87	1581.38	1492.84	4771.42	5971.2	855.075	783.029	2929.06	1933.17	832	1344.26	464.884
cpsD	1392.78	3531.16	1331.46	2421.56	1031.07	2207.14	542.242	1937.59	23922.3	4424.99	311.05	2520.13	594.103	4236.64	3185.32	1275.48	1510.76	1417.11	820.019	5324.81	3375.35	2648.49	1079.6	612.403	15095.4	470.545	8661.77	2062.39	868.81	1171.52	1714.23	2324.74	1129.57	815.709	8214.59	4093.9	2656.74	1479.72	2025.84	1957.79	2380.63	1773.23	1342.15	1747.32	2914.97	1770.32	831.076	1823.96	1060.19
cpsE	12895.3	7094.31	4491.92	33642.1	4582.73	14730.6	2317.26	3083.81	11178.2	10385.3	15929.9	2651.82	10349.5	9470.09	5691.63	8253.09	11162.8	4414.62	2067.15	13629.3	4393.08	4153.41	4751.68	10508.6	8351.39	8876.2	7384.88	14570.9	9881.57	19009.3	2297.83	2221.34	3193.89	4319.4	569.91	4445.66	7665.59	3812.65	4720.02	7670.04	10908.5	5465.68	3299.53	2849.99	5368.48	4807.74	2907.61	3163.6	2747.46
cpsF	185.693	35.584	54.484	230.83	1191.38	721.475	296.711	85.956	2	77.028	75.83	56.159	72.806	370.404	228.386	83.255	84.884	17.156	68.617	154.222	239.087	34.417	230.66	96.21	2010.43	159.504	164.785	28.139	510.101	71.171	172.477	15.001	33.2	63.797	20.007	39.939	528.1	257.897	305.824	28.745	308.842	79.274	333.54	27.122	51.427	249.089	129.001	90.217	265.497
cpsG	2761.45	4444.83	13964.3	33704.7	6457.42	5252.22	9123.68	1425.7	9831.94	1734.98	8424.65	2750.05	1273.69	8913.47	3015.45	2434.79	9763.3	3123	10174.3	17009.4	2295	7748.56	4307.74	6702.71	9089.06	3966.14	7201.45	8308.98	5475.94	10535	36475.2	48102.4	2741.44	9607.78	10331.7	12145.2	10002.1	687.371	9951.62	10025.1	10846	6395.37	2501.47	4288.84	5308.08	2928.41	2603.46	4054.8	2749.37
cpsH	0	0	0	0	0	0	0	0	0	0	0	53.785	0	0	0	0	0	0	0	0	0	0	0	0	0	0	0	0	0	0	0	0	0	0	0	0	0	0	0	0	0	0	0	0	0	0	0	0	0
cpsI	1177.99	2196.02	4525.73	2531.79	4652.66	1632.05	1158.11	1480.38	493.113	5054.7	1452.01	3838.14	656.313	4034.22	5389.44	2133.66	3157.16	4905.31	3906.84	3671.1	1000.72	2978.51	3308.23	8330.09	5866.36	2274.84	4176.79	8524.35	1692.19	1120.62	8523.53	10627.9	2641.05	941.962	6140.37	3897.29	1160.02	3305.35	2331.45	5284.87	5506.64	2606.91	1650.72	2114	3564.56	4032.99	5671.66	1304.65	1405.44
cpsJ	11694.8	13045.1	17302.4	26590.7	12741.9	12540.7	6340.85	16557.9	25714.5	13773.1	8332.98	4689.71	11118.5	13795.6	4539.94	9928.33	5135.41	6989.37	8395.33	15674.7	8192.43	8414.35	20914.9	13132.6	10651.2	14570.7	11884.6	12491	5812.27	29272.4	7071.55	7872.69	6528.98	13633	18632	15091.3	7515.99	7499.82	7140.15	12911.5	13671.2	5303.69	4957.99	3405.5	7378.53	8544.8	7463.15	5992.93	5446.79
cpsK	9.573	10.737	8.012	30.069	4.004	275.86	0	5.262	0	76.622	60.253	51.73	15.852	203.574	18.579	35.078	2	1	1	326.997	10.687	15.019	4.002	389.159	10.303	0	0	75.778	28.253	122.676	33.018	2	0	1	0	1	28.123	14.12	96.105	43.967	185.762	52.301	81.291	6.008	51.831	273.926	85.345	0	0
cpsL	1170.05	254.984	56.643	964.397	1660.53	329.369	374.295	132.745	59.387	525.382	272.598	226.375	738.473	2143.74	1482.71	550.611	172.12	185.994	60.226	1253.79	430.917	111.24	66.529	3582.98	256.4	468.119	607.554	145.513	274.314	271.011	545.416	19	218.378	554.845	623.305	265.255	277.145	653.753	68.626	160.373	943.963	233.304	98.577	49.221	177.192	530.994	222.361	280.732	113.135
cpsM	1591.49	2548.6	2260.25	12897.4	383.355	1289.14	5060.28	8455.46	336.578	1260.57	7137.92	10915.1	257.8	1073.59	1139.78	1068.64	15164	579.086	2200.57	2723.07	1567.29	155.333	1300.99	7341.26	2440.51	1172.19	5204.19	531.196	2289.07	5743.03	921.641	347.746	5519.61	5485.65	2827.37	1411.27	1496.1	2529.95	2422.22	1635.3	2475.89	861.555	441.342	505.994	829.222	600.177	518.952	535.098	259.279
cpsN	1918.12	939.194	204.738	6299.07	51.737	986.07	531.483	304.941	40.194	167.656	696.772	666.53	269.996	1662.28	670.82	3666.46	43.161	691.501	973.56	1361.35	2098.39	44.479	155.172	159.313	298.811	109.935	6124.78	739.601	5480.27	5278.62	386.49	36.075	910.471	579.92	684.266	59.694	913.85	4952.73	2010.91	482.957	1928.98	845.716	661.227	8.285	111.453	401.707	177.254	188.289	192.425
cpsO	1303.39	899.686	869.284	1428.57	2993.96	1252.19	395.485	391.982	316.569	1603.34	2091.96	807.138	171.197	1674.71	1646.74	3662.44	351.229	269.026	8106.72	1287.83	1836.7	1689.63	389.781	3276	1011.41	1026.14	1873.44	10771.2	4115	1331.64	1027.95	678.879	7045.79	1632.16	4587.38	1960.73	1479.02	6047.86	2141.74	2767.26	2110.29	1253.5	3043.59	725.172	1112.7	1729.34	987.741	846.959	867.667
cqsA	0	1	0	23.216	0	0	0	0	0	3.036	28.04	26.357	1	17.189	38.871	10.052	5	4	43.115	36.558	37.598	0	28.282	31.545	1	2	41.172	0	229.524	3.002	0	4.002	44.37	153.247	1	0	0	0	48.096	15.38	53.045	0	0	14.71	10.029	18.252	18.028	0	0
csaA	0	0	0	0	0	0	0	0	0	0	0	0	0	0	0	0	0	0	0	0	0	0	0	5.918	0	0	0	0	0	0	0	0	0	0	0	0	0	0	0	0	0	0	0	0	0	0	0	0	0
csaB	0	0	0	0	0	20.319	36.226	0	0	0	0	0	0	0	0	9.025	0	0	0	2	4.104	1	0	0	0	255.096	0	0	1	0	0	0	0	0	0	0	0	12.307	27.364	0	0	0	1	1	0	68.534	4	21.214	0
csaE	0	0	0	0	0	0	2	0	0	0	0	0	0	0	0	8.008	0	0	0	0	0	0	0	0	0	4	0	0	0	0	0	0	0	0	0	0	0	0	1	0	0	0	1	0	0	0	0	0	0
csbC	1.002	0	0	4.004	1	2	0	3	0	6	1	2	0	0	3	2	0	0	0	1.006	2	5	0	148.638	0	1	0	8	0	0	1	0	11.007	0	0	0	0	0	0	0	0	0	1	0	0	2	1	1	0
csdC	0	4.023	0	0	0	0	0	9.002	0	0	0	0	0	0	0	0	0	0	0	0	0	0	0	0	0	0	0	0	0	0	0	0	0	0	0	0	0	0	0	0	0	0	0	0	0	0	0	0	0
csgA	0	1	2	0	0	185.038	26.273	3.003	12.009	10.224	1	0	1	0	0	27.6	1.142	1	0	18.997	4	0	0	198.256	0	187.141	1	0	0	0	6.001	2	7	0	0	0	3.032	17.018	38.965	0	0	181.748	9	3.369	7.032	69.863	3	25.441	0
csgB	1	1.008	2	0	0	149.27	38.948	4	10.189	7.01	0	1	2	0	0	11.187	2	0	0	27.869	3	3.01	0	152.856	0	208.727	1.001	0	0	0	8	2	1	3.003	0	0	1	17.072	41.328	0	0	272.574	10.992	12.426	11.913	91.184	1	15.649	1.363
csgC	0	2	0	0	0	112.247	9.151	0	8.01	2	0	0	3	0	0	17.188	0	0	0	6.891	0	0	0	138.362	0	119.267	0	0	2	0	0	0	3	2	0	0	0	11.168	22.85	0	0	149.254	11.653	10.929	5	51.708	0	15.769	1
csgD	696.152	2463.53	884.703	704.158	1331.4	856.537	3004.53	182.452	75.992	902.141	2165.19	512.773	334.276	2891.34	614.907	1838.59	350.454	425.293	917.958	1113.52	1918.21	245.826	412.463	1583.32	3888.62	2607.15	5047.34	690.655	1283.76	572.844	936.51	785.853	2148.21	2097.62	5442.32	1860.5	1920.11	2833.34	2146.11	3768.09	2931.61	1999.63	1949.43	715.593	1062.88	923.199	518.704	1668.09	1971.77
csgE	0	3.007	0	0	0	100.081	27.38	0	14.065	4	2	0	0	0	0	8.005	0	0	0	26.454	4.048	7	0	152.331	0	156.536	0	0	0	0	2	1	4	0	0	0	1	10.817	19.529	1	1.043	183.493	12.962	12.291	8.753	71.651	1.024	12.109	1
csgF	0	0	0	0	0	108.372	27.089	1	7.021	6.04	0	0	0	0	0	9.164	0	0	0	13.1	2	2	0	193.93	1.003	173.597	0	0	2	0	2	0	7.046	2.289	0	0	2	21.773	21.417	0	1	169.186	10	13.638	4.038	66.141	5	8.674	1
csgG	1.002	1	0	0	0	247.913	47.594	0	22.037	18.036	5	0	0	0	0	24.161	0	0	2	49.454	5.025	2.006	1	383.319	3	391.845	0	1	0	0	3	9.001	13.631	2	0	1	1	31.011	46.932	0	0	308.525	16.106	26.065	14.317	156.688	3	40.677	2
csnA	0	0	0	0	0	0	0	0	0	0	0	0	0	0	0	0	0	0	0	0	0	0	0	0	0	0	0	0	0	0	0	0	14.186	0	0	0	0	0	0	0	0	0	0	0	0	0	0	0	0
cssA	0	0	0	0	0	0	0	0	0	0	0	0	0	0	0	0	0	0	0	0	0	0	0	0	0	0	0	0	0	0	0	0	0	0	0	0	0	0	0	0	0	0	0	0	0	0	0	0	0
csuC	0	0	0	0	0	0	0	0	1	0	0	0	0	0	0	0	0	0	0	13.057	0	0	0	437.836	0	3	0	0	0	0	7.036	0	443.547	0	0	0	0	0	230.231	0	0	0	0	0	0	26.046	0	9	0
csuD	0	6.002	1	0	0	0	0	3.105	4.025	9	0	0	0	0	0	0	0	0	0	0	0	3	0	1454.46	0	6	0	0	0	0	15.027	1	1354.07	2	1	1	0	4	819.436	0	1	0	0	5.001	0	54.172	2	47.363	0
ctrB	0	0	0	0	0	0	0	0	0	0	0	0	0	10.045	2	0	0	0	0	0	0	0	4	0	0	0	0	3	0	1.05	0	0	0	0	0	0	0	9	0	0	0	0	0	0	0	0	0	0	0
ctrD	973.647	2047.79	1394.07	754.085	364.834	2815.4	491.632	406.032	57.322	1011.28	266.557	1299.99	4634.21	3384.14	454.173	836.035	916.386	1368.89	303.375	2309.63	715.171	323.005	1454.49	1477.17	4318.62	3013.1	3039.09	852.923	736.876	1350.2	506.332	993.045	1440.61	620.675	4831.42	2613.03	2703.1	3407.68	1066.93	4242.17	5332.41	2474.11	2393.06	478.47	2605.29	1648.24	508.458	1031.53	416.839
ctxA	0	0	0	0	0	0	0	0	0	0	0	0	0	0	0	0	0	0	0	0	0	0	0	0	0	273.791	0	0	0	0	0	0	0	0	0	0	0	0	0	0	0	0	0	0	0	0	0	0	0
cyaA	5.001	0	429.144	265.204	0	228.428	0	216.385	0	1472.49	1	2	4.763	0	0	18.103	587.775	509.858	1	27.571	349.624	1	34.705	0	308.379	0	109.669	35.005	5603.3	820.384	529.732	20.001	185.62	102.34	1	0	0	7.016	4686.77	1885.02	209.934	0	0	0	0	275.513	518.086	0	0
cyaB	3062.1	1901.59	4063.52	3537.5	3048.65	11072.4	2262.72	1617.74	5523.4	5737.8	2144.26	3710.85	1140.92	6236.09	4146.43	4102.57	2948.03	2734.79	1441.16	12431.8	3127.55	4359.95	5422.4	6110.66	2160.92	3600.44	4571.99	4233.2	10278.8	3484.05	5277.8	4916.55	3624.65	2762.96	1593.6	11598.5	6123.25	1861.89	4568.3	2426.86	10773.5	6025.36	2968.95	2737.37	6732.7	4596.51	2614.52	3275.11	2413.51
cyaD	0	0	0	0	0	809.781	0	0	99.033	0	0	3	0	2	0	1	0	0	0	43.958	1	0	0	1.01	0	0	0	4	0	0	0	0	0	0	0	0	0	0	15.502	23.186	0	0	0	2	0	15.343	0	12.091	0
cyaE	40.035	69.867	63.522	5.001	1311.96	30.105	66.968	3.342	1	0	341.749	35.065	1.03	50.481	1	192.814	4.185	7.576	3337.86	149.453	67.829	1	8.49	276.537	20.75	7.955	528.248	17.088	320.138	0	2	6.874	1819.44	233.771	5.045	1.001	56.103	46.106	62.632	166.738	22.402	95.305	169.365	138.763	91.942	74.913	167.415	131.634	221.067
cylA	20636.9	25583.3	24706.5	18861.5	18571.2	35531.2	22466	24016.2	28762.2	22077.8	24025.3	22454.1	13241.4	44555.6	22768.4	24895.5	18765.9	17909.9	19571.9	51628.5	23509.5	18364.2	19637.6	44418.2	25452.9	30434.1	24913.8	16062	30377.4	15729.9	24808.3	24590.2	23646	32360.5	35100.8	42701.7	37097.9	28672.9	35232.8	27071.7	43557.4	29844.2	22571.5	17176.5	37287.9	28820.8	23711.8	27694.2	17613.2
cylB	16396.7	12247.5	12574.1	8491.53	10730.2	25824.6	5723.1	8321.59	18418.1	15459.3	5306.12	9394.52	11939.1	13754.7	7633.46	10860.6	11393.2	8657.39	6431.45	22381	10819.1	8817.43	13025.9	17017.3	11240.1	15426.6	10899.8	6883.12	10948.5	10167.4	12727.3	14937.7	7538.63	21360.1	7901.96	22506.4	7146.74	7730.79	16216.3	7847.1	14493.2	13087	6455.23	7632.31	14028.3	8717.16	4545.64	11014	5586.35
cylD	0	0	0	0	0	0	0	13.88	0	0	0	0	0	0	0	0	0	0	0	0	0	0	1.154	0	0	0	0	0	0	0	0	0	0	0	0	0	0	0	0	0	0	0	0	0	0	0	0	0	0
cylF	1	0	0	0	0	0	0	23.65	0	0	0	0	0	0	0	0	0	0	0	0	0	0	0	0	0	0	0	0	0	0	0	0	0	0	0	0	0	0	0	0	0	0	0	0	0	0	0	0	0
cylG	819.307	1792.12	2345.69	1062.26	4134.11	1595.74	2020.53	527.372	401.606	1856.31	2198.95	923.593	243.712	2846.65	722.678	1392.71	2250.96	480.352	1839.5	4478.48	1840.17	905.58	2228.62	3224.02	3579.93	1306.97	1894.17	9372.06	3504.43	934.114	868.758	724.263	2252.2	1421.67	5455.65	4274.52	3092.47	1436.5	3780.53	1743.87	5312.23	2277.1	1497.3	1372.02	3998.77	2109.78	1411.72	2197.5	2142.84
cylI	625.364	683.794	769.064	801.447	202.844	1137.46	2200.46	990.204	266.067	4375.88	3859.48	1082.02	390.697	2483.22	898.864	1445.04	408.83	4904.87	330.268	287.12	1906.54	489.961	2588.48	1505.58	256.573	674.339	1188.17	336.387	773.442	10412.8	1043.58	953.272	1520.9	920.836	3470.34	442.029	2093.26	422.557	1901.94	604.215	1647.44	625.671	795.132	406.762	405.054	7900.38	13974.7	961.918	801.961
cylK	1	0	0	0	0	0	0	6.016	0	0	0	0	0	0	0	0	0	0	0	0	0	0	0	0	0	0	0	0	0	0	0	0	0	0	0	0	0	0	0	0	0	0	0	0	0	0	0	0	0
cylM	149.931	44.813	7.003	47.969	5	782.812	154.323	21.059	62.191	22.053	14.003	21.013	25.844	53.592	163.395	7.089	6.001	4.001	18.245	229.796	180.501	146.618	4	27.145	4.002	0	62.151	3	1	0	31.279	55.337	15.061	6.001	2	69.419	63.171	24.106	6.004	2	23.496	80.161	49.776	77.507	123.133	11.002	17.239	8.049	44.698
cylR2	1229.67	289.743	420.477	251.671	56.398	568.449	142.522	335.649	70.787	157.478	145.526	211.531	201.651	564.296	342.281	404.612	90.045	78.112	77.191	1060.44	382.812	134.853	236.603	210.548	126.089	293.38	189.654	134.876	381.311	341.228	124.179	46.087	76.893	47.49	67.376	312.903	417.968	289.031	510.434	258.783	926.453	762.479	144.233	122.315	454.094	431.537	213.09	384.657	90.774
cylZ	56.182	67.658	3.016	97.392	14.011	132.941	35.553	88.195	26.308	51.079	22.093	25.13	29.254	230.626	87.18	54.588	61.939	6.001	6.488	1478.23	93.767	16.014	29.94	61.272	23.779	158.597	17.07	19.632	18.26	21.312	15	7	22.082	43.189	3	17.874	34.08	33.04	215.059	391.649	351.946	50.042	47.818	34.878	106.099	93.845	175.906	113.999	61.746
cysC	165.602	1411.19	462.396	495.781	310.043	1355.6	433.513	47.103	2243.25	847.014	572.008	360.975	110.129	1738.16	204.96	410.282	54.578	72.823	1894.47	419.706	1265.76	283.003	125.111	539.338	2319.05	1655.96	1837.9	553.292	917.902	187.657	195.108	374.676	1604.12	345.472	3584.66	1092.48	436.996	699.039	1094.52	868.803	319.227	364.74	1047.74	434.863	893.723	284.254	322.355	334.361	1109.94
ddhA	2930.26	1986.81	392.774	512.446	85.683	2723.37	708.619	342.122	248.121	3064.53	13401.6	760.458	553.127	1708.72	505.041	3302.07	500.006	321.765	1066.67	1992.26	1645.3	6358.12	494.608	1408.07	581.512	2212.59	1834.39	499.315	2778.31	552.742	23113.4	32702.3	1038.63	1580.73	2296.15	2503.38	5034.73	1392.68	413.789	460.716	1992.22	1023.7	577.127	473.433	2103.97	2891.51	3654.3	2092.96	2403.14
ddhB	1247.03	1303.36	463.189	207.585	71.34	2234.16	937.677	445.804	259.025	3528.27	7457.88	579.712	626.551	1679.29	435.582	1385.29	391.151	243.853	758.38	507.356	1804.81	161.006	497.295	2047.58	556.582	1784.09	1454.14	585.327	2399.38	755.672	13036.5	20900.6	1278.19	1469.52	2680.79	888.051	5075.41	2463.58	603.496	530.707	2154.66	1179.92	581.005	373.743	2305.74	1152.68	523.345	2210.27	3110.9
dep/capD	0	0	0	0	0	1	0	2	0	0	2	156.976	0	10.105	0	19.052	3	0	0	59.055	0	0	16.017	0	2.004	0	0	0	0	0	0	0	0	0	0	2	0	0	54.892	21.092	3.038	0	0	0	0	21.528	2	0	0
dotA	0	0	0	0	0	55.255	0	0	0	0	0	0	0	0	3.26	18.136	0	0	1	4.001	0	0	0	0	0	0	0	0	1	0	0	0	0	0	0	0	0	0	0	0	0	0	0	0	2	2	0	0	0
dotB	1	26.632	43.07	2	31.098	17.96	0	1	3.001	0	0	1	0	27.306	4	0	0	1	0	258.198	4.387	2	6	0	42.284	1	0	3	5	56.482	8.257	8.174	0	0	0	0	18.366	7.044	21.6	10.092	0	0	62.8	0	3.584	4	15.328	0	3.001
dotC	0	23.956	0	0	0	0	0	0	0	0	0	1	0	0	0	0	1	0	2	114.969	0	0	2.001	0	0	2	0	0	2.018	0	0	0	0	0	0	0	0	0	0	0	0	0	55.582	0	0	0	0	0	0
dotU/tssL	0	8.481	2	0	0	258.709	0	17.024	65.706	1	0	0	0	5.009	1	6.377	0	1	0	10.329	3.235	0	0	135.737	30.25	175.879	10.272	9.399	0	3	4.077	7.222	690.54	86.71	0	0	372.865	2.008	303.751	230.072	156.177	0	1	2.171	1.93	50.277	0	0	0
dotU1	85.86	4.363	63.204	16.429	11.023	163.122	13.099	61.475	36.04	141.293	73.925	19.385	49.383	137.479	123.337	81.231	601.039	73.582	4.007	256.809	109.118	20.605	20.129	492.709	29.637	93.724	211.443	103.854	363.278	187.49	292.757	5	40.521	84.397	362.442	374.36	144.534	55.293	156.967	147.944	671.542	256.742	57.804	171.551	1148.97	133.588	29.423	87.622	152.943
eae	0	0	0	943.964	102.174	1	2.001	0	5.002	0	0	0	0	2200.74	343.796	4	0	0	0	79.497	0	0	3.016	0	55.521	92.447	0	0	0	1	345.895	0	0	0	0	0	6	10.005	81.23	64.93	3	8.004	1	0	10	19.581	0	1	0
ebp	211.453	95.166	555.878	361.799	1350.18	65.972	273.884	443.876	4.027	4909.77	63.725	1441.84	33.012	222.746	1192.97	218.036	3095.24	1262.65	156.391	260.135	184.195	2700.14	6017.79	80.922	501.642	19.325	38.925	2775.16	138.46	85.101	422.508	575.742	308.874	81.42	10.95	15.581	267.299	185.783	182.642	251.31	182.51	71.472	371.893	796.262	928.683	232.105	205.916	162.336	569.242
ebpA	9.001	18.175	19.014	51.068	0	97.258	41.387	4	15.005	0	10.004	47.769	0	271.492	19.081	302.192	1	20.023	13.429	47.339	5.102	83.008	746.962	55.213	18.761	0	35.68	2	137.488	16.322	23.098	33.114	4	0	1	10.142	18.099	4.061	72.968	65.731	155.31	25.214	99.79	10.114	26.749	26.39	22.483	673.074	0
ebpB	26.171	0	0	0	0	578.953	0	4	0	6.003	0	2	0	0	0	0	3	0	0	57.931	0	0	18.134	0	0	0	0	1.01	0	0	0	1	0	0	2	0	0	0	0	0	3.003	15.187	0	1.002	8.202	0	0	0	0
ebpC	2	6.037	4	11.388	4	7206.94	72.165	26.02	2	11.008	13	6	6	93.817	4	5	0	0	111.958	0	3	0	27.975	4.001	12.534	0	9.013	0	41.497	0	4.018	3	0	0	0	42.128	216.885	8.002	2.002	2	0	0	2	1	28.172	0	6	164.748	36.263
ecbA	933.019	228.126	104.497	108.833	60.373	157.89	1298.55	400.155	32.204	565.414	241.91	133.369	186.604	365.562	2212.36	556.272	50.831	113.053	318.063	6456.65	370.27	114.596	442.503	539.621	104.588	154.838	112.98	85.554	431.563	865.251	297.651	110.192	359.906	577.451	159.776	727.701	720.859	1204.75	173.189	125.178	350.177	578.973	278.438	167.14	428.909	106.172	83.21	907.914	649.268
eccA1	390.487	2034.45	1399.86	1435.74	522.747	1689.52	566.815	578.238	309.303	1122.59	399.084	709.677	502.494	5206.61	784.808	2664.16	898.995	671.907	274.288	6549.82	1771.96	6647.41	4627.22	3667.64	774.565	1446.98	1258.94	697.253	1449.83	408.147	1777.83	865.265	373.324	263.184	9146.51	3916.62	1929.9	2311.71	5862.15	3725.21	3164.41	2915.16	2757.03	1122.26	2891.36	1766.04	1986.83	1414.39	335.011
eccA3	557.003	267.155	755.921	855.526	254.771	3169.99	29.109	221.956	75.447	863.851	442.352	630.577	151.364	2005.93	793.262	1128.3	2109.9	366.953	229.463	4272.84	450.575	662.085	777.851	2056.61	330.443	204.792	459.411	880.345	1568.4	1967.71	265.519	119.003	292.007	274.294	268.958	3337.97	1325.66	281.974	813.251	656.338	4632.32	738.776	657.936	339.471	3586.43	2220.68	1103.96	1144.12	941.944
eccA5	0	0	3	0	0	5.016	0	0	3	9.169	0	1	0	5.019	1	14.045	0	0	3.006	2.009	0	0	85.122	0	0	0	0	1.042	0	0	7.002	0	0	0	0	18.09	9.045	0	6.136	2.01	10.178	39.372	0	0	4	5.004	0	4	4
eccC3	0	0	0	0	0	0	3.005	1	1	0	0	1	54.566	0	0	0	0	0	0	0	13.044	0	0	0	2	0	0	0	0	15.177	0	2	0	0	0	4	301.395	2	0	0	13.075	2249.56	111.882	13	87.592	0	0	6.002	69.698
eccCa1	0	0	0	0	0	4.111	5	0	0	0	0	3	1	0	0	0	0	0	0	171.128	2.027	0	0	0	0	0	2	0	0	0	0	0	0	0	0	1.039	0	0	0	0	416.149	0	0	0	0	0	0	0	0
eccCb1	0	0	1	0	0	8.083	17	4	1.015	0	1.002	2	1	0	0	0	0	0	3.023	1	4	0	0	0	0	0	3	0	0	0	0	0	0	0	1	10.013	113.899	0	0	0	0	0	1	0	0	0	1	28.312	0
eccCb5	8.018	9.127	75.656	13.028	3	286.831	85.45	2.001	29.736	2	5	9.04	2	8.004	2	32.021	11.008	1	0	59.427	10.265	4.139	9.004	42.474	38.748	444.736	0	5.004	740.505	3	3.087	14.089	11.003	14.002	6	99.948	31.504	34.928	44.099	2	59.146	384.831	35.861	36.066	49.7	156.905	19.493	102.801	101.857
EF0485	43.723	3.022	0	0	0	0	0	0	0	0	0	0	0	0	0	0	0	0	0	0	0	0	0	0	0	2	0	0	0	0	0	0	0	0	0	0	0	0	0	0	0	0	0	0	0	0	0	0	0
EF0818	91.681	7	43.144	30.659	2744.78	230.886	189.848	30.005	0	0	1	156.907	1	67.286	57.597	101.971	8.002	0	19.048	154.39	32.219	3	0	168.057	62.86	0	32.318	12.001	29.066	22.275	4	0	1	2.001	1	21.195	16	5.002	27.334	11.012	10.043	37.114	3.027	22.053	30.399	50.209	38.721	306.55	160.036
EF3023	781.162	1282.23	548.942	347.698	149.943	9910.57	1050.85	302.036	28986.7	1366.78	813.649	1007.8	187.531	1967.9	1093.08	1990.82	277.735	334.067	1037.51	5739.12	997.29	641.381	355.95	850.873	844.637	218.447	1129.89	277.428	3059.5	873.784	616.722	217.744	1523.78	1853.01	1145.48	3101.94	2455.76	566.904	2383.29	1093.52	1129.42	999.614	2836.49	382.368	782.273	743.93	365.583	13188.6	838.427
efa1	0	0	0	0	0	0	0	0	0	0	0	0	0	0	0	0	0	0	0	0	0	0	0	0	0	0	0	0	0	0	0	0	0	0	0	0	0	0	20.221	0	0	0	0	0	0	0	0	0	0
efaA	46.844	0	31.356	8.113	0	9.011	23.842	75.297	0	1	622.422	1	3	0	4.002	2	2	4	7.002	166.355	7	0	0	7.002	1	16.458	1.104	4.002	0	5.002	2	2	3	5	1378.62	15.226	43.558	1.002	68.868	0	4.81	8.006	9.005	6	0	15.165	23.27	19.12	7.009
eltA	0	0	0	0	0	0	0	0	0	0	0	0	0	0	0	0	0	0	0	0	0	0	0	0	0	0	0	0	0	0	0	0	0	0	0	0	0	0	0	0	0	0	0	0	0	0	0	0	0
emm	6710.65	2730.16	1820.48	3058.59	991.466	13645.5	2742.62	5065.83	578.819	9266	3991.44	2945.45	16572.5	3948.76	10334.8	2916.44	1280.12	8698.47	1372.9	35027.9	3492.43	1033.18	4479.39	10483.5	2827.15	5624.92	2385.36	10968.1	3851.11	2020.64	3321.25	1904.53	3444.65	8295.33	2814.93	4933.08	2589.02	1896.93	4120.19	2772.2	6613.56	3930.68	2402.67	1918.54	2639.82	1799.85	1620.46	4365.96	2234.37
enhC	4.15	3	287.241	45.491	27.255	85.256	26.15	69.308	14.005	10.102	115.348	565.953	152.064	372.993	580.756	245.361	36.02	36.197	27.083	478.707	160.197	121.102	100.78	5.001	39.322	408.044	1118.85	5	137.605	82.797	13.516	0	155.508	118.603	2	3	144.188	15.576	267.97	71.779	206.656	9.484	2	54.368	461.435	41.394	196.388	10.263	88.993
entA	31.924	140.398	80.277	55.885	4	298.996	563.21	29.841	94.715	31.128	497.851	81.973	19.017	340.732	10	728.132	13	31.086	2239.05	92.211	150.491	35.946	32.377	1769.04	280.747	858.048	670.931	33.861	265.741	9.052	28.802	46.07	2576.1	322.095	9.03	20.169	1062.78	156.363	456.432	398.218	440.721	841.097	494.788	64.305	68.268	371.761	282.938	320.767	735.098
entB	31.488	411.821	78.14	7.373	20.055	302.384	37.389	30.743	75.134	25.384	9.005	49.148	66.896	542.076	22.018	54.009	6.378	4	5.074	23.633	81.827	27.166	38.128	1167.74	942.627	742.239	679.61	168.457	7.314	109.847	57.098	197.155	701.9	79.332	1001.21	1186.49	557.737	604.379	480.329	866.895	438.15	588.544	365.277	87.372	96.409	127.328	52.036	178.212	83.331
entC	187.994	1192.62	1094.88	1930.56	624.625	347.69	322.324	1978.01	368.921	1241.11	804.425	1189.3	46.645	358.162	1101.94	243.959	837.095	1035.37	158.491	344.768	337.03	3865.94	1656.19	1772.21	240.18	460.106	1520.24	1740.88	249.042	68.841	2901.7	3824.22	2038.74	1963.37	1621.62	4329.41	1133.3	113.293	1375.63	803.311	634.941	1336.44	183.59	1401.26	1668.85	415.738	70.141	573.041	537.493
entD	0	6.389	0	0	0	175.468	16.016	26.507	116.15	3.009	1.001	0	0	17.153	0	23.322	2	0	1	26.449	9.279	6.003	4.014	832.924	5.163	190.579	0	0	2.001	1	4	2	428.72	66.201	2	3.007	609.006	21.414	505.064	492.789	368.484	264.571	16.527	25.057	5.485	97.696	10	26.089	3.877
entE	773.571	3984.61	8440.71	1954.52	469.379	3437.44	568.126	2057.25	12801.4	397.265	1261.54	1562.83	1394.65	3385.32	1069.71	1019.22	564.018	1186.11	1446.25	1364.42	732.102	1774.82	609.865	4719.97	4625.48	2483.3	2521.71	907.161	3629.41	1113.38	673.751	856.358	2959.68	2663.72	2518.73	2397.47	5454.16	3832.56	7609.77	4936.68	2745.02	3148.33	2514.26	1055.67	1522.87	2199.09	1252.91	965.567	1608.67
entF	394.404	614.398	129.829	135.42	291.704	997.736	510.985	137.969	932.014	961.492	119.4	488.951	142.566	1089.64	190.545	447.788	177.576	417.183	146.492	766.793	316.403	117.91	2041.71	2748.1	1258.05	1518.08	1286.66	182.139	87.603	7657.47	514.177	935.149	730.036	351.385	959.398	361.394	2355.37	792.866	954.62	1473.85	1496.38	1409.43	481.942	239.669	713.751	986.134	251.425	252.683	106.334
entS	0	5.002	1	2	0	505.428	63.621	1	58.528	11.001	7.011	1	0	0	0	52.328	4.004	1	0	40.439	29.368	6.589	2	588.098	3.006	586.632	0	0	1	2	14.616	10.758	30.575	5.009	1.02	2.024	39.361	50.416	79.936	3.009	12.055	556.979	45.355	36.143	10.804	153.684	8.203	42.176	1
eptC	309.455	320.724	1892.17	331.134	4987.83	1713.24	581.345	15813.6	6585.62	3837.92	2687.99	1772.56	10666	360.832	3478.93	1245.34	525.752	8626.73	9573.88	1173.04	1559.63	917.716	1246.19	2326.87	483.469	2105.93	2514.36	990.726	4660.15	683.978	821.434	949.445	8645.2	1655.23	26.225	81.058	2079.83	668.898	1710.8	1737.03	2333.08	2137.16	1287.66	575.711	889.989	1015.19	1322.43	999.967	1791.28
erp	0	0	0	2	0	8.212	0	0	0	0	0	1	0	0	0	0	0	0	0	0	0	0	3	0	0	0	0	0	0	0	1	0	0	0	0	0	3	0	1	0	0	0	0	0	0	0	0	0	0
esaA	9.067	1	5.001	4.001	0	202.041	19.004	122.577	4.012	9	13.001	1	19.004	3	1.001	0	0	3	13.016	2	37.879	11	0	24.491	0	30.553	1	21.003	0	0	0	1	4	5	5	36.196	1	4	0	0	2	11.014	0	0	0	0	1	11.032	4
esaD	223.319	17.35	3.17	3.02	4	63.299	0	17.264	8.789	6.395	20.303	1	2	752.798	4.599	192.361	17.511	0	38.219	8.017	2	80.82	23.12	63.641	120.696	1.001	306.525	8.509	8.692	1	8.197	15.276	3	85.836	2	225.404	81.065	22.182	154.49	229.331	713.237	46.348	51.644	8.405	120.768	130.368	13.31	10.27	19.308
esaG4	0	5.011	8.028	5	0	2	0	3	0	4	21.003	5.879	6.002	37.913	48.543	0	5.01	0	0	15.275	6.035	0	0	0	2	0	0	0	0	5	83.17	0	0	0	0	24.593	0	4.005	5.387	0	333.396	0	11.488	1	3	9.003	0	10.002	5.423
esaG5	0	0	0	60.035	4.009	0	0	0	0	0	0	0	0	200.616	0	0	0	0	1	7.027	0	0	0	0	5.004	0	0	0	0	0	73.432	0	0	0	0	0	0	0	0	0	0	0	0	0	0	0	0	0	0
escC	0	0	0	0	0	2.002	0	1	2.043	0	0	0	0	0	0	11.006	0	0	0	14.03	1	0	4	0	0	0	0	0	0	0	0	0	0	0	0	0	0	0	0	0	0	0	1.015	0	0	1	4.014	0	0
escD	0	0	0	0	0	0	0	0	12.104	0	0	0	0	0	0	0	0	0	0	0	0	0	0	0	0	0	0	0	0	0	0	0	0	0	0	0	0	0	0	0	0	0	0	0	0	0	0	0	0
escE	0	0	0	0	0	0	0	0	1.309	0	0	0	0	0	0	0	0	0	0	0	0	0	0	0	0	0	0	0	0	0	0	0	0	0	0	0	0	0	0	0	0	0	0	0	0	0	0	0	0
escF	0	0	0	0	0	0	0	0	1.008	0	0	0	0	0	0	0	0	0	0	0	0	0	1	0	0	0	0	0	0	0	0	0	0	0	0	0	0	1	0	0	0	0	0	0	0	0	0	0	0
escG	0	0	0	0	0	0	0	0	2	0	0	0	0	0	0	0	0	0	0	0	0	0	0	0	0	0	0	0	0	0	0	0	0	0	0	0	0	0	0	0	0	0	0	0	0	0	0	0	0
escI	0	0	0	0	0	0	0	0	0	0	0	0	0	0	0	0	0	0	0	0	0	0	0	0	0	0	0	0	0	0	0	0	0	0	0	0	0	0	0	0	0	0	0	0	0	0	0	0	0
escJ	0	0	0	0	0	0	0	0	4.003	0	0	0	0	0	0	0	0	0	0	0	0	0	0	0	0	0	0	0	0	0	0	0	0	0	0	0	0	0	0	0	0	0	0	0	0	0	0	0	0
escL	0	0	0	0	0	0	0	0	9.003	0	0	0	3.043	0	0	0	0	0	0	0	0	0	0	0	0	0	0	0	0	0	0	0	0	0	0	0	0	0	0	0	0	0	0	0	0	0	0	0	0
escN	881.547	358.969	652.108	642.346	1138.41	1577.4	781.788	562.871	298.946	633.056	779.163	849.258	906.434	2557.47	1702.78	1126.19	1567.13	315.777	259.951	878.03	411.924	511.901	610.103	857.676	744.241	2066.81	379.037	460.758	2222.34	1702.61	458.714	320.865	700.521	1340.27	77.641	715.134	776.045	680.295	964.41	367.81	4126.23	1683.51	575.453	906.181	2475.63	1814.86	983.749	1754.47	588.671
escO	0	0	0	0	0	0	0	0	3	0	0	0	0	0	0	0	0	0	0	0	0	0	0	0	0	0	0	0	0	0	0	0	0	0	0	0	0	0	0	0	0	0	0	0	0	0	0	0	0
escP	0	0	0	0	0	0	0	0	4.005	0	0	0	0	0	0	0	0	0	0	0	0	0	0	0	0	0	0	0	0	0	0	0	0	0	0	0	0	0	0	0	0	0	0	0	0	0	0	0	0
escR	0	0	0	0	0	0	0	0	4.021	0	0	0	0	0	0	0	0	0	0	0	0	0	1	0	0	0	0	0	0	0	0	0	0	0	0	0	0	0	0	0	0	0	1	0	0	0	0	0	0
escS	0	0	0	0	0	0	0	0	4.33	0	0	0	0	0	0	0	0	0	0	0	0	0	0	0	0	0	0	0	0	0	0	0	0	0	0	0	0	0	0	0	0	0	0	0	0	0	0	0	0
escT	25.51	2.006	1	2.001	0	2	0	2	6.001	2	0	5	0	11.024	4	0	1.001	0	0	2	0	0	1	0	1.004	4.005	0	2.001	10.047	1	1.005	4	0	0	0	0	0	0	0	4	0	5	0	0	2	4.232	2	1	2.014
escU	0	0	0	0	0	0	0	0	5.002	0	0	0	0	0	0	0	0	0	0	0	0	0	2	0	0	0	0	0	0	0	0	0	0	0	0	0	0	0	0	0	0	0	0	0	0	0	0	0	0
escV	0	0	10.049	5.811	0.048	2.536	0	0	15.007	0.932	0	0	0	59.682	36.969	27.633	7.004	0	0	0	0	8.182	4	0	0	23.617	0	0	9.114	22.036	0	0	0	0	0	1	1	0	0	0	20.017	0	4.008	6.314	10.164	23.871	0	0	0
esp	17.01	38.99	42.462	1	0	94.813	16.75	53.953	0	1	30.331	64.247	3	69.374	2	191.778	14	26.06	32.276	108.549	18.383	17	0	23.077	30.687	0	54.953	14.013	286.854	5.064	43.979	1	30.049	10	16.027	14	34.039	18.153	92.439	61.632	7.045	8.112	285.076	1	9.027	16.785	0	4.001	2
espA	0	0	0	0	0	0	0	0	1	0	0	0	0	0	0	0	0	0	0	0	0	0	0	0	0	0	0	0	0	0	0	0	0	0	0	0	0	0	0	0	0	0	2	0	0	0	0	0	0
espB	0	0	0	0	6	0	0	1.287	0	5.005	78.236	7.066	0	0	15.543	0	2	0	0	0	1.008	0	3.001	70.722	2	0	20.105	2	18.007	0	0	0	426.616	33.132	0	1	0	0	4.005	10.04	5.006	17	1	0	5	0	0	1	0
espC	161.71	11.131	0	0	0	3.004	19.376	1	8	1	1407.29	0	0	0	0	0	0	0	0	0	0	0	0	0	0	0	0	0	0	0	912.211	1867.96	29.282	43.796	95.563	66.883	0	2.006	0	0	5	4.013	0	0	0	0	0	0	0
espD	0	0	0	0	0	0	0	0	0	0	0	0	0	0	0	0	0	0	0	0	0	0	0	0	0	0	0	0	0	0	0	0	0	0	0	0	0	0	0	0	0	0	0	0	0	0	0	0	0
espFu/tccP	0	0	0	0	0	0	0	0	0	0	0	0	0	0	0	0	0	0	0	0	0	0	0	0	0	0	0	0	0	0	0	0	0	0	0	0	0	0	0	0	0	0	0	0	0	0	0	0	0
espG	0	0	0	0	0	0	0	0	5.001	0	0	2	2	0	0	0	0	0	0	0	0	0	0	0	0	0	0	0	0	0	0	0	0	0	0	0	0	0	0	0	0	0	1	0	0	0	0	0	0
espH	0	0	0	0	0	0	0	0	0	0	0	0	0	0	0	0	0	0	0	0	0	0	0	0	0	0	0	0	0	0	0	0	0	0	0	0	0	0	0	0	0	0	0	0	0	0	0	0	0
espK	157.454	45.422	111.658	278.483	326.509	339.261	68.455	59.019	273.971	993.765	181.804	438.892	89.101	711.755	68.409	730.586	122.297	1581.16	32.315	3133.16	179.017	100.123	302.78	453.929	181.312	49.096	102.348	104.862	378.781	1159.34	148.768	160.265	6.001	36.009	33.215	58.202	187.081	68.766	608.677	371.748	336.515	14.424	429.598	33.119	99.318	150.416	170.393	200.43	90.227
espL1	0	3.065	1	2.211	0	254.861	49.032	6.173	29.259	4.002	1	0	0	1	0	27.164	0	0	2	71.34	8.134	4.001	1	1	0	498.391	2	0	2.004	1	0	3	0	3	0	0	4.037	44.41	57.981	0	2	737.264	41.928	50.829	14.631	244.12	0	45.857	1
espL2	0	0	0	0	0	0	0	0	0	0	0	0	0	0	0	0	0	0	0	0	0	0	0	0	0	0	0	0	0	0	0	0	0	0	0	0	0	0	0	0	0	0	0	0	0	0	0	0	0
espL4	2	10.535	1	0	0	64.173	93.66	0	12.238	1	6.002	0	9	0	0	45.799	2	4	0	62.037	5.025	7	0	4	1	673.993	1	0	2.128	2.07	1	4	0	1.001	0	0	2	52.379	66.831	0	0	1358.6	72.61	59.398	36.805	199.659	3	52.93	0
espM1	0	0	0	0	0	0	0	0	0	0	0	0	0	0	0	0	0	0	0	0	0	0	0	0	0	0	0	0	0	0	0	0	0	0	0	0	0	0	0	0	0	0	0	0	0	0	0	0	0
espM2	0	0	0	0	0	0	0	0	0	0	0	0	0	0	0	0	0	0	0	0	0	0	0	0	0	0	0	0	0	0	0	0	0	0	0	0	0	0	0	0	0	0	0	0	0	0	0	0	0
espN	0	0	0	0	0	0	0	0	1	0	0	0	0	0	0	0	0	0	0	0	0	0	0	0	0	0	0	0	0	0	0	0	0	0	0	0	0	0	0	0	0	0	0	0	0	0	0	0	0
espP	126.605	1105.87	307.87	11	1	2.049	0	2.001	1	0	1	171.023	175.284	1196.9	37.178	0	3	14.01	0	12.003	342.318	82.28	1	356.903	2929.88	1448.29	2312.9	361.676	9.062	172.577	277.219	1009.6	0	8.522	2427.26	953.711	1	1685.95	59.198	2541.61	700.599	710.366	963.89	201.771	264.585	0	0	0	0
espR1	0	1	0	0	0	5	5	1.288	1	0	1	0	0	0	0	3.019	0	0	0	8	1	1	0	0	0	63.068	0	0	1	0	0	0	1	0	1	0	0	4.008	3.099	0	0	45.546	7	4	1.403	27.157	0	5	0
espR3	0	5	0	0	0	38.889	2	2	5	0	0	0	0	0	0	0	0	0	0	0	1	1	0	0	0	1	0	0	0	0	1	0	0	0	0	0	0	0	1	0	0	0	0	0	1	0	2	0	0
espR4	0	0	0	0	0	0	1	0	0	0	0	0	0	0	0	0	0	0	0	2	1	3	0	0	0	0	0	0	0	0	1	2.002	0	0	0	0	0	0	4.027	0	0	0	0	0	8.028	0	0	0	0
espT	0	0	0	0	0	0	0	0	0	0	0	0	0	0	0	0	0	0	0	0	0	0	0	0	0	0	0	0	0	0	0	0	0	0	0	0	0	0	0	0	0	0	0	0	0	0	0	0	0
espX1	11.251	17.6	0	1	0	55.69	161.881	2	12.004	6.001	53.606	2	2	14.188	2	71.646	0	3.038	15.224	76.398	23.753	14.004	2	6	8	794.888	7.025	3	11.57	5.057	1	7	17.208	37.517	3.027	3	35.606	96.528	104.898	8.116	11.071	1066.45	56.338	42.194	22.027	311.412	9.087	99.278	18.145
espX2	0	0	0	0	0	0	1.083	0	1.001	0	0	0	0	0	0	0	0	0	0	0	0	0	0	0	0	0	0	0	0	0	0	0	0	0	0	0	0	0	0	0	0	0	1	0	0	0	0	0	0
espX4	0	1	0	0	0	10.002	28.408	1	1.002	1.002	1	0	1	0	0	13.094	0	1.004	0	1.008	2.592	1	0	26.874	0	193.507	0	0	1	0	0	3	0	0	42.569	13.034	0	14.004	9.445	0	0	174.58	6.005	8.735	8.697	49.155	0	3.189	1
espX5	1	7.567	2	1	0	38.422	65.433	1	13.013	7.001	3.394	0	1	0	0	33.913	1	0	1	60.997	10.017	8	2	0	0	861.203	3	2	2	2	1	4	0	3	1	0	0	75.999	47.525	0	0	951.061	46.718	70.46	17.082	251.646	6.051	37.67	1
espX6	0	5	0	0	0	0	22.505	0	8	0	0	0	0	0	0	6.029	0	0	0	0	0	0	0	0	0	0	0	0	0	0	0	0	1	3.02	0	0	0	0	0	0	19.183	0	3.001	0	32.535	0	3	0	0
espY1	0	7.003	0	0	1	0	9.066	0	3	0	1	2	1	2	0	3.304	0	0	0	3.013	0	2.025	0	0	0	4.001	0	0	0	1	0	4.002	0	3	0	0	0	6	0	1	0	482.806	2	34.069	22.928	0	0	0	1
espY2	0	0	0	0	0	0	7.014	0	4	0	0	0	0	2	0	2.001	0	0	0	0	0	0	0	0	0	0	0	0	0	1	0	1	0	0	0	0	0	0	2	0	0	0	0	0	9.017	0	0	0	1
espY3	0	0	0	0	8.419	0	14.01	0	2	0	2	0	0	16.886	63.279	0	37.161	2	0	9.181	0	0	5	0	4.005	0	0	0	0	0	18.274	3	1	2	0	0	0	9.062	3.003	3.002	10.431	0	0	0	28.38	0	0	0	0
espY4	0	0	1	0	0	297.42	83.6	0	0	4	0	0	2	2	0	14.058	1	5	0	1.001	1	4.046	0	1.022	0	0	24.256	1	0	1	0	6.001	2	0	11.012	1	2	0	31.137	2	0	0	3	1	46.313	0	1	1.001	4
essB	89.126	132.381	1	117.714	7.012	84.475	2	12.019	0	79.496	52.794	0	32.01	616.792	92.75	83.436	86.422	9.438	1	37.248	135.436	1	28.31	1.01	13.525	0	34.789	7.001	20.353	34.454	1.023	2	78.097	27.835	1	4.04	3.029	9.29	546.285	692.014	1070.32	0	20.492	1	4	63.387	148.016	0	0
essC	6815.84	5381.99	4704.3	3641.26	7393.65	11741.7	4838.11	2115.49	5832.51	10808.6	2590.99	2978.21	9973.24	9090.7	6459.32	5464.64	9404.02	19800.9	4855.81	26626.7	6604.03	2338.55	8099.74	9614.27	7315.78	4942.8	5689.94	2477.59	7022.15	22045.5	3737.42	1824.19	4775.99	6473.55	3348.77	5291.24	3781.9	5962.07	5796.73	4011.07	14464.7	7947.52	4049.75	3239.61	10342.1	15149.1	13444.5	6617.31	3022.47
esxA	1	1	0	0	0	16.01	1	12.735	0	0	5.019	0	0	1	0	23.322	0	0	0	1	7.018	0	0	0	1	0	0	1	0	2	0	2	1	0	0	12.088	0	0	0	0	0	1	0	0	0	1	0	0	0
esxH	0	0	0	0	0	2	0	0	0	0	0	0	0	4.047	0	0	0	0	0	0	0	0	0	0	0	0	0	0	0	0	0	0	0	0	0	1.006	4.101	0	0	0	0	0	0	0	0	0	0	0	0
eta	269.778	9.041	0	4	9.006	15.366	0	0	0	9.025	11.027	4.003	19.571	45.555	119.722	55.574	12.078	0	114.106	1	25.617	5.001	12.016	60.095	0	0	36.416	0	13.262	13.002	4	2	25.347	28.041	0	0	503.84	1	22.675	23.484	1	0	0	0	5	88.584	8.236	0	0
etgA	0	0	0	0	0	0	0	33.484	3.008	1	0	0	0	0	0	0	0	0	0	8.026	1	0	0	26.838	0	529.421	0	0	0	0	3.001	0	0	0	0	1	0	2	0	0	0	0	0	8.096	0	11.121	2	3	0
etpA	12.133	10.044	121.343	45.211	41.429	11561.4	2	7.005	921.171	4.001	42.403	48.415	15.095	9.003	437.058	13.726	20.301	95.916	184.811	241.922	45.807	2	4.017	62.055	26.861	98.897	13.068	54.441	153.762	733.137	100.777	0	326.81	153.172	5.002	4	21.429	145.102	1398.35	184.18	636.822	232.547	267.005	219.635	473.815	269.007	29.511	68.731	260.84
etpB	0	0	0	2	0	8.022	0	0	0	0	44.385	0	0	0	30.82	0	0	0	0	0.563	0	0	0	1	0	0	0	0	0	0	0	0	0	0	0	812.18	0	18.045	0	0	30.125	0	95.653	0	0	0	0	0	0
exeA	25.167	33.921	143.778	29.185	17.005	4	247.616	18.042	5.029	3	15.139	23.213	7.038	2	8.029	25.053	156.296	29.139	13.32	1397.93	18.909	5.002	7.002	126.354	46.301	5.013	57.901	46.301	33.233	7.003	11.001	7.003	55.748	1	3	5.003	81.157	18.003	38.347	7.064	60.918	21.598	98.134	20.437	44.689	12.382	3.028	1	0
exeB	0	0	0	0	0	0	5	20.805	89.738	0	0	0	0	0	0	0	0	0	0	4.105	0	0	0	0	0	0	0	0	0	0	6.013	0	0	76.53	0	0	0	8.018	166.027	472.723	0	0	1	3.002	0	15.322	0	0	0
exeC	0	0	0	0	0	0	0	17.136	52.305	0	0	2	0	0	0	0	0	0	0	4.342	2.003	4	0	263.871	0	11.9	0	0	0	0	3	1	603.917	45.474	0	0	1403.06	8.499	191.11	159.854	568.209	0	1	10	0	16.648	0	7.798	0
exeD	31.623	175.639	17.003	629.339	12.679	565.161	64.134	194.005	629.268	12.17	104.714	760.538	14.08	71.355	35.792	88.271	4.971	17.931	51.426	189.087	39.991	32.503	306.777	2099.2	76.264	764.41	973.407	101.439	9.216	104.489	108.065	173.453	1734.84	655.803	585.188	2789.59	4538.4	151.496	1818.76	2060.31	1836.12	536.57	81.355	126.687	260.99	415.457	140.793	148.745	49.587
exeE	223.976	80.431	654.107	384.286	456.412	872.461	724.44	270.941	228.569	166.475	104.6	258.79	32.581	453.845	451.267	292.672	617.286	410.679	75.416	104.029	90.256	410.871	350.572	1681.95	132.045	153.445	217.261	746.876	429.588	164.373	247.692	82.635	377.653	151.733	90	151.656	1390.47	152.582	377.33	416.18	1458.12	1078.52	264.059	310.61	1406.49	615.368	145.363	134.311	34.1
exeF	13.011	15.424	232.715	23.16	7.737	879.744	8	53.14	289.654	7.011	20.106	10.099	5.008	139.018	0	35.02	6.005	20.017	11.056	126.3	19.658	8.011	16.105	1179.4	18.27	86.822	47.422	11.089	94.384	27.185	11.062	3	161.597	117.675	0	4.005	476.271	70.708	397.85	559.184	336.493	662.764	135.29	69.031	36.856	253.417	15.501	16.668	5.005
exeG	1	320.654	6	16.234	69.272	13	2	10.003	169.912	0	76.923	10	2.012	12.325	2	22.005	3.255	1.177	1.769	61.228	16.722	32.149	125.57	427.393	60.041	10.079	187.496	19.811	2	5.921	143.29	240.701	320.132	488.757	379.067	818.185	841.284	12.762	352.676	331.506	442.899	261.397	6.606	16.871	114.56	17.373	22.075	38.927	28.161
exeI	0	0	0	0	0	0	2.07	21.632	80.427	0	0	0	0	1	0	0	0	0	0	1.113	0	2	0	288.031	0	3.01	0	0	0	0	1	0	224.232	70.245	2	0	520.517	12.13	210.992	215.941	138.179	0	1	0	0	21.584	0	4.047	0
exeJ	0	0	0	0	0	0	0	0	7.01	0	0	0	0	0	0	0	0	0	0	0	0	0	0	200.779	0	0	0	0	0	0	0	0	0	0	0	0	0	0	0	0	0	0	0	0	0	0	0	0	0
exeK	2	5.006	2	0	0	231.479	10.026	42.022	263.28	0	0	1.001	2	1.003	0	3.131	0	4	0	64.002	9.007	5	1	501.238	0	134.777	0	1	0	0	5.232	0	781.617	177.867	1	1	162.123	83.96	683.978	704.724	80.131	857.119	70.166	68.879	6	254.48	3.16	18.069	7.006
exeL	0	0	0	0	0	0	0	0	22.119	0	0	1.002	0	0	0	0	0	0	0	0	0	0	0	0	0	0	0	0	0	0	0	0	0	0	0	0	0	0	0	0	0	0	2	0	0	0	0	0	0
exlA	2	31.167	0	19.797	3	24.599	1	650.057	1	203.025	1	37.465	0	0	1	38.881	0	1	252.841	0	1	0	0	325.145	0	132.398	3	69.579	0	0	28.209	3.011	238.271	5.055	5	12.007	117.301	6	2213.68	0	12.01	1	0	77.532	2.002	141.906	45.024	60.907	5
exlB	0	6.002	3	15.098	3.001	1635	6	231.985	17.557	3	3.076	139.709	0	0	0	63.612	7.069	171.252	122.031	339.446	1	0	0	833.068	19.685	1166.53	7.004	38.009	0	0	21.256	0	75.029	10	3.002	25.036	1	4	596.419	0	3.036	0	0	3	1	133.767	1	194.163	72.585
exoY	0	0	0	0	0	0	0	0	0	0	0	0	0	0	0	0	0	0	0	0	0	0	0	0	0	38.509	0	0	0	0	0	0	0	0	0	0	0	0	3.037	0	0	0	0	0	0	0	0	0	0
exsA	331.02	1166.42	780.082	476.744	1537.45	187.585	382.302	178.734	221.444	3594.08	339.336	211.401	195.861	1644.67	314.312	464.289	3793.95	58.664	236.114	1453.98	624.717	243.228	3776.97	433.223	1661.18	71.706	2453.16	339.332	1146.12	290.572	324.646	657.828	596.953	1166.88	1835.57	2611.74	381.707	1095.2	826.419	1088.58	933.181	1437.43	584.931	333.446	1285.38	357.134	808.106	1287.29	979.916
f17d-A	0	0	0	0	0	303.921	30.007	44.351	3.002	10.962	5.008	1	0	0	0	18.006	0	0	0	36.902	5.622	3.002	0	15.908	0	296.079	2.01	2	0	0	0	1	23.066	2	2	0	0	32.263	513.041	590.878	0	374.92	33.48	23.97	0	118.439	3.003	25.645	0
f17d-C	3	7.012	2	2	0	3164.86	130.427	13.199	19.01	8.007	4	1.043	2.004	7	0	22.095	1	1	0	80.344	19.262	8.001	0	674.741	0	773.239	7.003	0	0	3.004	9	3	36.087	3	0	2	10.02	87.419	228.179	2	2.002	716.002	26.859	46.754	59.977	146.248	1	40.885	5.036
f17d-D	0	2	1	0	0	463.112	4.027	4.001	12	11.083	1	1	0	0	0	4.005	0	0	0	0	3.006	1	0	617.907	0	51.255	0	0	0	0	4	0	19.372	0	0	0	0	4.001	548.706	0	0	0	0	0	0	2	0	1.015	2
f17d-G	0	0	3	0	0	533.135	0	0	0	1.001	0	0	0	0	0	0	0	0	0	0	0	0	0	59.236	0	0	0	0	0	0	3	1	0	0	0	0	0	0	0	0	0	0	0	0	0	6.029	2	0	0
fabZ	7381.2	2041.96	3264.22	3943.79	4503.9	4058.49	1421.69	3703.15	393.164	4293.74	2131.91	3451.71	583.909	2417.43	2771.62	1664.33	3856.01	1244.8	3486.08	2940.39	1637.92	4235.59	3705.68	3350.69	2489.38	11594.2	2266.05	3444.69	2623.28	1121.3	5675.45	5386.53	3552.56	3636.18	2646.92	3724.82	2188.91	1512.18	1992.71	1663.1	3441.72	2034.12	2220.99	3179.64	4305.57	2076.34	1356.34	1709.72	1964.55
faeE	0	0	0	0	0	0	0	0	0	0	0	0	0	0	0	0	0	0	0	0	0	0	0	0	0	3	0	0	0	0	0	0	0	0	0	0	0	0	407.689	0	0	0	0	0	0	0	0	0	0
farA	3064.78	5093.06	8253.93	4975.12	6265.54	4034.86	1305.11	4275.17	18628.8	10224.8	986.037	4976.48	8569.62	5999.48	4697.41	2036.62	4525.38	13049.7	9406.34	1962.18	7229.25	10538.1	3813.02	6987.74	10499	10112.5	12603.9	7083.68	3890.17	8710.17	4026.37	5853.51	6158.13	10198.8	13978.1	5438.3	7497.21	7744.08	4242.72	7946.37	9342.68	5403.97	7618.75	5666.2	6312.85	2038.06	1836.38	1505.97	5777.97
farB	20.034	55.675	218.74	1138.24	16.121	812.09	90.902	213.587	352.102	16.003	99.978	49.927	42.576	110.612	22.007	219.47	30.083	57.469	91.69	245.156	46.428	153.567	65.499	2856.14	62.268	784.967	180.651	39.625	481.8	38.09	61.07	30.036	2490.26	386.26	42.054	892.129	3766.97	116.729	4644.77	1198.45	1932.41	668.988	198.906	139.576	105.654	362.772	168.155	174.396	44.452
fbaA	699.021	24.056	9.009	4	68.079	93.018	16.007	284.32	18.627	33.305	12.364	9.023	34.961	29.348	4.242	3	10.031	54.149	5.002	20.921	86.511	30.242	130.797	2.322	13.007	179.984	238.264	37.835	52.014	17.052	22.087	22.419	9.001	5.317	9.002	171.927	85.798	5.205	12.676	36.837	852.305	4.064	23.955	16.001	47.15	97.414	11.073	4	0
fbaB	794.375	400.503	744.689	332.195	216.016	1447.41	25.307	1483.69	26.054	376.693	372.871	145.348	401.217	5455.4	604.975	157.209	132.529	41.188	30.204	479.82	693.333	82.778	99.664	149.491	233.984	51.461	228.15	89.191	191.608	268.12	253.609	364.802	576.148	346.934	9.003	327.919	137.559	240.216	694.03	195.267	945.249	1860.3	573.876	673.602	834.913	465.673	606.581	965.368	631.472
fbp54	740.33	470.975	382.637	782.733	167.457	1818.54	1075.59	674.268	207.986	157.196	1234.67	728.401	578.132	2085.51	804.783	994.729	308.269	193.859	390.741	595.679	897.565	381.471	468.219	2781.89	399.771	1509.89	670.464	316.225	641.067	1295.96	518.094	279.706	999.871	1351.59	89.581	299.08	1172.53	704.156	925.616	630.304	2830.76	1703.21	637.21	451.86	728.55	1483.78	801.021	882.033	511.358
fbpA	1921.67	1983.77	1659.14	1754.55	971.194	3639.2	1452.16	1438.07	291.017	1468.12	2001.33	2299.94	529.536	4307.52	1758.33	2394.21	1556.97	823.478	801.181	10796.2	1319.59	1045.47	1351.93	2401.21	866.326	1971.52	1193.51	1186.91	2181.24	1197.02	1776.18	1249.06	1783.13	2884.23	1568.31	5842.74	4021.8	1898.84	3029.69	622.209	5850.59	2542.38	1987.25	1510.34	4020.35	1880.48	1649.12	1625.37	1223.64
fbpB	5.83	883.862	1637.65	14.288	10.009	95.561	0	125.61	8.011	18.025	7.225	11.045	8.039	339.99	11.105	17.001	10	23.619	5.166	89.772	12.013	0	21.332	1079.51	1066.67	7.045	8	18.063	708.014	187.16	37.294	6	1009.88	0	4.001	61.429	1154.92	811.685	1351.55	306.49	860.78	64.73	12.99	27.615	49.541	274.337	186.264	54.051	42.287
fbpC	36556.3	32113.9	40079.7	34556.1	26826.7	57892.7	28472.8	32378.6	34074.7	42210.3	33993	40334.3	36254.6	63601.5	36006	35657.2	40187.3	40216.9	23487.1	92616.8	29307.3	36668.1	37241	72197.6	26312.3	51143.2	35334.5	33068.5	41196.4	45310.4	44585.2	47356.1	49340.7	41697.6	38578	78189.7	65807.8	29570.2	51988.1	36029.1	81472.5	48096.3	37548.8	34549	71614.3	40376.5	29609.5	45573.2	27026.9
fbsB	0	15.207	5.003	19.002	2	683.997	0	6.002	0	0	2	0	1	0	0	0	0	0	0	0	0	0	0	0	0	0	0	23.22	24.087	0	0	0	0	0	0	0	0	0	0	0	0	0	0	1	0	0	1	14.001	0
fcl	3977.64	5781.44	6012.7	5427.87	6258.81	1483.62	9124.72	5330.08	3132.62	6802.64	12452.7	4588.44	7561.72	7758.4	4097.19	6236.1	7935.92	7630.64	7474.87	2955.78	7041.58	6742.1	6964.19	2283.73	6644.55	1803.86	12976.3	4571.61	8671.86	14674.5	5345.37	6374.9	8767.1	9854.32	10582.7	2965.53	8146.5	4913.61	3866.85	5145.19	6953.93	4693.69	5890.51	4415.36	5020.48	2662.13	3546.08	5924.07	6881.91
fctA	3	0	0	14.013	1	0	0	0	0	0	3	0	0	0	0	10.039	0	0	0	0	5.008	0	0	0	6.014	0	0	0	0	0	3	20.011	0	0	0	0	0	0	0	0	10.021	0	0	1	2	0	0	0	0
fctB	1	0	0	0	2	0	0	0	0	0	0	0	0	0	0	0	0	0	0	0	0	0	1	0	0	0	0	0	0	0	0	0	0	0	0	0	0	0	0	2	0	4	0	0	0	0	0	0	0
fdeC	899.832	101.826	57.433	3	0	2037.51	635.901	22.002	186.575	23.5	219.757	153.143	2.011	43.974	3.002	307.92	4.011	15.376	124.786	153.291	113.349	13.01	4.003	613.221	61.891	2359.36	23.475	14	133.04	39.502	19.027	28.019	384.208	272.978	33.367	3.591	118.874	229.251	135.795	90.697	88.605	317.521	118.235	178.248	220.306	709.221	42.947	230.555	92.705
feoA	11.26	3.254	53.455	11.004	6	165.289	16.914	12.205	36.76	10.024	80.637	18.252	7.031	28.437	8.953	22.118	1	4	26.64	102.626	6.014	15	6.888	171.103	12.039	263.156	9.034	38.933	51.873	19.591	13.981	17.658	142.519	16.247	13.478	28.034	82.611	16.113	150.113	218.011	67.623	126.986	38.051	27.881	46.436	64.389	4.285	19.086	21.111
feoB	12767.3	17060.3	16702.7	10905	12585.2	34407.5	17971.7	13641.9	19408.1	21134.5	22552	14820.8	4634.29	26743.8	14345.4	22099.1	14145.4	10803	20018.7	39706	18978.5	11807.6	18474.2	22698.1	16605.8	15348.6	19284.6	10423.1	24571.8	9796.31	16028.6	16733.5	15299.7	28135	20899.9	25922.9	22016.1	15162	19012	17953.1	29680.4	18919.8	15782.4	10594.4	24260.2	18425.2	19489.7	20465.3	15951.7
fepA	406.892	2610.12	5181.61	3067.83	3560.66	3100.53	454.348	1727.21	952.981	2687.28	1307.29	2445.89	911.152	520.132	1758.42	566.805	45.866	1431.2	3900.44	1708.6	3752.59	2550.9	2231.57	3619.16	795.412	2562.29	1487.91	498.367	2440.43	2084.76	2301.99	3802.48	9328.52	4912.46	11474.6	13422.8	3417.3	967.224	6389.1	3045.28	2237.35	1474.26	4005.22	2368.19	3593.55	1182.42	1678.76	569.203	2163.05
fepB	9.752	10.002	1406.15	14.006	15.06	257.726	50.666	37.79	185.781	6	6	13	3	22.769	19.858	76.79	5	1	0	688.192	11.308	17.191	8	1958.95	6531.51	581.559	5.005	30.257	16.708	902.93	20.037	5.008	4745.59	5361.24	1	7	315.574	8714.82	273.235	476.534	115.982	367.483	2205.38	32.238	16.161	143.968	9	78.147	8
fepC	8730.94	9461.91	7767.38	5943.19	5896.43	20775.9	7921.23	6637.24	5260.06	9923.3	9066.94	8279.81	2463.38	13756.8	8619.61	9209.16	13518	4102.58	3613.03	16068.6	6776.49	4311.15	11014.8	18560.8	6840.17	15580.6	8601.23	9646.92	10629.5	12718.1	4571.61	5840.56	10300.2	20231.5	10721.1	25290	14849	4033.64	12934.2	9074.57	17181.8	10038.7	7265.03	5723.97	12586	11832.3	11973.2	8741.57	7121.9
fepD	1068.03	941.601	3287.58	2925.47	1918.57	2445.79	1341.6	2720.82	1248.88	2600.75	2228.16	3784.5	244.876	2073.99	2768.74	3508.43	1863.75	4086.83	7432.22	2278.33	1626.11	4628	2335	6001.25	874.154	2113.95	3359.03	2385.7	4734.49	8100.22	7418.85	7403.46	7853.51	2701.2	328.4	1653.92	5229.85	1232.41	2776.43	1876.5	3430.99	2230.76	1679.58	1904.01	2669.96	4895.09	8101.94	2093.14	1783.83
fepG	907.017	913.294	893.094	307.854	247.067	3371.84	2065.65	728.784	657.1	633.522	2421.07	273.968	197.68	1692.66	412.096	1385.24	253.937	207.409	392.431	1138.54	604.989	115.608	372.273	3236.59	578.419	1478.11	673.926	336.731	776.067	458.265	311.875	99.317	2108.64	1204.9	1920.56	523.748	5707.01	706.358	2028.89	1771.21	2974.34	874.209	1001.01	424.318	527.832	1093.6	677.357	1976.03	816.604
fes	1	69.258	10.019	0	0	450.354	64.409	25.11	100.508	6.01	3.002	23.003	17.002	109.794	4.297	38.963	2	2	0	58.674	26.059	15.048	6	1725.82	174.014	861.451	109.973	28.726	0	9	45.297	73.848	1037.46	30.876	233.703	74.765	136.74	181.047	398.402	257.235	121.622	683.599	91.974	53.315	29.044	151.997	3	39.677	1
fha	8.072	7.579	28.749	12.955	11.423	565.205	8	98.321	100.954	2.103	0	31.118	0	0.944	32.547	1.038	17.475	25.783	0	22.756	2	17.928	23.428	116.184	1	430.701	1	0	0	2	208.738	250.333	0	31.238	1	0	420.768	3.009	142.055	389.016	185.81	0	1	113.783	117.424	30.058	0	0	6.001
fha1	41.726	15	184.878	22.342	147.069	52.626	11.017	156.777	100.79	15.289	164.406	248.629	18.077	632.88	45.569	118.265	63.648	131.506	0	132.535	61.593	135.353	88.305	79.306	93.704	12.018	66.245	21.029	15.832	261.822	137.693	130.698	377.232	101.13	328.948	206.583	1118.96	28.036	2653.1	920.067	874.639	53.917	1	54.448	106.048	107.66	96.565	51.602	251.281
fhaB	3.012	2	0	1	1.817	110.734	60.144	950.901	160.218	1143.03	4	7	3.126	458.253	40.549	0	42.73	3.001	1	25.266	7.001	15.007	2	4608.01	1	6943.29	15.145	7.001	2	3	57.449	160.746	1720.04	157.019	53.032	976.365	691.972	30.278	819.558	1066.91	211.701	2	5.013	36.014	2	228.87	330.257	807.424	224.117
fhaC	0	0	0	0	0	0	0	0	0	0	0	0	0	0	0	0	89.98	0	0	0	29.257	0	0	295.699	0	0	0	0	0	0	11	1	28.082	1.001	0	0	0	0	0	0	0	0	0	4.023	26.473	32.238	1	29.5	0
fHbp	0	0	0	0	0	0	0	13.004	0	0	0	0	0	0	0	0	0	1	0	0	0	0	0	0	0	0	0	0	0	0	0	0	0	0	0	0	0	0	0	0	0	0	0	0	0	0	0	0	0
fim2	0	0	0	0	0	0	0	0	0	0	0	0	0	0	0	0	0	0	0	0	0	0	0	6.409	0	0	0	0	0	0	0	0	0	0	0	0	0	0	0	0	0	0	0	0	0	0	0	0	0
fimA	141.531	22.708	4	2	1	759.048	123.422	88.123	121.622	35.093	13.05	16.443	2	18.329	4	36.105	2.004	0	2.001	76.616	15.347	11.001	2	2938.49	3	1444.46	1	6	13.599	15.004	12.495	2	1327.4	152.815	4	0	1088.37	100.564	1003.53	828.346	632.151	398.939	82.593	95.637	26.367	476.441	17	112.029	10.57
fimB	99.412	516.743	22.785	25.95	5.343	695.591	74.304	243.474	201.295	70.598	159.031	8.632	1	34.71	10.329	44.531	37.554	3	12.016	104.855	66.826	5743.27	203.953	466.173	164.663	434.366	291.846	39.083	62.745	26.758	150.769	461.998	1852.06	1135.18	663.075	1641.31	1311.65	44.459	2279.32	2116.62	724.503	768.932	40.793	87.187	200.097	227.338	16.968	322.798	257.581
fimC	8.004	39.043	5	13.129	0	2983.11	314.353	260.367	408.889	53.179	23.264	12.01	3	15.006	3.032	142.297	4	11.003	92.186	216.046	55.273	22.007	11.959	1474.52	57.107	3566.65	29.302	23.028	42.528	6	26.001	11.022	4331.68	164.378	6	2	1856.06	272.536	3574.05	1694.8	1102.88	1395.76	183.918	150.329	71.956	914.997	64.174	201.512	96.486
fimD	75.305	76.851	50.393	80.792	28.616	4964.22	517.778	479.656	528.583	109.143	93.916	87.682	105.239	178.391	61.599	219.425	40.119	26.858	61.585	411.2	119.488	60.126	47.781	5730.32	178.411	4501.74	294.691	127.81	191.803	34.965	82.417	30.1	5496.63	311.203	81.957	101.152	1791.68	526.281	4182.03	4549.23	805.995	2464.08	346.316	290.29	233.513	1667.67	94.343	670.557	92.784
fimE	5248.15	1078.96	1394.5	286.847	1388.37	2343.64	1414.65	1902.02	6614.79	477.834	1445.77	184.692	126.644	1210.8	287.009	1183.17	163.465	112.138	3048.07	764.36	568.383	95.208	1177.62	2069.61	333.914	6881.25	1725.6	459.685	644.339	352.576	423.479	508.566	1877.29	3379.99	5573.71	2019.06	1670.63	1436.67	995.63	2483.49	1189.41	1554.48	793.024	688.029	876.462	996.084	298.596	639.741	725.125
fimF	0	5	0	0	1	241.091	77.669	66.902	38.014	13.076	0	0	0	3	0	9	0	0	0	38.345	4	6	1	638.724	1	472.442	1	0	2	0	0	1	1642.68	26.915	0	0	542.502	45.507	1357.94	689.891	376.67	279.818	46.559	31.356	17.019	149.32	0	30.205	42.356
fimG	0	13	10	1	4.002	360.483	47.893	61.358	62.219	14.024	1.013	2	3.098	2	2	28.684	18.928	4	0	9	13.303	3	1	221.722	2	521.266	1.217	1.1	36.163	8.093	2.005	6.021	696.757	27.632	1	1	189.269	56.874	506.528	141.671	107.697	363.362	59.738	21.184	9.722	159.029	5.619	106.229	6.111
fimH	3.07	9.02	6	1.186	0	1652.92	194.143	101.978	164.668	11.004	14.012	2	1	7.011	1	56.478	0	2	0	143.621	14.392	10.002	8.009	945.766	4.009	1477.87	4.015	3.002	5	6.002	8.001	7.003	1203.36	109.826	0	1	1061.09	124.928	1277.16	694.053	540.174	897.16	91.285	93.487	84.656	497.344	16.047	110.199	5.01
fimI	0	3.006	0	0	0	208.421	43.177	40.459	38.862	2	0	0	1	1.011	0	9.092	0	0	0	26.037	1	1	0	368.842	0	195.211	0	0	0	0	6	0	842.438	40.531	0	2.001	473.656	22.798	910.17	363.43	226.213	234.6	21.355	29.5	5	96.786	0	36.916	1
fimK	0	1	1	0	0	267.539	7.096	146.207	143.199	0	0	0	0	1	0	0	0	0	0	2.073	0	0	0	1085.08	0	29.092	0	0	0	0	32.474	1	844.382	40.451	0	0	1104.28	7.014	574.036	414.82	484.534	0	1	8.834	0	31.381	1	13.159	1
fimT	15.014	0	2	3.675	2	25.362	87.417	13.017	7.008	13.052	0	4.018	10.01	21.784	3.006	2	1	0	0	4.003	4.06	0	1.003	0	0	0	0	0	1	2	3	0	6	3.035	3	21.069	6.018	1	2	0	1.008	9.064	6.054	2	0	2.162	1	4	15.003
fimU	14.539	0	0	0	1.27	2	0	0	4.004	1.134	3	0	7.007	1.01	2	3	28.325	4	0	5.233	6.066	1.499	0	0	0	0	0	2	6.045	9.047	30.353	0	2	2	50.465	16.093	0	6	10.899	18.532	0	10.493	0	2.303	12.372	1	1	2	0
fimV	0	0	0	0	0	3.002	0	1	0	0	0	0	0	0	0	3	0	0	0	0	0	0	0	0	0	0	0	0	0	0	0	0	0	0	0	0	0	0	0	0	0	0	0	0	0	0	0	0	0
fimX	0	0	0	0	0	0	0	0	0	0	0	0	0	0	0	0	0	0	0	0	0	0	0	21.725	0	0	0	0	0	0	0	0	4.073	0	0	0	0	1	0	0	0	0	0	1	0	0	0	0	2
flaA	467.914	267.22	212.808	57.109	874.14	2097.36	104.614	196.055	447.538	1478.16	567.607	116.429	591.512	772.629	216.173	67.688	538.411	94.023	81.366	1117.09	215.512	233.475	151.232	4489.2	305.25	1610.33	480.331	474.136	560.288	634.137	473.161	230.899	742.303	2100.63	595.897	448.758	396.703	219.313	3105.01	170.918	1771.15	503.357	87.495	337.18	1504.57	1069.96	729.078	176.254	51.921
flaB	1887	410.034	669.692	304.305	109.787	1378.9	42.153	156.936	328.487	309.77	136.625	294.814	163.702	327.774	1103.17	676.711	1252.28	190.581	85.58	905.392	314.284	572.274	142.005	2007.86	286.029	2701.74	526.356	102.217	188.96	1219.9	287.404	51.202	727.37	1217.59	6	205.845	1535.09	514.085	2367.95	132.485	2779.64	321.888	88.001	338.749	438.862	434.848	223.171	208.285	210.473
flaC	156.661	35.814	224.133	71.734	26.027	314.25	22.612	51.096	0	2.002	19.638	26.472	1	575.14	39.689	46.271	16.109	4.004	0	157.993	1058.45	38.254	190.899	1192.04	58.941	527.548	56.677	288.424	26.372	1390.29	92.784	0	11.306	8.208	1	10.614	11.439	216.743	676.254	10.729	197.35	23.112	11.014	406.438	1336.04	144.763	105.845	7.192	10.826
flaD	161.371	19.483	283.001	33.151	8.009	103.663	1.001	35.268	68.714	22.419	1	205.221	40.711	923.711	225.836	92.552	67.19	0	0	7.296	17.746	56.183	11.608	17.659	67.167	1.01	209.426	12.149	19.291	378.587	2	1	19.121	56.492	0	214.224	556.251	178.55	78.328	245.138	596.764	36.993	54.315	118.141	119.924	359.793	33.095	7.641	1.37
flaE	0	0	0	0	0	0	0	0	0	0	15.067	0	0	12.928	0	0	0	0	0	6.049	0	0	7.051	0	8.01	0	0	0	0	40.779	0	0	0	0	0	0	0	0	0	0	285.319	0	0	0	0	0	0	0	0
flaG	0	0	0	0	0	38.214	0	1	0	1	2.001	0	13.013	46.689	17.21	0	0	0	0	0	3.107	0	0	6.248	1	0	0	0	1	37.293	2	0	27	21.174	0	0	6.226	5.053	1.044	0	9.043	0	0	0	0	0	0	0	1
flaH	0	184.025	1	1	27.109	84.212	0	17.113	29.148	1	0	43.086	4.381	10.079	116.91	10	16.058	12	0	4.051	6.088	36.08	0	1829.54	0	648.751	2	280.227	1	0	54.463	0	0	0	0	1.001	158.195	11.023	2	0	37.478	56.658	33.618	82.951	114.331	135.756	2	245.939	0
fleN	2166	661.266	1313.32	1143.84	1592.63	3865.82	649.023	25489.8	534.53	1918.89	1388.03	1289.66	879.509	3587.94	1830.94	4206.26	1344.05	364.559	643.855	6550.59	1477.66	720.557	1234.57	4243.48	847.328	4536.87	1201.45	880.583	2287.72	1677.29	1041.16	702.25	1437.87	2427.83	531.202	828.976	1211.16	826.127	1907.56	795.931	4518.09	1942.83	695.196	1383.75	2856.23	1928.57	1095.43	1421.72	598.367
fleQ	4384.73	7360.37	10203.2	8341.85	8671.07	5766.83	11209.5	12049.3	1665.51	13490.2	17377.2	9432.16	8029.25	5658.53	6716.69	9339.39	14161.7	10346.8	11134.6	3541.88	7583.91	9554.3	11968.7	5660.8	6561.19	5006.35	10474.1	7052.38	10261.5	11642.3	6669.06	8415.53	14415.4	12492.8	23126.7	9299.7	13382.3	6789.68	11953.7	12322.3	9199.86	7290.44	8675.3	6972.39	7920.12	5312.61	6681.65	6787	8308.68
fleQ/flrC	636.459	1052.34	2944.9	1687.25	955.771	835.389	2773.33	1998.82	955.879	246.458	3261.67	434.69	113.824	710.153	1870.16	1606.69	562.859	1610.6	4035.09	966.397	1085.26	2224.46	786.093	2156.28	931.446	1161.29	1704.32	2224.96	1845.77	456.766	3301.03	4794.88	3738.7	2348.38	1649.63	3708.97	3484.87	615.789	1158.68	1650.56	1697.1	1709.34	2547.27	1366.51	1797.78	986.751	835.562	2892.55	3011.85
fleR	1520.04	1251.27	5313.73	5568.44	4224.35	1058.35	1077.95	5549.66	25811.1	5357.29	6013.67	3904.02	93.843	1769.65	2926.95	4292.37	4498.04	3591.02	3481.44	3399.18	1923.57	5132.77	4922.83	3722.56	2196.97	5356.54	5451.87	2316.51	9764.2	3153.07	6960.86	7022.11	5038.21	2884.05	185.483	457.38	3510.38	2120.7	4440.5	2119.12	1972.07	1894.89	2247.56	4660.12	6248.96	823.693	833.82	3046.88	3915.76
fleR/flrC	6276.81	15076.9	11801.3	5901.82	5973.01	10102.6	21668.6	4041.5	10523.3	7972.66	15209.7	7276.14	2135.98	14500.9	15310.6	13838.7	4198.66	27501.9	7480.27	9712.98	14418.3	6182.08	7955.61	11049.8	15924.1	15662.7	11092.3	5967.11	12069.4	7049.4	6323.73	8134.56	6570.07	9160.22	47784.2	17272.8	6340.46	10848.4	18594.1	18001.8	14238.4	7788.5	10733.2	8386.03	11398.6	10151.2	13658.2	5192.09	17563.3
fleS	3074.53	3986.42	8714.47	4482.6	2599.69	1984.18	4656.26	3192.39	8091.47	4198.45	2523.92	4273.97	961.579	3624.52	3754.59	3802.95	4565.86	6422.81	2943.41	5767.04	4633.77	5405.47	4411.87	4928.73	5001.86	11746	29935.9	3316.36	8035.23	6071.53	3951.3	7484.69	3468.55	3124.08	2609.19	1790.74	4686.04	3779.21	9625.56	6171.38	4407.92	2560.95	4273.1	4300.28	8160.52	12356	20742	3352.96	4437.94
fleS/flrB	15204.5	24206.6	28031	12341.2	9599.93	18837.8	36012.6	8816.75	28194.9	13215.1	41678.8	10606.6	7598.33	24247.2	11161.5	27304.4	13893.9	10179.5	13314.7	13905.3	24477.3	12117.2	12143.1	17404.3	24069.7	20874.2	23489.1	12309	36097.7	7208.79	11461.8	11429.9	20081.2	20295.8	30116.4	15408.3	31304.3	18931.2	47507.6	20577.3	19805.1	14992.1	16290.2	9111.53	14939.3	10886.9	11334.9	16438.9	22602
flgA	2	4	0	2	0	214.738	24.038	7.002	13.002	10.083	4.001	0	2	30.174	0	19.692	0	1.004	1	29.627	4	3	0	320.305	0	306.77	0	0	1	0	3.065	4.001	6.005	1	2	0	1	26.033	413.072	9	1.001	369.485	28	26.003	9.2	98.759	3.312	41.147	0
flgB	276.154	138.92	101.963	131.457	330.521	682.133	31.961	84.353	75.852	235.817	215.132	182.923	171.417	692.646	289.418	175.668	342.411	79.682	64.367	757.044	377.718	96.629	124.888	968.507	205.673	828.215	296.306	164.174	255.398	498.96	165.745	70.674	252.934	373.922	154.884	122.102	361.574	255.055	378.599	53.878	1109.37	585.385	104.118	211.044	738.068	621.824	127.608	112.325	45.776
flgC	284.078	158.308	155.595	156.343	348.107	594.562	78.278	116.904	69.578	287.036	181.127	154.102	194.962	699.896	368.749	169.995	514.719	102.328	35.996	808.604	175.61	141.164	114.263	1345.36	270.471	569.096	408.607	152.669	317.677	491.771	230.868	53.027	236.883	246.776	212.927	245.638	228.929	156.984	285.555	79.492	1303.84	446.925	68.986	236.187	752.679	705.338	198.391	169.935	90.518
flgD	280.99	113.035	1338.4	162.833	802.528	961.386	55.537	74.489	141.684	550.446	272.131	158.447	219.692	784.809	2120.17	244.747	460.431	931.933	27.586	895.764	150.885	112.155	156.141	1125.59	267.562	957.068	216.537	119.577	234.409	379.853	196.488	91.148	258.618	462.363	230.439	183.898	157.906	227.85	469.648	69.852	1668.6	722.218	110.857	204.741	260.26	623.434	28.534	89.81	65.61
flgE	626.88	733.016	580.633	577.005	1681.68	2733.83	381.376	310.13	340.094	698.453	1990.35	503.985	494.033	1638.29	706.117	1211.95	1657.05	289.419	301.075	3325.63	1121.2	319.51	277.438	3004.72	1225.73	2151.44	667.652	405.82	1474.86	1254.67	647.743	233.135	1238.24	1363.67	657.709	406.288	1085.2	2336.63	3020.3	523.179	3572.04	1882.34	1092.27	441.52	2275.03	1873.74	547.544	221.184	237.638
flgE_1	87.816	70.47	10.001	1	2	33.203	0	1	10	3.009	35.027	16.002	18	113.903	38.333	1	4	9.002	17.001	2	29.169	18.022	1	786.005	21.911	99.224	335.251	24.507	4.011	82.056	30.565	0	115.169	109.155	30.415	1	80.617	27.996	0	0	115.56	20.093	25.562	17.853	37.516	107.964	13.705	25.441	6.003
flgF	296.199	430.193	145.379	272.291	78.189	403.675	34.789	27.49	18.341	659.533	123.35	118.55	511.228	729.661	275.213	646.638	50.642	159.056	191.911	218.903	339.976	82.118	81.628	1000.11	459.531	721.082	1050.02	179.582	395.746	376.562	88.833	79.721	776.052	600.726	308.796	123.413	288.04	551.616	943.724	616.007	618.516	338.997	192.287	107.965	213.128	108.815	48.651	240.68	332.59
flgG	1501.88	722.806	473.288	485.053	1233.47	3778.1	234.075	544.102	191.144	898.545	553.442	752.943	676.379	3528.66	1454.85	700.28	1188.11	397.486	285.991	4173.33	1715.96	532.863	307.561	6129.99	766.388	1948.31	1217.79	768.841	918.42	2087.32	532.048	105.18	1123.21	773.958	254.86	362.185	1672.92	1134.01	1352.19	257.028	5250.15	1543.79	453.981	1050.1	3296.22	2819.26	749.591	561.3	334.101
flgH	0	3.007	0	4.864	0	62.297	17.996	3	8.165	0	9.009	2	0	26.446	0	7.392	1	0	0	4.051	1.008	0	0	299.014	1	86.945	1	2	0	0	1	2.006	5	0	2.001	3	0	4.529	349.365	3	2.028	106.997	10.786	8.036	2	36.435	0	9.42	7
flgI	36.741	59.606	28.204	26.083	1	536.786	31.107	9.7	49.514	11.005	47.45	21.125	1	81.971	0	181.364	2	0	121.44	205.311	38.169	2	4	562.774	104.797	311.752	140.21	1	783.67	7.015	34.728	0	129.644	130.392	3.001	2.002	119.677	218.659	523.124	49.99	72	387.809	38.275	26.306	21.27	190.163	36.606	59.135	113.908
flgJ	3450.42	1845.38	3069.61	1705.77	1783.23	9343.96	603.137	1443.97	36.937	3338.43	522.144	1333.94	6947.42	869.522	853.732	1251.37	705.828	4615.61	4458.66	522.677	2486	2116.66	2789.32	1778.83	2377.08	2735.14	2275.6	1656.54	1262.33	8097.64	1839.37	2136.27	3230.4	495.129	3998.1	1226.95	349.352	2158.47	1862.86	2228.93	1222.79	1305.99	1999.4	1546.66	1955.64	2363.96	4026.76	496.487	1332.73
flgK	2019.51	608.755	418.389	367.339	2703.87	4856.25	290.4	314.098	564.274	2795.58	1044.33	230.497	749.63	2689.13	1241.54	397.9	3107.65	407.283	233.699	6060.69	2856.47	442.463	664.767	14439.2	1028.23	4330.23	2827.34	1072.12	1518.11	2162.04	1234.22	375.703	1120.94	1839.29	915.075	849.046	833.126	904.923	2378.25	263.627	6411.34	2014.74	245.693	1237.24	5254.73	2613.07	907.653	483.985	325.685
flgL	264.24	68.895	69.483	439.353	100.268	1952.79	108.612	257.184	97.489	417.618	94.751	254.54	176.893	912.418	218.281	120.255	61.105	104.23	88.969	1486.39	1571.37	184.909	158.549	669.055	163.724	475.592	217.001	568.716	118.294	880.928	200.595	48.099	769.558	332.201	5.091	453.677	1272.28	485.681	1028.37	200.073	1151.42	854.144	236.156	583.994	1719.2	1166.83	408.925	101.249	215.106
flgM	0	2	1	0	0	132.416	6.187	0	3.005	3.01	0	0	0	9.379	1	4	0	0	0	16.564	3.556	0	0	72.622	0	107.32	0	0	0	4.079	4	1	3.269	1	0	1	0	9.054	14.893	0	0	65.521	8.672	9.479	4	27.506	2	3.037	0
flgN	0	3	1	1	0	122.091	24.722	4	14.011	2	0	2	0	0	0	10.343	0	1	0	23.59	2.313	3	0	160.578	0	146.432	0	0	0	1	1	0	8	0	0	1.001	1	17.865	22.244	0	0	166.495	20.009	14.155	6.016	57.115	2	17.856	0
flgO	0	0	0	0	0	0	0	0	0	0	0	0	0	0	0	0	0	0	0	0	0	0	0	0	0	0	0	0	0	0	0	0	0	0	0	0	0	0	0	0	0	0	0	0	0	0	0	0	0
flgP	69.139	6.01	0	0	0	0	0	0	0	53.126	0	0	0	0	5.053	0	0	0	0	0	0	0	0	0	0	0	0	0	0	187.179	0	0	0	2.638	0	0	0	0	0	0	1	0	0	0	0	0	0	0	0
flgR	3131.5	8436.43	5373.81	6483.69	1302.06	4368.67	7267.34	7629.75	24762	2064.58	8392.57	3196.75	6122.25	4247.47	2729.5	5232.93	2013.16	3552.18	6834.97	3464.23	5644.69	6701.23	1783.36	5025.87	5162.89	3154.25	27531.6	7416.09	5616.59	1268.96	5216.38	10766.1	7712.76	12309.9	11098.4	21932.7	5822.5	4220.65	9521.46	5351.71	5384.44	6828.25	6995.82	2351.16	4487.73	2782.41	1593.28	5484.39	6167.43
flgS	4081.73	5321.83	7728.78	4602.59	548.828	6154.03	3100.29	4469.98	49472.4	2191.49	7496.73	1828.98	515.944	4668.79	876.436	2546.86	610.959	922.769	9016.59	3008.25	3212.85	3080.55	816.091	5118.32	10177.9	5029.68	5273.76	1346.66	7974.98	11570.6	714.368	1244.52	7404.24	9011.82	6200.44	2509.55	3608.24	5666.92	8745.5	6995.63	5069.1	3450.62	4521.28	2750.3	5011.96	2439.03	2330.21	1933.02	5175.12
flhA	1568.37	553.728	1472.51	1635	2793.45	2000.95	361.707	870.162	369.494	2776.32	1033.83	747.614	2114.45	3148.08	1828.49	508.201	810.63	1415.51	206.872	4872.97	2003.76	402.902	2387.43	3035.99	1226.2	2811.12	2097.52	2069.41	931.406	2022.39	1002.62	217.387	1000.25	1303.19	869.823	949.972	1014.28	886.77	2143.23	400.839	5215.81	1932.27	395.151	2182.32	3874.72	2596.82	672.366	795.144	475.39
flhB	865.874	413.765	376.243	612.742	527.486	2173.03	202.409	273.417	197.672	964.646	543.635	514.658	506.839	2254.53	1100.38	505.665	1440.76	328.244	154.41	2750.09	1350.75	372.212	367.696	3372.66	565.088	1604.38	1229.11	618.813	995.778	1511.3	610.628	156.171	775.545	854.28	394.303	476.994	816.476	810.901	1327.68	228.531	3870.57	1476.42	299.818	928.599	3358.83	1862.12	530.641	491.961	381.465
flhB2	118.087	95.148	55.051	58.033	207.363	395.923	0	60.921	25.986	189.075	110.536	135.489	99.018	454.688	116.221	96.86	59.206	20.976	32.177	368.033	59.385	81.476	62.059	341.464	85.277	379.164	12.436	55.93	82.82	330.216	96.402	29.971	227.472	189.93	85.255	45.278	205.685	122.121	29.796	29.344	493.143	166.217	36.499	38.582	79.956	232.865	49.636	24.255	10.14
flhC	0	4.066	2	1	0	312.188	39.888	4.003	44.289	2	1	1	2.001	0	4.001	13.054	0	0	0	16.286	5.296	5.005	3.096	234.673	1	198.638	0	1	0	3	3	0	3.004	3.005	1	1	0	11.381	31.242	0	1	251.806	16.71	19.024	10	77.293	0	17.381	2
flhD	0	6.003	0	0	0	111.104	21.729	5.34	10.064	9.987	0	1	1	7.086	1	4.066	0	0	0	21.131	1	2.002	0	134.453	0	155.612	0	0	2	1	5.005	2	6	5.574	0	0	8.034	13.265	34.698	14.441	44.517	160.893	12.461	17.741	2	56.949	0	12.142	1
flhE	0	0	0	0	0	0	0	0	0	0	0	0	0	0	0	0	0	0	0	0	0	0	0	0	0	0	0	0	0	0	0	0	0	0	0	0	0	0	0	0	0	0	0	0	0	0	0	0	0
flhF	1206.78	467.747	603.544	451.293	2066.44	2450.88	660.501	415.056	103.925	1916.33	363.054	377.708	435.678	2654.15	1772.31	871.667	2318.07	387.149	129.113	5594.36	1741.09	492.467	477.406	3946.72	1097.16	707.027	1629.11	873.657	1504.6	2168.04	1090.73	133.802	1001.06	524.45	672.285	971.721	733.046	738.471	1044.6	318.231	5937	1329.69	419.641	1222.95	4994.21	1909.86	767.134	818.905	641.432
flhG	2732.09	1788.89	2779.63	1931.26	589.668	2254.61	1027.79	851.763	273.157	433.124	2857.12	1292.9	363.596	2675.98	2434.48	1214.62	1630.81	714.148	2485.92	4676.36	1693.98	3574.31	860.177	1910.5	2146.56	1024.85	2078.8	1273.42	1373.57	4460.24	3622.39	4636.32	2220.04	1767.55	8020.75	4888.18	770.611	1332.76	2264.56	994.79	2853.51	2603.99	1373.52	2241.09	4221.42	2130.33	1221.83	1463.74	1828.36
fliA	7975.02	3939.63	5712.52	4387.45	5615.84	10284.2	2949.01	2220.91	6223.69	11240.9	6870.09	4918.42	8578.05	10853	5182.26	6077.01	4138	6029.65	3090.49	14899.8	5248.35	2531.07	9104.93	12142.8	4092.05	11345.8	4505.53	4006.14	9282.41	29760	4041.01	3357.99	3892.55	5207.23	8822.8	11347.3	6225.61	3205.96	7854.21	4231.3	15392.7	8630.61	4723.24	4231.26	13232.2	10047.6	10457.4	6191.24	3588.1
fliB	164.211	28.676	194.432	169.485	151.052	1249.81	7.001	34.06	67.475	24.209	159.222	440.561	63.974	773.215	293.303	139.332	82.445	180.275	13.023	1568.84	167.618	90.939	137.743	549.966	87.841	36.934	24.102	91.974	148.516	557.972	209.536	90.836	36.106	109.002	1.017	5.007	160.68	44.184	85.656	56.648	1356.55	230.734	29.611	60.277	84.859	119.295	67.702	108.521	175.6
fliC	2427.44	1920.71	1626.34	1143.78	2002.68	3779.14	91.297	1168.9	318.482	1993.05	1093.28	1876.67	1482.49	9113.56	2395.37	5395.68	3463.09	433.183	406.16	5508.24	3407.3	1275.74	977.495	6537.7	1659.96	5182.13	2459.03	1036.75	3076.32	5855.66	806.054	199.458	2778.8	2446.24	504.91	619.83	2701.34	5117.81	1222.41	446.349	15006.1	2881.67	784.98	1539.5	4695.79	4797.48	632.191	668.915	573.411
fliD	43.403	8.077	695.718	351.302	2884.59	1112.6	106.292	11.002	56.526	128.649	590.838	1269.58	689.596	304.009	133.478	60.195	113.412	24.036	4.163	129.937	458.447	341.125	34.251	876.477	984.083	557.628	773.961	47.027	208.479	359.769	288.977	6	136.355	158.885	146.462	84.281	587.763	142.921	162.82	17.129	281.598	1147.86	59.767	120.503	319.466	838.085	730.481	69.877	4
fliE	80.802	52.537	34.115	41.442	239.232	272.812	7.015	48.891	9.006	7.005	28.262	78.037	45.515	223.516	76.49	48.595	18.114	17.203	15.188	174.519	31.083	43.871	11.087	223.294	109.105	194.431	78.171	57.243	50.871	170.301	23.203	7.003	92.515	52.219	15.077	1	199.566	77.99	34.029	15	272.77	166.912	45.623	30.301	44.758	260.096	53.847	66.735	44.18
fliF	170.067	22.076	68.701	461.325	27.117	925.593	108.676	32.005	88.412	20.392	41.065	15.008	20.009	107.057	43.185	84.272	25.096	4.64	18.004	1115.08	47.603	73.459	8.009	1447.83	58.765	657.377	522.705	91.95	110.97	31.314	89.719	11	25.7	17.004	62.045	31.007	50.924	115.861	994.594	71.747	30.098	672.689	127.263	111.955	222.84	469.79	58.288	109.528	26.036
fliG	676.733	253.222	451.571	266.295	994.921	1898.06	174.934	254.47	158.423	770.669	285.755	327.38	370.392	1863.8	849.45	494.686	1099.55	229.891	82.601	2448.2	985.155	313.69	257.677	2451.17	605.558	841.54	685.36	394.898	1659.56	1272.32	546.232	81.356	537.61	419.423	502.096	388.465	426.444	613.222	1009.1	161.963	2970.35	1466.6	296.908	757.128	2646.47	1491.92	626.476	264.612	191.898
fliH	457.229	52.704	72.409	55.241	141.913	251.522	370.58	334	27.07	2271.85	61.307	47.784	11.702	9.142	163.8	43.291	146.813	246.831	30.365	479.411	44.129	24.829	108.605	771.737	18.654	442.656	76.451	261.788	45.5	10087.4	175.857	205.966	137.692	993.184	0	444.387	28.644	22.003	78.294	11.735	7.352	372.3	182.609	314.821	249.573	114.049	25.423	45.172	20.259
fliI	14121	8764.75	11096.1	7587.02	11078	23681.9	10803.9	6987.78	2206.33	19445.5	20504.6	8770.91	4230.16	18392	12875.2	18658.8	13855.8	8548.27	12254.7	25625.9	17605.8	4021.58	15967.7	18106.8	7534.5	8635.17	15398.5	11086.3	16502.8	16746.6	6627.39	5667.68	13325.2	10521.2	21869.9	13478.8	15991.8	9927.72	14512.4	7758.69	18134.6	12617	12085.9	5684.54	12908.2	15212.5	15547.6	13332	8656.97
fliJ	15	2	35.682	98.677	51.684	120.687	11.031	26.616	9	12	0	91.205	0	1	81.716	16.025	21.44	60.654	0	15.311	3	23.233	19.187	224.239	2	156.264	0	82.98	0	0	20	13.015	4	2	0	0	1	9.038	25.743	0	0	157.787	13.06	17.104	31.272	60.277	1	9	0
fliK	54.338	36.587	370.049	51.837	110.161	4363.71	571.157	56.565	31.256	2571.73	196.622	101.167	62.525	402.381	1028.55	256.561	1927.61	1423.96	64.527	4405.39	120.27	39.439	1143.68	793.595	176.732	185.841	67.681	378.205	1152.42	5161.01	770.552	48.758	47.544	35.273	50.038	1957.06	134.388	39.717	401.791	232.896	2911.09	406.508	36.087	225.286	2898.96	264.993	150.263	59.189	39.635
fliL	1	0	0	0	0	169.373	22.079	0	14.036	4	2	0	1	0	0	15.069	0	0	1	17.532	5.095	6	0	260.809	0	150.637	0	1	1	0	8	0	8.027	1	0	1	1	19.822	21.146	0	0	211.65	13.403	9.009	4	64.455	0	19.972	1
fliM	898.674	1987.12	476.128	311.971	915.017	1861.22	67.75	222.109	239.89	717.759	663.853	638.479	806.128	3486.42	781.121	530.942	1140.01	224.778	159.697	2356.26	927.139	292.341	288.975	3743.77	3615.55	2858.86	2471.66	931.529	723.17	1189.9	757.784	912.356	709.524	937.576	4443.13	1914.21	882.716	2314.39	557.949	3105.91	4276.6	2912.21	1146.44	715.037	2367.61	1463.11	449.901	343.133	209.479
fliN	789.26	304.705	237.625	316.444	1222.11	2249.53	238.674	213.215	240.609	602.795	510.587	416.345	386.416	1163.22	671.839	200.981	1132.56	277.621	184.579	3028.12	604.313	272.928	257.782	3279.05	722.197	1446.22	945.814	540.478	806.734	883.002	559.375	180.097	827.721	927.201	431.438	509.761	1141.32	438.098	612.391	279.21	2961.23	1515.79	329.351	487.971	2085.92	1653.54	578.719	521.8	358.6
fliO	1	6	3.022	2	2.003	66.741	24.063	4	6.005	10.149	3	0	3	0	4	11.44	1	2	0	20.378	6.012	0	2.428	193.834	0	112.458	0	3	1	1	1	5.004	5.013	2.002	0	5.217	15.331	11.119	27.014	2	5.008	91.714	12.081	20.062	8.098	40.019	6	21.434	13.053
fliP	753.507	629.788	570.504	642.574	902.899	2199.2	1830.22	266.627	241.253	661.228	2295.38	784.92	442.363	1867.47	830.352	1365.97	949.489	418.096	1706.53	1998.64	1403.29	1602.64	328.975	1842.65	580.105	1448.1	1213.31	495.104	1276.09	1314.18	467.27	231.342	2363.5	1971.12	536.394	349.509	1409.72	846.289	702.347	470.509	3052.89	1638.74	650.59	725.025	2129.73	1621.38	445.358	837.957	987.279
fliQ	144.579	49.216	49.788	61.849	205.432	435.753	68.214	39.256	48.299	151.965	89.521	55.969	67.622	181.93	85.519	39.827	162.506	34.211	46.548	497.371	190.624	35.643	64.202	641.983	148.035	494.518	163.764	80.104	128.258	108.397	29.787	36.085	139.668	158.782	7.026	22.444	197.183	83.767	231.919	35.395	391.221	278.175	27.208	90.947	372.358	267.241	34.549	64.211	24.811
fliR	47.381	54.568	0	130.583	722.761	763.62	8.026	54.524	7.028	29.17	27.096	169.975	54.498	30.5	2.157	63.175	10.025	21.966	40.048	101.359	46.245	24.149	30.512	439.747	296.217	64.453	6.044	40.729	36.084	150.795	32.005	1.061	231.841	76.492	0	2	496.212	154.973	92.664	66.381	98.009	148.701	51.004	3	7.076	333.98	8.421	15.98	3.081
fliS	148.418	81.998	74.428	146.388	367.846	510.53	35.562	41.967	24.101	83.642	48.815	110.2	78.582	286.76	223.882	156.958	96.226	45.123	32.506	167.828	367.448	70.334	48.773	243.321	139.845	206.707	222.607	148.981	163.364	251.138	151.094	7.676	195.689	92.591	142.923	176.56	391.055	195.358	198.534	1	622.931	390.296	71.703	180.997	481.387	442.738	24.683	32.53	46.233
fliT	0	4.004	0	0	0	39.822	6.008	5	2	3.133	0	0	0	0	0	6	0	0	0	6	0	1	0	47.263	0	41.46	0	0	0	0	1.066	0	0	0	0	0	0	2	5.359	1	0	60.092	4.176	3.051	1	12.601	0	2	0
fliW	0	1	4.013	0	0	24.733	9.057	1	8.007	0	3	1.001	1	9.066	8.499	0	0	1	1	2	10.25	0	0	2	1	1	1.01	0	0	17.663	0	2	2	3	0	1	1	2	0	0	35.248	4.102	5	1	1	17.158	1	5.026	1.021
fliY	1.023	0	0	0	4	13.291	0	1	0	0	0	0	0	1	0	0	0	0	0	26.739	2.475	0	0	7.195	0	0	0	5.935	0	0	2	0	0	0	0	0	0	0	0	0	0	0	0	0	0	0	0	0	0
fliZ	0	0	0	0	0	131.204	8.683	1	20.838	4	0	0	0	0	0	10	0	0	0	16.336	4	0	1	238.866	0	139.783	0	0	0	0	0	0	7.003	3	0	0	0	12.031	7.776	0	1	168.994	11.077	13.107	8.169	51.645	0	13	0
flmD	230.06	6	124.77	155.374	0	51.698	0	1	2	2	5.164	68.454	12.072	409.793	231.549	104.059	3.001	11.001	27.077	477.467	169.258	11.003	16.371	35.592	36.991	99.471	30.554	42.507	775.32	3	8	0	934.149	830.111	3	2.001	45.32	0	83.556	68.62	426.426	4.012	0	1	1	117.037	59.454	18.142	57.803
flmF2	572.044	241.065	400.733	1432.94	1124.25	649.109	586.019	456.931	58.551	195.218	218.747	603.956	256.687	1009.3	384.683	270.228	323.797	187.558	170.825	689.133	501.31	444.615	568.665	330.22	513.119	29.856	1545.48	101.935	245.787	471.55	611.294	623.62	140.808	100.509	20.229	263.56	1096.13	54.09	679.796	797.235	1240.4	465.192	330.397	276.145	218.02	583.863	550.644	346.072	237.738
flmH	16886.3	14803	18839.1	12355.8	25177.8	26433.4	23726.7	19870.5	28130.7	25869	23607.1	20884.8	23232	24819.9	13940	22379.8	19888.9	24679.6	16833.6	22138.4	16537.6	31910.4	38398.8	32790.2	15930.1	23100.4	19763.2	20600.7	21116.8	32590.6	24469.3	29039.8	26213.2	29770.6	24622.6	30128.5	36677.7	16205.5	26769.2	21115.2	27329	19454	16371.3	26387.3	33517.2	18420.3	17622.7	19813.9	15424.1
flmK	121.786	9.005	369.03	1	2	757.779	141.639	35.028	89.009	62.886	209.719	758.537	241.569	0	7	42.928	1.001	6	2	75.489	107.259	143.093	4.008	1316.37	64.139	967.035	3.002	0	51.599	188.371	5.003	17.052	343.632	8	6.018	46.092	340.864	93.006	343.453	114.146	52.314	904.854	68.81	66.426	19.829	271.502	253.416	63.738	2.001
flp1	0	0	0	0	0	0	0	0	3.02	0	0	0	0	0	0	0	0	0	0	0	0	0	0	0	0	0	0	0	0	0	0	0	0	0	0	0	0	0	0	0	1.036	0	0	0	2	0	0	0	0
flpB	0	0	0	0	0	0	0	0	0	0	1	429.383	0	0	0	0	0	0	0	0	0	0	0	0	0	0	0	0	0	0	0	0	0	0	0	0	0	0	0	0	8.003	34.879	0	3	16.02	0	0	0	0
flpC	132.431	4	0	0	0	0	0	1	65.091	0	0	0	245.843	0	0	0	0	0	0	0	36.504	0	0	4.066	0	3.009	0	0	1	180.813	0	0	0	0	0	0	173.194	0	0	0	106.451	108.311	0	17.181	36.095	0	0	1	0
flpE	0	0	0	277.178	0	66.565	0	0	0	0	0	0	0	0	0	0	0	0	0	0	0	0	0	0	0	0	0	0	0	0	0	0	0	0	0	0	0	0	0	0	67.449	36.308	0	6.007	8	0	0	0	0
flpF	2688.56	2434.92	1001.11	1223.95	1824.46	3397.35	1907.64	614.245	345.921	2459.05	1085.86	1297.38	1112.15	4117.78	2236.6	1633.26	1616.9	509.616	680.783	10713	2460.84	1067.29	1204.28	6332.02	1606.53	1760.79	2491.45	1015.3	1366.17	2063.36	2177.59	678.185	1204.53	1067.47	410.126	3187.78	2687.16	1124.26	2505.44	1545.91	6737.7	2192.72	1199.16	1303.83	4335	2864.62	1457.12	3340.92	956.636
flpG	40.441	44.886	0	64.449	0	75.353	0	0	0	3.003	0	0	116.726	10.795	12.834	47.822	12.023	1	20.401	92.892	67.375	0	20.171	0	8.001	0	3	1	17.354	2	59.976	0	31.78	33.484	0	0	62.977	6.026	4.001	0	58.062	16.048	0	2	5.029	0	0	6.001	0
flpH	50.679	41.251	0	68.674	1	0	0	3	44.196	0	4	334.208	0	3.049	3.034	56.417	17.018	1.003	0	64.424	51.412	0	29.991	0	4.003	0	0	1	5.139	5.005	39.477	0	30.406	28.21	0	0	2.001	6.004	0	0	38.625	59.717	0	13.244	18.034	0	0	6.025	0
flrA	802.434	820.302	2068.36	743.686	2357.78	832.854	1352.13	413.508	12.465	2790.38	1792.91	1740.22	304.265	1398.29	1819.13	1318.86	1427.35	1545.23	687.441	915.351	1271.36	1203.18	2696.23	506.443	619.486	223.013	2092.6	764.467	1171.86	365.161	2305.2	2530.53	981.404	1783.71	861.424	222.276	1149.38	792.407	1082.59	1409.28	718.334	543.868	995.509	746.635	1050.3	226.735	122.349	1048.37	1040.14
flrB	126.088	1242.77	964.563	783.989	22.077	252.15	44.841	95.691	10971	50.26	233.982	663.058	26346.6	1381.66	161.982	553.894	43.057	7430.75	821.49	669.528	256.968	895.134	82.079	567.737	2092.76	953.679	1256.8	794.725	1549.54	387.923	266.415	276.607	403.759	340.421	1955.03	673.491	672.222	1519.9	3139.26	1802.33	1108.12	685.565	918.12	263.911	443.367	157.351	183.441	155.168	332.63
fnbA	17.048	22.028	23.046	6.001	2	92.329	32.01	10.44	1	0	64.837	33.433	7	53.543	30.242	94.531	5.001	25.915	22.222	58.937	9.109	4	0	17.837	17.15	0	30.15	13.072	160.967	3	39.089	3.001	12.421	2	0	3.001	14.189	11.004	76.934	38.61	10.012	0	167.261	1	10.048	54.616	0	29.163	0
focA	0	0	0	0	0	0	0	0	0	0	0	0	0	0	0	0	0	0	0	0	0	0	0	0	0	20.153	0	0	0	0	0	0	0	0	0	0	0	0	3	0	0	0	0	0	0	0	0	0	0
focC	2	0	0	0	0	992.795	0	1	0	0	1	0	0	0	0	0	0	0	0	0	0	0	0	49.65	0	2.007	0	0	0	0	3	0	1380.83	4	2.003	0	0	2	317.994	0	0	0	0	115.791	85.5	0	0	0	0
focD	64.673	24.815	3.047	40.331	0	181.88	35.658	98.24	196.45	6.015	20.388	49.713	75.737	177.799	11.222	18.213	19.946	14.01	9.334	245.439	19.914	40.284	21.052	187.749	32.527	210.11	2.034	13.304	5.124	60.267	4.113	0	206.741	261.307	0	0	101.451	71.999	504.252	1355.5	208.396	25.276	13.832	35.253	28.74	205.703	3.061	22.706	19.949
focF	0	0	0	0	0	0	0	0	0	0	0	0	0	0	0	0	0	0	0	0	0	0	0	20.902	0	0	0	0	0	0	0	0	0	0	0	0	0	0	0	0	0	0	0	0	0	0	0	0	0
fptA	0	0	0	0	0	0	0	0	0	0	0	5.007	0	0	0	0	0	0	0	0	0	0	0	0	0	0	0	0	0	0	0	0	1276.97	0	0	0	1	0	0	0	1.003	0	0	0	0	6.064	0	0	0
fpvA	46.359	26.29	236.143	47.075	0	651.926	130.56	54.797	56.966	24.405	23.018	183.113	5.013	30.977	17.103	211.517	14.372	8.002	96.034	345.908	50.354	27.009	49.064	2546.74	25.544	1951.46	185.506	17.003	293.658	9.002	45.182	9.002	56.667	14.001	0	5	231.356	104.514	273.025	65.596	173.24	1007.08	81.804	139.012	104.515	506.109	64.991	108.413	83.283
fslB	0	0	0	0	0	0	115.14	0	0	0	0	0	0	0	0	0	0	0	0	0	0	0	0	0	0	0	0	0	0	118.952	0	0	0	0	22.04	0	0	0	0	0	0	0	0	0	0	0	0	0	0
fslC	97.617	1454.61	2161.49	500.178	17.766	1360.09	18.081	300.288	5.001	1322.47	322.565	67.653	9.001	225.941	539.833	35.591	29.008	10.001	15.002	143.312	70.765	202.329	11.389	34.752	351.611	756.008	620.152	74.669	89.749	7550.07	690.225	1067.55	176.088	1543.31	4903.51	5233.11	47.024	1874.96	29.698	21.042	210.914	661.508	567.874	331.509	945.397	4148.5	7959.42	99.222	153.828
fslD	1	0	0	5.001	3.003	371.017	22.526	12.01	34.738	2	1	2	1	14.414	10	7.009	2	0	0	5.069	2.032	1	2.013	0	1.001	791.814	8.039	0	1	0	0	0	0	0	0	0	6.676	1	2	0	5.012	2	0	2	3	5	0	0	5
fsrA	1172.38	1833.61	552.429	556.317	103.422	1817.37	269.937	1192.71	95.162	759.182	355.857	616.644	393.322	1472.59	1119.56	854.917	321.149	186.408	145.446	1395.83	611.861	274.811	352.858	3359.59	387.833	834.468	279.792	570.183	528.9	1190.23	389.522	137.985	663.397	262.607	519.223	2631.31	1122.02	832.206	2022.86	200.888	1585.31	1150.54	970.234	413.769	736.924	1602.56	845.713	640.69	234.021
fsrC	2	0	1.015	19.133	4.112	30.295	6.032	165.114	0	11.096	41.175	2	0	87.362	36.445	1	4.001	7.013	5.002	752.566	16.151	106.463	0	16.037	0	1	12.077	94.85	6.001	251.888	81.478	14.009	7	3	3	61.435	4.002	4	0	0	2	10.171	20.515	0	0	0	2.263	5.88	0
fss1	5162.88	1269.93	332.016	1310.31	195.581	1945.51	328.147	470.657	147.492	724.89	275.89	1572.74	123.539	7114.14	1485.96	912.771	274.738	52.936	215.871	6432.46	385.516	310.935	1008.73	45.217	252.293	376.471	845.943	207.024	891.852	677.125	1152.39	132.462	496.52	522.513	175.011	185.218	372.118	356.779	1629.98	1903.23	1557.08	915.383	268.542	353.161	616.249	888.901	500.215	1560.88	174.482
fss2	4.002	0	1	5	27.063	1237.49	0	0	12.001	1	1	1	1	13.007	1	0	25.013	0	0	1	2	4	4	95.036	7.03	0	15.003	58.497	3	14.02	29.109	87.259	0	1	8	398.663	1	0	0	0	252.163	164.336	0	1	2	4.014	16.769	1	0
fss3	1087.26	960.517	11.542	23.784	18.368	452.235	12.591	27.325	1	478.256	193.366	51.259	233.814	68.759	1461.59	131.674	11.306	23.091	42.504	1177.19	33.022	13.861	126.822	1062.06	40.568	20.858	48.335	38.22	150.285	681.438	642.211	25.314	35.021	45.699	15.86	26.483	5.197	261.053	1122.4	1426.2	233.128	54.894	48.607	53.431	243.864	149.678	143.054	68.818	17.715
FTT_0790	3837.12	4584.37	5746.7	3594.52	3223.04	5160.71	950.104	929.78	286.455	2313.28	1962.7	4278.69	728.584	5105.43	7024.52	1498.91	1813.95	858.21	542.277	2767.55	3568.96	2274.61	1977.18	6636.64	622.145	2514.04	1196.19	2956.34	1492.68	8030.28	5364.04	5575.95	1295.6	2041.44	1351.08	1652.46	6425.82	3838.54	1866.75	536.916	4084.36	3485.24	2309.11	1682.8	4884.15	2252.38	1014.18	1520.06	801.42
FTT_0792	44.366	1182.75	98.194	20.348	4	148.808	3	55.291	0	1252.01	26.563	645.66	9	73.274	54.475	128.766	22.129	47.242	108.632	894.099	204.494	21.286	11.002	4.002	66.746	33.457	37.49	212.118	2971.49	11.952	33.772	22.379	0	0	40.075	100.271	7.028	43.737	187.555	270.67	61.277	13.296	46.552	81.425	134.48	114.936	169.681	25.038	379.434
FTT_0793	2829.57	4539.64	7019.72	3711.74	2080.66	3193.26	4563.13	5137.18	389.012	6664.96	12933	3765.16	671.419	6712.66	3999.9	5207.74	4677.55	3009.38	4907.69	5134.93	5822.45	4505.22	2688.02	1576.97	4232.01	3488.5	4204.27	3938.99	5978.85	2591.14	2936.09	2913.28	4811.41	7091.55	12346.6	10577.7	4073.99	4118.4	10258.9	4548.26	9151.11	5436.61	3757.27	4113.65	7099.15	3659.89	1660.51	4074.6	2927.18
FTT_0794	300.161	209.275	510.49	54.222	1627.24	97.118	571.583	456.693	20.659	3760.27	724.742	1966.89	24.199	157.738	1322.21	484.68	34.282	1044.22	290.172	1978.93	304.193	249.67	1095.06	80.669	78.563	426.288	190.714	626.618	315.464	478.577	938.475	973.559	421.642	739.482	95.341	99.413	640.029	151.748	467.976	291.559	966.575	653.456	583.514	176.158	197.991	517.37	126.935	413.498	463.759
FTT_0796	8.387	2	0	0	0	0	0	0	0	0	0	0	0	0	0	29.59	0	0	0	0	0	0	1.002	0	0	0	129.107	0	0	1	0	0	0	0	0	0	31.733	0	77.789	78.144	1.004	0	0	0	0	0	0	0	0
FTT_0797	22985.5	20433	11786.6	17684.8	20929.4	15671.7	24189.3	35819	40521.2	27273.4	43373.5	39181.9	8989.15	18681.7	10212	36307.9	36925.3	10160.7	23684.7	22721.1	15723.3	38726.8	14846.4	16463.2	15386.5	11781.8	21830.3	8760.47	29918.8	19789.5	23392.3	27894.3	21103.5	28343.8	10344.8	12746.3	25621.7	11525.7	24413.1	28945.9	28959.1	11516.8	8380.69	9030.73	16613.4	10623.2	9904.74	13176.1	13202.1
FTT_0798	14234.6	7953.51	3449.7	2876.09	3353.56	16316.4	2142.29	11886.9	363.04	19399.1	5970.93	2540.17	20303.8	15724.9	3529.61	10117.2	5775.3	18925.8	4301.61	7121.39	6516.15	4461.45	5351.51	15772.4	13903.8	8664.46	13318	9187.96	9607.62	13220.7	14389.3	17409.2	6366.14	9300.57	24672	11461.2	9303.95	11528.3	10883.6	29757.6	13914.6	6223.14	4482.85	6201.49	7601.02	5828.57	6026.65	5944.29	5612.66
FTT_0799	1490.13	159.635	1693.65	130.52	57.509	951.788	170.297	192.609	42.294	156.641	111.671	305.541	78.004	505.418	543.462	516.625	166.064	370.161	6316.32	876.869	345.23	8185.57	492.303	492.528	1378.92	2790.21	1056.82	296.167	675.631	1010.91	19270.9	24558.3	1995.82	6507.1	904.342	990.087	6039.43	199.747	1733.62	1709.68	3755.34	783.927	616.904	198.08	304.581	991.918	851.36	399.432	538.522
futA	8.001	1	5.093	9	0	0	0	0	0	0	2	20.006	7.001	4.005	0	150.066	0	1.001	3	9.047	2	0	8.008	0	1	0	266.725	0	17.006	5	0	3.001	0	0	0	0	0	0	62.236	9.146	4	0	0	16.005	24.839	3.001	23.152	3.004	0
futB	0	0	268.878	0	5.233	0	22.117	4	0	60.039	2	0	0	0	0	0	0	0	0	159.468	0	0	1	0	0	0	1	0	0	0	0	0	0	2.003	4032.31	783.614	0	0	11.945	3.002	14.099	184.48	0	0	1	95.618	3.013	0	0
futC	11.799	4.129	35.255	522.444	71.421	164.101	13.097	6.022	1	8.005	2.003	86.516	19.798	224.608	33.804	1118.83	11.007	47.218	75.888	88.899	386.743	7264.19	1128.96	105.913	655.077	50.366	4327.18	20.003	21.022	326.277	17.003	11.01	238.396	60.065	1	2	76.65	48.906	26.954	32.029	181.51	18.869	91.237	198.983	210.608	19.127	11.03	12.044	260.338
fyuA	2009.98	4107	4096.63	2483.58	2746.22	2294.59	8597.31	1887.2	143.512	7591.35	10551.3	1690.42	293.635	2944.58	1496.16	6410.68	4414.93	3695.34	5788.22	1708.62	6888.9	2211.61	9899.04	3013.54	4083.66	4980.37	5796.89	1302.71	7249.81	27224.4	2871.95	3196.28	9632.3	7991.81	6370.4	2289.86	9486.54	4156.8	4408.21	5763.68	2490.2	3126.76	4717.65	1942.29	3558.24	5428.6	8487.05	3868.14	5074.57
gadC	262.418	217.627	3570.42	487.657	29.685	182.798	419.169	45.589	1180.59	43.966	162.645	430.115	37.273	559.812	156.091	1341.77	47.186	4391.77	829.7	846.963	576.833	41.89	114.246	449.42	799.758	172.229	872.428	63.982	2867.29	165.679	114.91	131.555	574.86	422.068	53.151	1379.75	795.103	581.29	2190.81	682.836	434.15	367.012	695.857	937.353	1285.95	530.579	447.484	620.117	1200.45
galE	6852.95	12119.5	12894.9	7621.07	9451.39	14029.3	13957.1	6763.98	9165.17	8640.3	12104.3	10135.3	9558.6	16830.2	8164.78	11171.4	18449.7	9466.59	7295.16	17335.6	8551.91	9073.62	10539.9	9616.38	13860.2	8043.03	13727.6	8012.47	16005.7	12877.2	7780.76	8010.04	8907.38	16266.6	21461.9	16161.9	12324.6	15400.2	12128	13664.2	14649.2	8377.06	10359.9	7833.31	11888.6	8171.46	9224.81	8154.39	7585.21
galF	17.996	11.91	67.949	5.002	17.764	780.185	90.029	27.959	104.543	34.53	3	9.287	9.633	364.849	7.447	54.248	27.186	9.478	3.933	54.179	7.295	8.493	8.236	546.245	53.955	713.331	15.865	3.774	626.464	4	3	15.006	662.16	85.479	0	8	624.003	69.048	570.498	462.858	310.362	796.311	66.902	26.533	22.512	229.564	20.185	207.406	71.42
galU	17.051	8.005	33.7	12.518	9.011	214.152	29.378	210.93	200.118	3	5.002	46.835	5	38.696	9.032	59.705	9	10.003	17.244	136.904	45.033	10.084	16.183	388.105	1	953.167	25.395	8	46.129	14.254	9.001	3	614.721	94.672	9.01	32.318	539.643	28.199	1162.79	537.046	196.545	295.587	127.042	86.206	23.446	221.376	132.756	74.716	32.982
gbs0628	0	0	0	0	5.016	0	0	2	0	6	0	4.003	0	0	8.007	0	5	0	0	0	0	0	0	0	1	0	17.573	2	1	0	0	0	0	0	0	0	0	0	2	1	0	0	0	3	6.002	0	0	1	0
gbs0630	29.586	63.45	111.129	103.967	14.452	57.86	81.143	6.01	9	71.747	13.151	23.568	36.714	298.927	70.709	110.292	56.805	2.43	11.836	59.941	144.872	28.102	3.03	50.349	8.926	34.878	19.061	5.003	20.087	28.216	10.175	99.241	72.629	49.345	36.331	551.76	81.562	20.957	239.612	265.547	23.078	26.745	39.847	14.255	77.819	98.048	93.502	348.226	14.701
gbs0631	53.865	47.911	41.373	40.394	44.046	2617.75	7.3	45.544	3.682	29.782	17.402	64.358	37.475	40.862	16.366	49.757	4.125	12.196	18.586	132.511	88.12	22.446	52.505	143.74	46.854	28.231	429.68	48.752	55.867	27.768	26.649	158.043	46.457	61.564	33.084	331.01	185.301	221.379	94.697	32.725	27.173	68.619	37.83	9.969	57.581	36.201	44.614	158.501	28.182
gbs0632	50.001	2	5	157.315	12.045	23.546	0	4.001	0	78.833	23.301	0	0	352.409	4.11	30.405	15.003	6	0	1262.21	3	105.749	0	69.552	85.672	2	2	62.969	331.52	2	31.029	32.444	1	0	0	0	0	0	0	0	4.011	0	0	0	0	53.091	24.114	4.003	4.087
geh	0	1	0	8	32.315	7.001	0	3	0	0	11.038	37.828	0	19.149	2.811	183.257	9.007	23.152	0	54.78	4.036	11.018	315.878	1	4.812	0	0	0	1	49.386	32.396	15.036	0	0	0	0	0	0	5	2	18.621	0	0	0	16.407	0	8.171	5	0
ggt	196.139	752.384	2415.87	145.24	72.87	1200.88	653.412	241.566	430.66	202.231	1021.26	974.448	273.823	857.601	152.433	459.171	92.726	115.7	425.218	556.074	299.583	256.79	212.891	3841.38	1391.91	2490.46	360.655	70.12	1435.08	454.383	134.466	211.505	705.385	186.531	96.758	1290.67	1041.99	808.191	2107.21	1236.75	1681.99	3110.19	1281.91	274.731	404.713	739.291	691.665	538.674	458.248
glf	3833.61	9231.24	5054.98	21489.8	2333.21	6736.66	8281.2	4873.01	547.927	5970.95	10893.6	3737.08	1634.69	7658.8	4069.31	11138	2474.63	3233.55	3301.86	8439.33	5636.15	9951.33	3347.89	7690.78	10822	6524.23	9054.19	13403.8	6781.86	7181.95	10468.8	13982.6	5749.49	8899.8	7201.66	6111.56	8439.14	7342.13	4424.99	5922.8	9393.19	6336.45	5232.94	3283.16	4939.1	4154.19	2259.39	6640.33	4756.12
glmU	2070.44	3732.45	1989.9	1899.52	636.196	4341.21	1359.87	1268.79	732.483	2732.5	5423.87	2182.35	735.097	4454.26	1011.25	2174.91	763.273	854.554	1094.82	5415.39	2420.72	867.056	1583.61	2656.86	1923.36	4461.47	4259.88	1034.82	2417.5	2341.25	1779.82	3291.3	2440.23	5295.48	9361.71	14280.4	3165.33	2275.89	4279.83	5447.96	3303.48	4304.22	2523.73	1491.02	4245.26	1857.6	1618.13	1943.97	2801.53
gluE	12.439	11.926	123.604	163.528	17.018	206.93	1	26.286	2	62.359	1	23.039	12.009	508.053	23.507	7.619	80.813	48.078	64.391	1123.23	63.704	30.792	40.127	21.563	68.795	18.236	4	119.349	6	4.085	201.473	261.466	6.064	6.004	1.001	104.19	48.354	2	108.041	86.202	17.208	350.07	312.05	11.997	38.345	59.349	93.17	1	12.085
gluP	471.698	3015.76	3039.45	580.104	2380.5	666.008	2356.5	111.017	59.143	3467.24	2451.74	274.901	234.421	1942.5	326.232	1594.51	62.363	237.781	1078.14	303.055	2424.78	335.28	2232.37	1272.55	5243.79	504.8	2101.63	640.902	2313.01	705.635	98.41	315.902	1154.13	2639.98	4544.21	1507.63	1867.92	6504.9	3969.89	3536.17	2215.55	2170.06	2543.49	513.506	705.575	764.389	481.647	1181.9	1757.62
gmd	6198.68	6433.2	16068.9	12733.3	8252.1	3559.83	5670.89	17245.3	9652.91	10593.9	8144.52	11166.1	12746	6243.72	10933.7	5225.99	15235.7	12606.6	10850.9	3108.59	7508.69	17744.3	9759.52	5006.29	7495.17	6241.82	13219.6	11449.3	7582.21	17221.2	15811.8	17048.1	12343.4	7586.31	8649.88	3545.29	6641.55	5102.36	11925.4	5574.56	8081.27	4275.18	4573.46	10015.5	12346.4	5227.23	6645.27	4806.21	5748.94
gmhA	353.604	1233.53	1960.71	854.459	581.393	3032.59	958.058	643.098	87.187	3283.85	637.513	892.716	169.035	1265.58	9847.37	621.327	881.143	492.086	584.402	650.678	326.066	672.878	970.212	646.332	1345.59	528.303	547.771	549.936	2527.76	383.415	900.802	830.571	628.872	574.811	77.071	521.856	817.668	1354.58	1744.75	628.905	1444.12	483.415	1022.74	1066.73	1638.77	643.122	541.816	492.71	601.384
gmhA/lpcA	91.46	199.648	217.34	52.934	12.237	468.231	657.462	82.89	136.372	17.417	1501.72	206.557	40.681	96.63	14.401	459.365	79.387	149.26	297.689	272.802	80.335	66.003	272.923	417.936	70.546	1301.21	30.575	149.241	210.789	128.83	38.722	47.385	591.61	142.879	897.142	372.815	847.763	91.578	728.113	624.994	717.768	498.671	345.466	161.037	238.51	413.565	238.776	85.877	95.353
gmhA2	238.543	358.926	200.635	341.868	34.86	225.587	446.846	8155.03	90.427	609.009	3915.29	148.788	224.687	1216.01	625.674	354.917	66.144	73.233	224.027	512.364	86.989	131.251	508.386	1492.38	61.132	296.522	906.968	221.879	76.823	52.215	22.094	15.565	753.394	106.476	28.778	93.338	639.124	91.413	1122.95	652.974	302.038	409.76	30.726	164.3	308.424	354.617	344.795	247.433	476.181
gmhB	56.624	49.721	243.384	638.758	134.017	118.59	236.534	87.618	52.34	83.344	102.338	373.718	97.41	69.799	174.185	143.53	20.424	112.149	179.983	1217.71	249.95	79.511	100.291	128.523	56.06	27.053	369.874	258.963	128.864	162.909	47.306	44.995	57.655	36.702	12.101	263.912	95.646	41.735	64.12	68.413	234.584	64.402	488.547	294.506	288.565	532.083	426.066	355.894	189.29
gnd	983.745	5418.06	3756.93	291.838	138.956	2529.4	3293.85	383.833	5462.07	171.249	4817.44	821.905	214.253	2209.63	284.045	4461.25	375.563	505.584	7842.52	1697.83	2219.15	379.582	573.152	2365.95	3090.35	873.972	4207.82	472.378	5578.09	634.53	931.652	2413.86	8312.93	8980.26	3710.51	12138.2	4123.16	2283.7	5727.64	2581.81	2048.08	4701.75	3892	968.51	2684.7	1620.37	1219.29	2945.71	4092.91
gspC	0	2	0	0	0	223.977	43.513	1	25.04	4	2.022	1	2	2	0	9.065	0	0	0	3	1	0	1	2	0	251.462	0	0	0	2	0	2	0	0	0	0	1	19.104	33.68	0	0	0	28.635	2.077	9.031	48.216	0	12.047	0
gspD	1.004	8.177	31.193	69.165	0	851.545	159.058	17.002	72.07	7.011	33.409	18.208	2.959	14.379	0	37.306	0	1	1	52.22	50.469	3	3.046	7.054	5.003	898.54	8	5	33.618	5	4.001	12	3.016	9	5	32.578	20.216	75.587	273.879	268.535	45.18	50.325	39.087	462.113	192.717	165.178	247.772	34.591	11.02
gspE	59.933	573.424	11.003	93.186	13.013	573.057	74.111	523.758	29.277	121.417	93.824	38.964	41.498	511.076	118.879	95.583	102.381	76.615	18.155	391.838	135.478	46.02	138.007	42.489	385.564	255.909	27.413	111.034	185.19	23.243	597.251	812.891	33.614	40.29	1286.99	3033.02	18.099	2113.16	469.264	574.537	431.683	118.582	21.211	6.084	43.686	200.817	191.383	10.076	9
gspF	85.488	66.11	100.296	28.241	4	350.256	611.05	41.425	69.305	8.064	76.829	180.074	100.745	489.078	187.611	259.232	80.823	132.178	16.141	45.611	31.119	65.152	40.763	523.035	35.909	516.619	141.491	14.45	83.019	200.058	39.929	12.001	58.719	32.952	2	6	142.172	208.544	76.976	52.163	579.493	244.24	80.459	97.202	134.923	335.235	15.785	108.384	39.095
gspG	166.362	83.959	160.808	34.831	24.004	305.108	36.597	34.19	11.012	65.9	48.318	48.791	3.037	258.909	134.397	184.729	27.481	22.442	87.827	56.87	164.45	22.01	22.2	12.137	79.971	570.694	19.898	21.854	218.908	116.241	45.532	65.456	9.007	5.379	480.177	884.65	8.063	163.549	221.353	64.268	210.816	92.919	149.514	28.188	77.614	59.869	37.586	100.751	114.896
gspH	0	1	0	0	0	84.276	27.046	1	9.011	1	0	0	1	0	0	6.07	0	0	0	1.001	3	3.013	2	2.075	0	102.971	0	0	1	0	0	0	0	0	0	0	2	16.053	20.511	0	0	0	17.874	1	4	44.589	3	0	0
gspI	13.734	10.407	0	0	0	179.494	8.002	5.111	43.299	2.798	8.103	2.535	6.271	9.155	2.5	6.039	1.05	0	0	4.128	3.336	4.408	3.315	1	5.302	116.672	7	3	0	1	1	3.07	0	0	6.017	3.008	4.561	13.024	8.541	0	2.591	4.774	9	0	16.563	11.807	0	0	0
gspJ	2	3.01	0	0	0	216.563	35.515	1	10	0	0	0	1	1	0	17.122	1	0	0	4	7	2	0	0	1	247.427	1	0	0	0	0	1	0	0	0	2	0	19.551	27.465	0	0	1	9.038	1	5.093	41.024	1	0	1
gspK	1	7.025	0	0	0	277.245	60.803	3	40.999	1.007	0	1	2	2.317	0	16.854	0	0	0	4.108	4.671	2	1	504.4	0	172.375	0	1	0	3	0	0	3	0	0	1.001	2.183	13.561	19.95	0	0	1.023	11.093	2.003	17.249	48.641	1	6.03	0
gspL	0	6	0	0	0	548.726	57.944	4.001	35.027	2	2	2.001	0	4	1	24.017	0	0	0	4.005	11	5	0	0	0	441.54	0	0	0	1	1	4.001	2	0	1	0	3	37.362	64.262	0	0	2	21.361	0	12.089	76.842	0	39.188	1.001
gspM	3	3	1	1	0	167.603	43.331	1	8	1	11	0	3	1.012	0	9.201	0	0	4	7.161	12.191	1	2.002	17	0	198.57	6	1	6	4	0	0	8.087	3	11	56.908	40.014	29.395	37.903	36.526	0	181.336	143.947	2	21.023	70.189	15.07	31.084	16.014
gtcA	415.508	223.191	511.171	346.151	66.24	297.052	211.227	83.612	9.008	779.83	101.552	172.887	133.401	1980.22	891.443	415.301	3360.57	378.854	60.565	2116.3	616.664	122.659	297.347	409.296	302.184	376.02	262.347	339.724	1195.94	1543.95	510.719	17.02	62.47	60.112	217.279	172.369	370.123	205.063	511.84	273.824	2720.03	529.074	66.834	462.581	5469.14	387.751	216.233	151.406	78.281
gtrA	0	0	0	0	0	0	0	1	2.004	6.065	0	0	2	0	0	0	0	0	0	1	3	0	0	7.934	0	0	0	0	0	0	0	0	0	0	0	0	0	2	0	0	0	0	0	0	5.857	16.143	5.724	0	0
gtrB	4129.5	4270.42	4541.63	10121.6	6514.18	9359.97	4022.71	9916.02	4360.48	12816.2	5974.94	5471.53	14249.7	9847.27	7687.22	4574.67	6098.65	9731.52	5984.51	13344.8	7603.49	8841.98	7036.22	7952.16	2806.17	2716.56	6498.8	4855.73	6656.45	15041.9	10094.1	10361.1	6832.32	6614.49	2343.78	9629.61	5429.55	3620.78	6433.9	2863.3	11101.7	5626.73	3777.36	5683.61	10847.3	6894.71	6699.14	4869.93	3207.5
hap	0	1	0	6	0	5.005	3	1	0	0	0	0	0	0	6	0	8	1	0	1	0	0	0	7.143	0	0	0	0	0	0	0	3	0	0	2	39.412	127.39	1.003	1	0	0	4	13.029	0	1	0	12	187.923	6.001
hasA	26.231	0	44.867	11.001	17.101	5.013	0	1	0	5.003	0	46.721	1	5	6.038	87.263	0	8.015	0	21.536	0	0	13.008	105.418	2.138	0	5.001	74.047	1.009	7.019	0	0	12.072	0	4	240.768	2.013	35.092	408.016	205.581	0	2.004	471.588	60.157	687.944	2	0	0	17.249
hasB	1349.85	906.781	2909.66	7623.11	2112.56	3124.17	2372.49	4078.41	714.48	6372.47	2161.82	2817.13	5305.17	1030.69	8601.38	1052.29	9677.38	3646.81	1142.8	843.272	620.518	4297.34	3806.47	226.985	1183.22	829.309	1366	4210.14	1076.28	533.759	1830.25	3091.59	986.821	2752.48	1470.9	578.924	904.718	3418.97	1085.01	931.08	1220.78	549.089	979.649	3988.38	4486	480.666	399.593	636.767	881.939
hasC	986.369	1038.73	896.723	481.17	298.859	2498.95	260.093	979.885	177.777	579.445	2705.97	1698.98	529.277	1356.09	949.365	595.746	298.924	470.359	391.208	3465.77	854.734	254.518	480.959	999.774	561.739	1283.27	903.465	542.395	706.992	588.212	730.42	783.734	285.944	582.89	1828.93	4243.61	1955.98	1699.42	439.536	403.685	3126.44	639.308	1869.98	610.918	1291.48	797.064	984.722	1070.28	477.028
hbhA	78.576	4.828	1248.49	1058.56	895.701	43.405	0	1158.28	2	207.806	23.386	536.06	100.987	1016.52	1368.82	18.975	803.407	143.882	152.057	11.315	67.545	1965.06	710.117	258.608	1888.88	227.875	1146.72	1384.12	57.06	86.507	614.821	916.61	0	5.002	1936.62	448.591	18.374	1256.48	15.651	1419.84	644.697	575.625	530.175	356.329	651.873	5.307	32.852	35.38	61.586
hcp-2	0	0	0	0	0	0	0	0	0	0	0	0	0	0	0	0	0	0	0	4	0	0	0	14.033	0	0	0	0	0	0	0	0	0	50.891	0	0	0	0	134.664	470.413	0	0	0	0	0	10.868	1	0	0
hcp/tssD	49.826	11.872	10.084	0	0	176.877	5.185	28.272	160.344	31.805	1	17.147	2	10.007	2	6.147	0	10	55.586	9.398	19.171	0	1	835.585	17.274	223.075	26.63	0	110.901	35.155	9.059	3	1155.52	446.532	40.492	8	1666.44	8.251	522.899	1172.1	135.164	2	1	5	4	94.341	10.53	8	3
hcp1	0	1	0	3.413	0	0	1.001	0	0	0	0	0	0	0	0	6.023	0	0	0	2.043	1	0	0	3.001	0	0	0	0	0	0	0	0	0	0	0	15.681	37.856	2	0	0	0	1	0	1	1.001	45.243	0	26.013	0
hcp1/tssD1	0	4	2	1	2	921.284	79.417	6	122.204	12	5	3.402	2	1	0	8.007	1	0	0	42.725	7.017	1	2	258.816	2	748.819	0	0	1.076	0	1	7.001	3	0	0	0	2	27.721	34.869	0	0	0	31.734	38.694	17.967	130.755	0	46.761	73.849
hcp2/tssD2	0	0	1	0	0	198.308	1	0	7.038	0	0	0	0	0	0	0	0	0	0	0	0	1	0	37.809	0	45.38	0	0	0	0	0	0	0	0	0	0	1	0	2	0	0	0	0	0	4	0	0	0	0
hddA	57.869	592.935	144.28	24.953	9.002	30.67	3	23.047	1	10	6115.79	142.373	10.036	420.133	97.495	161.109	128.922	197.638	428.589	608.09	39.325	5	87.21	133.169	29.257	415.257	949.397	63.879	124.453	203.101	12.005	5	291.124	77.452	0	2	101.464	82.608	408.445	195.773	307.567	30.148	218.291	282.769	709.294	104.887	32.03	48.919	235.258
hddC	46.33	314.191	434.629	48.163	23.105	145.796	894.192	12.883	8.003	433.018	3591.49	150.067	38.087	178.132	12.013	147.085	20.024	54.126	258.866	498.815	35.105	27.71	61.454	454.992	63.127	243.933	543.754	61.776	119.126	24.289	55.008	18.004	222.593	62.028	29.109	315.882	285.973	85.991	316.055	119.539	96.212	93.747	130.759	63.771	344.51	141.223	78.053	285.794	491
hgpC	247.853	110.758	30.165	249.7	38.129	515.994	0	21.778	0	812.663	86.212	247.98	42.905	81.217	52.576	314.589	23.056	5	4	5718.59	134.678	20.073	159.327	1153.39	80.87	0	0	21.998	54.202	475.136	199.719	10.345	368.352	330.782	20.599	7.507	82.102	318.584	106.606	74.694	468.62	0	36.208	2.002	26.074	1375.3	93.528	46.678	14.223
HI0867	60.858	7	72.207	2	10.006	16.064	0	2	2	0	32.528	8	1	0	0	5.005	0	13.013	0	73.567	7.025	0	0	99.553	7.008	2.001	0	0	9.684	6.02	0	0	0	2	0	10.394	1	0	1	0	0	0	0	0	1.001	5.001	25.702	0	0
hia	0	0	0	0	0	18.199	8.326	16.034	2.654	1	0	0	0	1	0	1	0	1	2	2	3	366.561	2	0	0	51.389	0	0	0	1	0	0	10.44	6.337	18.363	109.012	2.038	0	1	3.199	1	2	0	0	2	3.008	17	6.034	4.111
hifB	0	0	0	0	2	397.396	6.003	1	0	0	0	0	0	0	1	0	0	0	0	3.001	0	0	0	1	0	25.212	0	0	0	2.001	0	1	24.288	0	0	0	3.052	0	7.15	0	0	8	0	2	11.556	2	0	0	0
hifC	0	0	0	0	0	0	0	119.839	2	0	0	0	0	6.223	0	0	0	0	0	30.121	0	0	0	0	0	76.487	0	0	0	0	0	0	37.23	4	2	1	1	4.002	2535.55	2709.43	1.019	0	0	10.088	0	42.562	5	2	0
hifD	0	0	0	0	0	0	0	24.964	23.51	0	0	0	0	0	0	0	0	0	0	0	0	0	0	13.002	0	0	0	0	0	0	0	0	0	47.557	0	0	243.634	3.008	0	0	158.667	0	0	2	0	13.512	0	0	2.028
hitC	38615.3	33798.4	42229	36683.8	34689	67444.6	37647.3	33788.1	28376.6	43325.5	50830.8	36607.4	24687.1	64802.5	53624.8	39019.1	41439.3	29160.1	27825.6	90014.2	45395.6	43740.3	29693.3	74687.9	34204.4	49184.5	42951.3	42655.7	46565.6	41513.8	42628	42520.3	50979.9	48753.9	61174.6	66891.2	59086.9	35305.1	59418.5	42691.1	79504.5	48110	36718.5	31564.9	65406.7	43900.3	37163	46569.7	30025.5
hldD	11.115	9.185	20.108	2	0	20.032	0	5	10254.2	1.002	1	4.002	1	6.541	0	11.028	0	20.004	22.593	95.943	7.003	5	1.002	9.015	18.078	9.069	43.6	5.001	32.312	6.026	14.032	0	133.827	57.128	0	0	436.254	1	100.288	22.396	0	0	0	4.003	30.753	17.21	12.034	17.057	68.259
hldE	589.444	2260.44	4314.72	266.954	3573.83	227.51	72.677	153.7	36.012	3463.08	227.197	4402.26	19268.3	1398.69	26319.6	497.532	2758.68	22570.4	206.118	1888.57	295.225	2306.1	3065.8	1360.39	628.018	312.028	677.183	197.145	227.563	590.553	227.424	376.049	259.721	586.729	3300.28	2384.31	829.064	145.016	379.481	315.521	1359.69	124.777	139.377	3112.08	2910.02	174.112	239.745	328.862	183.637
hlyA	763.549	469.827	2863.68	863.454	623.287	3306.44	1482.29	442.661	803.155	334.5	3474.19	995.84	682.944	1474.93	1491.47	4094.55	411.535	658.898	1624.86	1439.55	1302.67	802.566	6164.81	1715.29	515.769	4222.36	1338.21	629.829	2146.3	796.935	684.598	1118.73	2756.56	2035.36	4945.98	1428.38	2182.13	641.846	2579.85	1504.76	1496.74	1694.33	1483.99	731.317	1275.66	1690.26	725.556	1562.11	703.759
hlyB	29112.1	21523.6	29664.7	90923	24600.2	41437.1	14205.8	20062.9	6528.72	27694.2	44023.4	19884.7	35336.8	33092	20362.6	34340.6	17645.1	18474.5	10998.8	43966.1	23422	30578.1	33552.1	46904.6	19716.7	31557.1	24323.8	13328.1	28398.5	37945.8	46019.7	59296.3	17585.3	17820.1	35824.6	23796.4	33184.3	20191	42979.8	22182.4	43734.3	20343.2	13378.6	13339.1	25121.3	25264.7	21115.9	16453.9	10545
hlyC	0	0	0	0	0	267.074	0	0	29.036	0	2	0	0	0	0	0	0	0	0	0	0	0	0	0	0	1.023	0	0	0	0	0	0	0	0	0	0	0	0	2	0	0	0	0	0	0	0	0	0	0
hlyD	95.904	22.659	88.437	63.627	169.948	895.83	249.684	65.054	188.425	163.074	15.003	47.213	49.152	130.408	59.952	102.681	15.066	9.001	3.051	1510.16	13.004	18.212	297.347	164.191	23.761	7.032	28.028	7.019	104.854	24.592	3.005	33.142	775.5	4	11.001	56.307	31.41	37.59	562.585	189.308	323.806	54.763	58.311	23.289	43.356	42.946	38.407	31.126	43.288
hmbR	0	11.198	0	6	0	14.193	8.001	192.374	1	2	3	2	0	0	3.004	0	8.035	12.014	25.025	1	11	2	2	19.719	2	0.054	3	10	0	17.714	7.072	11	0	2	16.004	90.024	154.324	2	0	0	1.001	14.896	4	40.909	12.006	25.116	50.585	193.146	11.311
hmw1A	2	8.838	9.03	97.082	0	25.001	0	10.002	0	4.005	2	1	0	1	22.312	5	9.001	0	0	68.937	0	3	17.008	0	12.001	0	0	189.827	11.012	7.001	1	0	0	0	0	0	0	5.004	4.036	0	43.23	0	0	0	3	9.018	2	0	0
hmw1C	1	2.029	2.01	14.57	1.001	4	2	160.626	1	0	8.066	0	0	1	7.006	1	6	10.004	8.096	7.837	8.022	1	6.002	21	0	1	7.299	10.29	0	18.28	6.041	2	1	2	0	29.599	180.886	0	4.022	0	9.045	29.304	10.336	23.397	1	29.238	84.816	42.904	10.975
hmw2	1190.6	218.338	373.335	1051.84	101.505	5656.51	56.533	302.703	82.223	200.245	75.751	270.768	238.226	2654.98	332.803	117.286	134.352	60.241	51.147	1910.83	357.925	198.017	2094.46	506.19	239.068	42.067	259.837	144.462	982.834	12970.1	1031.67	75.093	1480.64	192.082	5.002	620.756	346.736	64.356	300.225	120.483	1117.62	437.875	111.015	467.515	924.549	1031.74	361.935	1245.1	398.151
hmw2A	60.153	3	0	17	0	0	0	1	0	0	95.535	0	0	275.969	0	0	0	0	0	0	0	0	0	0	0	0	0	0	74.029	2	5.022	0	0	2	4.001	0	0	1	4027.29	22.01	1	6.815	0	7	0	51.353	0	67.269	0
hmw2C	1.004	3.441	0	4.433	0	4.029	11.857	61.26	0	0	19.257	1.007	0	4.593	3.003	6.739	2	1	9.728	0	7.533	0	2	4.078	0	2.001	4.706	6.735	3.004	14.771	2	2	6.487	7.649	7.357	12.461	27.114	0.566	3.004	1.002	5.15	9.319	5.679	12.026	4.048	19.855	33.198	11.401	14.57
hmw3	0	0	0	0	0	2.015	0	0	0	0	0	0	0	0	0	0	0	0	0	0	0	0	22.037	0	0	0	0	0	0	0	0	0	0	0	0	0	0	0	0	0	4.012	0	0	0	0	0	0	0	0
hpt	128.013	421.525	1295.88	157.146	0	703.927	73.695	134.784	175.309	27.198	75.616	1232.26	9	665.735	26.176	1672.28	29.013	5.029	306.805	1561.17	368.663	150.726	127.77	1123.9	360.447	673.929	306.13	185.052	335.139	128.339	188.036	113.174	1581.03	591.51	342.675	120.966	1029.84	222.025	2480.52	2308.19	834.964	596.57	67.505	154.827	137.487	574.341	289.468	224.545	502.863
hpuB	0	0	0	0	1	0	0	0	0	0	0	0	0	0	0	0	0	0	0	0	0	0	0	0	0	0	0	0	0	0	0	0	0	0	0	0	0	0	0	0	0	0	0	0	1.001	0	0	0	0
hscA	0	0	7	0	0	0	0	0	0	0	1	5	0	1	0	1	0	0	1	1	1.013	0	0	0	2	0	0	4	3	2	0	1	0	0	0	0	0	1	6.334	2.042	10.39	2	0	0	3	1.386	4	0	5
hscB	0	0	0	0	0	0	0	0	0	0	0	0	0	0	0	0	0	1	0	0	13.049	12.002	0	0	0	1	0	0	0	0	6.001	0	0	0	0	0	0	0	93.251	0	0	0	0	0	0	0	0	2	0
hsf	9	62.348	284.709	212.645	145.987	394.39	132.007	1715.32	206.341	12.064	79.752	153.4	26.149	178.874	137.419	193.017	108.853	187.834	170.753	284.818	45.252	12.222	99.8	446.209	79.176	3855.85	114.891	50.266	269.715	526.728	59.12	54.411	372.295	409.515	99.283	961.105	796.475	82.61	124.569	193.617	1358.45	172.714	452.948	674.129	996.751	251.929	424.898	759.984	498.647
hsiA1	0	0	0	0	0	0	0	0	0	0	0	0	0	0	0	0	0	0	0	0	0	0	0	769.432	2	0	0	0	0	0	0	0	2.001	0	0	0	0	0	0	0	0	0	0	0	0	3.05	0	0	0
hsiB1/vipA	0	0	0	0	0	0	3.004	2.001	0	0	0	0	0	0	0	11.033	0	0	0	1.001	0	0	0	368.539	0	0	0	0	0	0	3	6.009	2	0	0	0	0	0	0	1	0	0	0	1.006	0	66.064	0	0	0
hsiC1/vipB	11	17.269	188.423	15.164	5	0	1	1	8.001	3	17.236	5	1	0	1	17.059	17.3	31.117	34.023	338.298	6.001	10.002	14.095	1268.75	31.675	0	103.901	16.092	32.67	4	5.001	11.114	47.605	0	3	7.003	61.334	17.024	20.171	25.258	81.605	0	258.802	9.101	115.701	32.545	11.012	191.674	0
hsiE1	0	0	0	0	0	0	0	1	0	0	0	0	0	0	0	0	0	0	0	0	0	0	0	0	0	0	2.562	0	0	0	0	0	0	0	0	0	0	2	0	0	1	0	0	0	0	31	0	0	0
hsiF1	0	2	0	0	0	0	0	2.005	0	0	0	0	0	0	0	0	0	0	0	0	0	0	0	466.341	0	0	0	0	0	0	0	0	11	0	0	1	0	1	0	0	0	0	0	3	0	0	2	1.039	0
hsiG1	0	3.001	0	0	3.047	17.467	0	2	0	23.293	0	0	0	0	0	0	12.823	0	0	0	0	0	0	1556.33	0	0	0	0	0	0	1	0	29.195	0	0	2	0	2	0	0	1	0	0	0	0	10.03	0	3	0
hsiH1	0	0	0	0	0	0	0	7.001	0	0	0	0	0	0	0	0	0	0	0	0	0	0	0	680.833	0	0	0	0	0	0	3	0	1	0	0	0	0	0	0	0	0	0	0	0	0	8.154	9.066	0	0
hsiJ1	0	2	0	0	0	0	4	5	0	1	0	0	0	0	0	15.152	0	0	0	0	0	0	0	774.486	0	0	0	0	0	0	0	0	0	0	0	0	0	0	0	0	0	0	0	1	0	126.474	2	3	0
hspX	178.138	80.081	33.284	14.845	12.057	48.63	0	16.086	9.011	204.456	53.514	52.416	17.062	187.115	127.798	7.005	16.26	16.125	30.535	23.644	43.008	23.546	24.586	490.384	72.888	309.593	118.077	84.347	37.632	8	42.393	31.724	87.278	19.041	1	9.02	91.86	7.002	14.016	13.814	38.687	53.385	111.959	112.649	142.856	100.673	17.543	85.668	18.872
htpB	13052.1	14435.6	25034.9	20417.9	17712.6	19812.7	15895.1	14597.1	22021.3	21137.1	20914.1	20134.1	6959.73	21033.8	12854.4	15112.4	22762.1	15651.6	15237.6	19859.9	13479	23915.3	18269.6	12491.7	19391	17073.8	20174	20552.9	17698.7	15806	26100.9	30879.9	19380.4	21316.3	23140.7	16167.1	17651.4	18675.7	16813.5	19941	20685.3	12184.7	13045.3	15753.5	21393.8	11357.9	12431.4	12495.4	12975.3
htrB	107.796	83.834	61.963	24.964	3	632.418	440.132	186.966	168.559	13.034	333.076	106.607	4	110.685	17.409	343.045	6.003	23.974	148.045	235.08	175.852	12.037	7.079	1233	192.227	998.92	9.028	39.606	392.226	110.788	30.43	18.217	718.617	533.86	146.291	67.512	1889.63	146.011	2013.74	1279.54	911.598	980.817	142.19	117.351	97.329	464.757	125.926	264.126	232.132
hxuB	79.732	5.002	132.545	16.368	2	4.001	0	2	0	142.665	0	15.142	1	2	199.773	28.651	117.374	245.979	100.943	7	2	0	0	3	65.155	2	3	43.332	1311.69	138.141	0	0	7	0	0	0	0	0	0	0	233.07	2	0	572.186	984.473	2	0	82.078	143.956
hxuC	83.083	2.008	71.843	25.425	192.901	36.306	0	7	146.63	185.583	1203.76	28.218	1	1.001	72.506	151.565	0	447.646	6	3	1	5.017	0	254.643	32.061	9.036	60.135	2	360.601	1.002	8	1	250.632	91.244	2435.51	2	0	85.46	36.651	98.353	21.291	0	422.484	354.601	141.077	104.095	140.916	0	0
hylB	22.016	1	1	0	0	279.01	0	45.559	0	6.004	42.176	0	1	3.001	0	97.23	0	4.003	114.963	0	34.176	0	0	86.812	0	9.001	432.74	0	0	9.089	0	8.068	58.709	306.388	0	0	106.446	0	19.011	8.007	0	0	0	15.027	39.441	0	44.104	0	0
hylP	0	0	2	5.001	6.008	11.17	0	8	0	0	3	0	0	32.131	1	299.432	14.556	0	1	19.341	2	0	12.02	2	8.491	0	1	4	72.761	0	0	0	0	0	0	5.005	4.098	0	155.275	65.444	13.408	2.02	1	2	6	72.346	24.199	5.032	14.63
hysA	199.186	2442.91	5243.76	5.02	5.001	273.529	69.466	35.038	0	8.001	4591.76	176.476	21.193	789.188	538.208	34.221	20.439	78.03	26.468	35.301	46.849	3	1	2	2943.69	0	1.001	10.004	1831.26	306.862	39.074	4	45.472	17.019	6584.21	29.061	50.338	2507.18	5722.25	902.777	1085.22	203.376	5.056	10.002	21.016	603.724	349.057	438.731	31.068
iap/cwhA	3794.51	2352.25	719.227	2107.69	444.502	6820.19	3177.67	1078.99	294.502	1374.54	4587.61	2702.38	1029.28	5393.57	1303.91	3536.07	554.234	1256.45	1975	6000	2495.11	555.693	570.289	4789.17	1555.07	1467.61	4689.69	1187.34	2034.1	2659.86	832.446	946.543	3210.77	4055.19	1684.37	5867.91	7645.26	1638.63	1698	1612.3	4343.97	3848.68	3508.49	1341.79	2838.07	3212.21	1314.95	3317.18	2732.65
ibeA	1789.5	518.784	901.786	566.183	279.846	1294.39	2151.31	215.652	329.412	73.268	837.786	658.95	232.688	5180.19	355.241	2009.12	99.525	174.906	655.142	2922.86	6196.29	194.201	2576.47	1218.46	570.01	2343.8	555.438	896.72	1924.91	1615.02	401.736	74.794	390.362	579.691	99.463	86.544	1503.02	634.378	5323.93	874.665	2399.09	943.405	719.37	2018.9	7059.6	2674.85	1104.06	543.34	1008.84
icaA	86.04	126.28	142.412	376.897	4.039	348.224	411.681	44.658	621.012	106.932	577.569	68.115	16.056	137.555	39.489	226.505	14.003	156.706	411.233	1262.12	218.759	12.049	17.185	186.933	63.295	28.532	124.958	66.127	652.942	90.601	152.154	9.001	388.974	516.219	64.653	26.152	390.242	190.747	468.473	472.725	2026.41	147.168	168.721	35.201	88.081	225.619	123.325	141.545	178.648
icaB	4	0	0	30.469	2	80.253	36.182	0	0	1.001	0	0	0	24.361	4.01	61.377	36.629	1	0	6	157.756	0	7.003	7.044	7.021	0	0	1	0	53.458	0	0	0	0	0	0	11.028	0	0	0	8.01	0	2.002	3	1	1	0	0	2
icaR	253.215	1026.47	135.851	218.411	159.673	431.96	395.651	175.751	341.893	131.079	553.832	354.875	167.077	460.206	365.985	473.926	195.887	86.033	80.143	582.135	88.221	205.528	195.742	5519.94	389.799	59.452	1229.4	429.378	198.886	173.056	378.371	500.26	105.701	884.49	689.305	2805.59	274.431	103.91	227.697	161.751	527.426	648.768	518.731	128.319	841.183	421.045	348.632	578.056	340.095
icl	1	15.011	5	2	7.017	291.882	44.268	20.225	41.744	10.463	2	6.001	3	69.241	7	69.485	8.379	1	0	63.529	8.084	7	17.052	707	5.001	364.926	2	0	45.072	5.134	12.476	3.012	291.549	22.352	3.765	19.08	188.709	80.52	288.555	222.276	124.181	444.867	77.016	35.687	23.089	186.456	7.19	56.653	21.48
icmB	0	2	70.771	17.495	19.026	0	0	0	10.003	0	0	0	0	46.003	0	0	0	0	0	45.212	18.166	0	0	1	80.115	1	0	3	0	0	5	18.046	21.981	0	0	0	0	25.298	0	0	0	0	0	0	0	0	40.719	0	0
icmB/dotO	1.004	68.806	2	2	2.048	3	0	0	0	0	1	1.012	0	4.006	0	5	2	0	2	484.428	0	10.001	6.009	0	1	15.019	0	0	11.598	0	0	1	0	0	1	0	1	0	5.776	6	0	6.015	214.293	1	12.011	4.015	0	4	9.046
icmC/dotE	0	0	0	1	1	0	0	0	0	0	0	0	0	8.009	0	5.119	3	0	0	1	0	0	1.073	0	4.007	0	0	0	4.001	2	0	0	0	0	0	0	0	0	12.466	3	0	0	0	0	6	0	0	0	0
icmE/dotG	4	0	0	1	0	4.045	0	0	0	0	3	11.001	0	6	135.76	0	2	0	0	3	0	0	3	3	7.502	0	35.11	0	11.009	1	0	0	0	0	0	0	0	0	20.505	10.223	0	60.162	0	0	5.017	0	0	0	0
icmF/tssM	11	19.39	37.985	6.059	0.793	326.523	26.678	88.776	233.935	47.553	28.007	41.286	1	18.091	1	73.346	2	1	17.807	89.325	11.026	4	4	1156.56	10.753	573.466	27.42	6	12.196	9.448	13.146	0	3280.34	376.463	3	41.366	3965.69	22.354	1171.28	1307.51	731.918	9.135	13.991	39.055	11.354	193.09	14.777	48.151	51.324
icmF/vasK	0	3	0	10.002	0	2	2.001	0	0	0	0	0	0	0	6	0	6.136	1	15.027	1	8.002	2	0	9.011	8	0	2	4	0	1	0	1	0	0	0	54.846	205.753	0	0	0	0	2	1	15.007	18.008	1	0	132.401	4.018
icmF1/tssM1	0	4	0	0	0	0	14.022	6.284	0	0	0	2.36	0	0	0	58.53	0	0	0	0	0	0	0	2440.93	2	2	8	0	0	0	3.004	0	0	0	0	3	0	15	0	0	0	1	0	0	0	397.422	2.237	6	0
icmK/dotH	0	0	0	0	0	0	0	0	0	0	0	0	0	0	0	0	0	0	0	0	0	0	0	0	0	0	0	0	0	0	0	0	25.453	0	0	0	0	0	0	0	0	0	0	0	0	0	0	0	0
icmL/dotI	0	0	20.515	0	0	0	0	0	0	0	0	0	0	4	0	0	0	0	0	0	0	0	1	0	0	0	0	0	0	0	0	0	0	0	0	0	0	0	1	0	0	0	0	2	3	0	0	0	0
icmN	0	0	0	0	0	0	0	40.837	0	0	0	0	0	13.022	0	0	0	0	0	0	0	0	0	0	0	0	0	0	0	0	0	0	0	0	0	0	0	0	271.579	3	1	0	1	0	0	1	2	0	0
icmO	4.135	0	0	0	0	16.204	0	0	0	0	0	0	0	0	1	0	0	0	0	4	0	0	0	0	0	0	0	0	0	0	0	0	0	0	0	0	0	0	8.076	7	0	0	0	0	0	3	0	0	0
icmO/dotL	19.001	11.113	46.088	8.053	15.031	132.718	0	1	1	2	7.007	0	5.006	50.817	5.342	15.19	2	5.001	2.087	48.405	4.058	3	9.03	59.322	35.108	34.007	19.11	12	12.277	1	10.044	18.732	0	0	0	0	31.96	11.009	30.416	10.002	3	6	1	8.005	20.111	14.102	33.626	16.176	3
icmP	0	0	0	9.093	4.003	0	0	0	0	0	0	0	0	15.984	0	2	0	0	0	19.848	0	0	0	0	6.076	0	0	0	0	0	8	8.002	0	0	0	0	0	8	0	0	0	0	0	0	0	0	21.262	0	0
icmP/dotM	0	0	38.991	5.009	0	0	0	0	0	0	0	0	0	3	0	0	1	0	0	0	0	0	0	1	0	0	0	0	1	0	0	0	0	0	0	0	0	0	0	0	0	0	0	0	3	0	0	0	0
icsA/virG	17.14	0	1	5.001	3.001	447.526	78.511	3	2	14.154	6	3	7.115	20.337	23.661	37.291	2	2	3	155.694	57.727	22.001	0	85.711	1	512.883	7	0	3	0	245.884	7.393	1	8.002	3	12.056	5.147	83.477	173.258	3	8.095	2914.39	157.193	5	16.106	669.188	11.302	15.112	14
icsP/sopA	0	0	0	0	0	50.99	33.798	5.023	63.278	6.531	0	0	0	0	0	2.007	0	0	0	0	0	0	0	0	0	166.676	0	1	0	0	0	8	0	2.006	1	0	2	2.015	11.087	0	0	0	0	1	0	46.767	0	0	1
ideR	3	1	0	0	2	2	3.001	1	0	4	0	6.025	2.003	10.404	1	0	4.01	1	1	351.667	14.884	7	16.011	1.018	0	0	0	2.005	2	0	0	2	2	0	1	0	1.203	1	88.904	35.941	0	5.193	7.002	5.216	0	0	0	0	0
ideS/mac	0	0	244.784	4	0	123.278	0	28.008	0	0	0	0	0	12.07	11.377	0	0	0	0	0	43.81	0	0	0	29.768	0	1	101.661	0	0	0	0	11456.4	1307.12	35.101	9.097	0	224.08	226.43	550.666	45.142	63.573	606.885	0	0	26.574	35.538	1	0
iga	5269.74	2840.49	8127.69	9989.22	11696.2	2855.26	765.06	5231.27	1244.12	20578.6	3351.53	4439.87	19901.4	4884.68	5257.99	3163.62	13078.6	15492.6	1667.82	4480.95	2100.18	5056.53	20313.6	7762.16	3926	13352.2	2609.27	11203.5	5380.34	21821.5	4703.11	4728.89	4152.81	2189.17	2243.97	4656.95	3864.67	2807.43	6789.03	2279.06	12797.9	3406.15	4539.43	5038.84	10469	12726.7	14885	2065.19	1100.1
iga1	59.81	19.111	94.238	93.371	133.018	214.315	0	47.275	0	336.249	11.077	68.049	1	31.706	51.634	61.695	30.343	76.317	6	10871.5	39.952	16.145	5.011	120.327	64.375	20.026	24.546	9.031	115.649	31.144	4	3	50.713	27.626	6	17.023	2	31.75	16.016	0	149.31	13.023	144.607	196.997	396.123	212.166	960.751	33.426	54.927
IlpA	1214.06	1958.68	1904.06	860.836	652.047	3477.83	1244.97	1637.38	2051.05	1147.48	3008.56	1772.48	810.458	2230.61	1226.4	1480.82	2167.16	1146.15	1285.84	4516.07	875.592	895.262	1623.46	5434.93	1159.7	3738.04	942.471	990.804	1664.83	1144.97	1471.88	2601.11	3827.01	2789.58	5889.4	9177.57	4747.85	638.453	4044.92	3527.14	4630.56	5496.87	3246.2	1097.43	3091.25	1875.35	1852.88	3025.32	1419.81
impA/tssA	0	4	0	0	0	0	0	7	10.001	0	0	0	0	2	0	0	0	0	0	12.026	0	0	0	1390.34	0	3.004	0	0	0	0	0	0	1180.23	150.59	0	3	1011.43	9.362	403.603	1207.52	69.921	0	0	9	0	49.553	0	2	2.001
inhA	12220.5	442.494	877.277	15.004	5480.26	30.02	0	15.003	1	5942.45	6.015	268.259	11104.5	16.008	14.001	0	3	3300.12	0	1	1825.87	26.019	357.14	0	1	5127.34	18.677	19.151	287.182	15.066	0	0	0	0	0	1.001	0	0	162.291	116.812	3357.62	0	0	0	0	0	0	0	0
inlA	240.567	57.761	94.432	323.81	150.375	642.016	6.001	91.324	19.025	283.678	129.835	610.615	980.445	827.896	608.447	997.149	261.706	139.792	5.001	1982.94	643.926	162.76	730.762	206.284	187.379	37.417	400.525	299.272	421.948	521.828	613.791	366.249	232.991	30.38	1	4	80.686	100.313	928.123	239.7	4848.68	3689.08	23.975	215.638	942.616	1934.71	237.533	67.277	51.7
inlB	190.469	38.9	64.27	52.735	5.003	229.528	6.003	94.709	35.371	101.252	33.247	285.43	71.289	195.372	210.013	180.402	16.168	4.009	41.232	680.059	178.434	42.813	72.979	275.116	95.585	7.024	472.437	63.731	84.002	155.54	67.657	10.002	46.308	90.69	28.048	43.625	41.724	296.219	93.109	8.013	351.867	192.542	26.138	12.987	215.348	484.845	189.006	17.041	7.007
inlC	2101.92	92.253	4	15.001	637.167	246.405	270.945	11.106	36.458	28.762	13.497	3	21.003	43.656	13.136	13.137	7.002	243.804	8.001	1	8.235	24.359	579.859	36.369	7.002	0	88.694	13.028	4.305	1	0	0	18.554	12.501	63.248	152.408	35.323	12.005	4.023	18.409	39.451	44.51	58.315	212.784	65.061	9.027	11.569	1133.39	107.36
inlF	604.125	81.103	6	43.142	25.038	6632.1	1058.12	62.322	19.006	177.235	93.556	164.145	4	785.739	74.837	464.02	115.91	3	5.038	1915.89	89.252	6	169.431	2039.91	49.122	0	1	18.015	90.558	739.859	19.011	5	57.102	471.722	309.634	6947.35	138.914	76.314	204.922	66.665	862.011	60.76	1.006	28.042	75.153	319.188	139.67	1	2
inlJ	2150.1	1031.32	7161.64	2597.59	576.085	2363.5	1016.04	160.265	448.012	2733.14	663.887	15382.4	17319.2	5912.32	3162.52	14103.5	554.49	4524.15	2964.57	26035.3	4282.71	1884.52	8474.69	656.875	1826.11	959.303	1972.28	1642.41	3165	28548.1	1187.47	261.218	1176.98	719.04	59.541	86.666	913.241	405.859	8740.79	8510.5	6269.03	1811.75	534.794	1019.78	1568.8	3460.45	3119.57	1066.88	5097.19
inlK	204.006	101.033	51.918	108.499	66.117	1491.19	1361.74	195.866	70.707	139.588	339.015	198.64	117.02	816.798	365.717	481.066	105.738	69.056	56.096	465.839	548.635	39.03	120.582	1621.06	306.798	105.265	107.757	594.302	178.566	263.752	234.829	283.202	395.292	520.171	75.292	1025.67	1366.69	243.018	143.146	160.538	3564.22	1632.04	94.72	125.069	290.652	1281.94	429.615	1449.68	1571.48
inv	42.565	40.473	8.077	1	0	14.31	100.721	0	0	4.003	205.87	4	1	20.764	7	113.633	1	9.025	50.25	7.019	93.659	1	1	46.55	17.003	8	78.085	3	74.775	14.109	1	1.002	76.32	102.436	18.005	8.04	115.812	34.989	30.635	19.322	31.142	33.667	70.642	5	5.125	12.655	6	99.23	67.459
invA	2	0	0	0	0	0	32.196	0	6	0	0	0	0	0	0	5.01	0	0	0	0	5.002	1	2.001	0	0	3.001	0	0	2.002	0	3.017	1	3.003	0	0	0	0	5.001	9.103	1	0	0	6.001	2	32.198	0	0	0	0
invB/ifp	1	0	0	0	0	21.182	34.996	0	12.201	1	0	3	0	0	0	8	0	0	0	31.611	1	0	2.002	0	0	289.917	1	0	0	0	2.001	0	0	0	0	0	0	13.904	28.502	0	0	345.807	25.13	0	16.067	51.441	4	16.168	2
invC	21.561	277.627	393.495	151.175	28.035	110.348	35.446	27.234	3	38.745	57.71	83.241	36.457	189.045	43.655	110.349	30.367	14.105	9.051	216.255	270.827	98.17	1	11.597	141.529	38.351	295.81	29.699	228.111	45.348	171.885	44.346	34.007	80.843	26.042	1143.82	52.209	159.017	869.904	176.379	554.258	58.325	124.94	49.161	90.657	99.07	84.801	12.062	24.192
invC/ilp	0	0	0	13.335	0	19.288	141.842	2	1	1.026	0	0	9.001	126.773	3	20.049	0	2	0	18.714	6.011	146.465	0	12.575	0	140.779	6	0	0	5.014	10	42.004	4.002	0	10.006	568.212	11.006	27.073	31.93	3	1.002	148.824	142.085	9.012	71.243	47.182	24.553	11.048	11.114
invD	0	0	0	0	0	124.205	29.793	3	1274.66	1	0	2	0	0	0	4.01	0	2	0	9.657	3	0	3.451	0	0	122.288	0	0	0	0	0	0	0	2	2	1	1	9.27	12.432	0	0	176.075	13.262	11.006	2.096	52.401	4	7.16	0
invE	2	0	0	0	0	0	24.055	0	1	0	0	0	0	0	0	3.005	0	0	0	0	0	0	0	0	0	0	0	0	0	0	0	0	2	0	0	0	0	0	8.019	0	0	0	2.03	0	27.483	0	0	0	0
invF	0	0	0	0	0	0	20.021	0	1	0	0	0	0	0	0	0	0	0	0	0	0	0	0	0	0	0	0	0	2	0	0	0	0	0	0	0	0	0	3	0	0	0	3	0	21.02	0	0	0	0
invG	0	0	73.097	9	0	0	30.018	7.001	4	1	0	2	0	0	3.001	3	2.005	1	0	0	0	8.006	147.566	0	0	0	0	5.001	1	0	9.011	12.004	0	0	1	1	0	1	8.038	0	0	0	1	3.003	37.101	0	0	0	0
invJ	0	0	0	0	0	0	2	0	0	0	0	0	0	0	0	0	0	1	0	0	0	0	0	0	0	1	0	0	0	0	0	0	0	0	0	0	0	3	3	0	0	0	0	0	8	0	0	0	0
ipaB	0	0	0	0	0	0	0	0	0	0	0	0	0	1	0	1	5	0	0	4859.68	15.013	4	4.001	0	0	0	0	0	0	0	0	0	0	0	0	0	0	0	0	0	0	0	0	0	0	0	0	0	0
ipgC	0	0	0	0	0	0	0	0	0	0	0	0	0	0	0	0	0	0	0	0	0	0	0	0	0	13.989	0	0	0	0	0	0	0	0	0	0	0	0	0	0	0	0	0	0	0	0	0	0	0
ipgF	0	0	0	0	0	0	6.138	0	0	0	0	0	0	0	0	2	0	0	0	0	0	0	0	195.637	0	0	0	0	0	0	0	0	0	0	0	0	0	0	4	0	0	0	0	0	4.011	3.072	0	5.01	0
iraB	64.456	2175.35	3004.64	885.788	1860.52	47.687	120.919	14.038	17516	10.002	38.067	143.557	70.905	274.019	337.065	127.178	18.004	58.48	450.115	268.595	2195.56	547.452	1568.99	757.084	975.026	1596.61	372.682	297.798	431.404	3765.43	777.035	818.041	578.029	149.671	5137.44	1742.96	684.675	3292.16	602.372	514.247	234.846	248.416	2553.3	524.814	1111.27	186.73	182.293	114.98	1259.52
iroB	0	3.037	1	0	0	918.295	10.047	45.276	97.234	0	1	0	0	0	0	0	0	0	0	14.081	0	0	0	2	0	0	0	0	0	0	1	0	0	0	0	0	910.758	8.511	0	0	0	0	0	45.497	0	1.001	3.001	0	0
iroC	7894.52	5047.07	6858.05	7483.35	9632.06	18586.5	6962.2	7126.36	4869.71	11791.5	12616.1	7109.93	31103.7	16877.1	6105.75	11329	8492.73	13897.2	4824.26	17470.1	8555.59	5629.14	8542.06	15051	6930.8	7943.1	9057.38	4835.06	11654.5	24909.9	5379.71	3922.67	11752.3	8933.87	10263.6	8001.12	14245.5	4825.96	12243.1	8825.93	17357.6	9543.5	7230.23	5154.14	12541.4	12826.4	12624.2	10153.9	5473.81
iroD	15.139	1.015	0	2	0	1332.32	59.497	63.151	168.723	7.026	0	5	6.007	2.173	8.003	1	0	0	1	13.557	10	1	1	5	2	0	3	0	1.15	0	1	7.222	4.92	1	0	9.953	985.151	8.002	8.174	0	8.365	13.462	4.917	57.623	6.009	2	3.002	1	5
iroE	0	0	1.098	0	0	314.002	28.051	31.523	111.37	0	0	0	0	0	0	2	1	0	0	5.06	0	0	0	15.001	0	2.003	0	0	0	0	1	1	475.76	46.791	0	0	498.717	1.001	388.197	325.761	154.934	0	0	3.118	0	35.154	0	0	3.002
iroN	3337	4476.25	5566.12	3085.01	8509.81	5943.42	12140	3145.16	4780.6	2334.68	14632.1	3148.16	11216.3	13245	2427.95	1800.91	1378.17	4838.2	7241.92	3901.17	9037.54	2163.59	3851.32	6798.17	20405.4	7532.98	5071.02	3995.55	9717.82	28078.5	5470.35	5598.59	10402	15492.2	8374.1	6043.6	15838.8	13018.3	12160.2	7220.56	14739.3	8315.19	5438.65	2987.4	4535.54	11010.9	18887.7	5275.49	10561.3
irp1	705.249	1329.01	1498.83	306.176	153.454	1724.7	1398.72	340.951	346.173	108.632	1127.41	322.35	158.237	1075.05	242.001	2059.62	133.339	288.072	749.162	9690.36	459.092	52.885	103.323	1239.66	1758.56	3183.18	219.014	536.932	967.981	6007.68	142.413	87.179	3559.08	1651.62	733.065	336.657	7110.11	998.172	2329.07	4236.95	1463.92	321.835	1123.24	676.919	737.652	2599.8	5514.64	773.092	1105.43
irp2	256.705	443.274	372.227	197.017	48.335	1773.89	282.272	243.676	286.286	529.822	87.395	91.35	40.399	2756.53	149.726	501.647	85.837	58.953	45.877	939.418	121.036	205.048	414.29	79.219	91.658	29.021	105.067	23.129	691.323	87.384	74.375	104.616	2932.32	97.133	25.602	744.626	5067.02	117.484	1534.79	3661.3	663.779	99.691	408.725	163.373	210.624	452.338	290.721	122.68	549.85
irtA	2146.61	1422.8	1178.55	1529.44	868.378	4558.35	1762.67	1102.28	1211.39	1905.57	1900.56	4484.9	1458.14	8406.37	3322.97	1430.82	821.208	910.793	1010.89	2877.81	2759.48	992.384	543.861	5174.69	2134.68	2627.08	4295.22	2546.16	2124.13	2727.76	3988.31	7109.6	2593.26	2122.3	469.7	4004.95	4836.31	2230.86	3210.84	2165.93	6905.9	3751.41	2772	1922.86	4239.93	3858.51	1546.41	5026.38	2267.01
irtB	940.235	1555.15	1389.18	1056.4	438.967	4618.69	4035.2	719.642	2574.68	644.581	3728.1	865.471	295.83	2072.27	2276.79	2921.54	984.516	635.949	1213.3	1594.53	2087.6	713.037	1393.01	4765.56	2173.29	1843.58	1972.78	1195.26	2844.69	1155.3	2312.38	2052.66	3867.02	2758.88	1093.56	1739.91	2864.33	1408.31	2804.72	1783.88	3460.03	3476.2	2920.49	627.403	1492.24	1814.52	1070.66	2043.15	2724.03
isdE	82.341	118.765	29.072	59.174	23.023	918.484	565.914	28.449	36.81	106.366	46.14	9.001	12	157.366	62.153	11.072	10.002	14.002	29.571	32.081	120.277	57.361	51.199	100.739	25.506	31.418	109.926	44.099	55.221	24.02	77.771	35.016	99.077	135.631	72.135	288.347	233.887	44.416	41.555	50.153	53.028	36.314	34.795	43.622	70.216	14	22.008	506.921	43.924
isdF	1208.38	2263.45	2023.13	686.446	1240.84	6387.09	2718.04	398.87	751.404	629.4	4257.46	878.358	928.165	1673.3	715.891	1817.78	710.642	375.58	1099.51	497.37	1487.3	619.81	356.704	2946.8	1651.35	3240.25	1894.63	801.123	2133.12	1036.89	906.966	499.822	2589.81	7990.73	2596.43	1228.87	3628.09	1877.69	2375.14	1491.55	2714.93	2196.63	1791.09	1037.9	1307.33	1637.22	1069.59	2545.79	1621.05
iucA	1	1	0	0	0	0	9.001	4	50.194	3	0	2	0	0	0	0	0	0	0	37.677	0	0	0	986.583	0	5	0	0	0	0	3	0	22.914	0	0	0	2	4.037	7.033	2	1	0	1	2	0	16	1	11	52.414
iucB	0	3	0	0	0	0	28.287	8	50.188	0	1	0	0	0	0	0	0	0	0	29.642	1	0	0	542.446	0	0	0	0	0	0	3	7.001	12.054	0	0	0	1.002	5	9.029	0	0	1	5	0	0	1	1	3.002	48.26
iucC	0	2.009	0	0	0	0	33.186	25.005	180.337	0	1	0	0	0	0	0	0	0	0	97.474	0	0	1	832.566	0	5	2.003	2	3.084	1	2	3	7.04	2	0	1	35.645	6.013	30.249	10.116	5.017	3	3.01	3	0	19.102	4	17	185.734
iucD	1	7	0	0	0	0	17.303	16.004	23.017	5.003	0	0	1	0	4	0	0	0	1.001	65.16	0	0	0	341.438	0	5	0	0	2	0	4.004	11.001	0	0	0	0	2	1.028	29.627	0	0	0	13.356	1	0	3	4	4	53.264
iutA	73.876	42.923	47.015	24.454	56.052	964.223	83.111	157.323	268.233	4725.23	59.502	37.496	55.974	119.781	2039.79	158.251	11.261	2283.71	175.277	238.746	97.58	27.144	1565.67	819.688	74.069	375.558	620.928	34.921	2	48.383	57.536	83.704	1418.93	1553.23	63.467	408.321	2078.08	86.741	1381.29	1426.08	810.801	260.896	80.472	87.394	120.298	271.014	243.851	163.884	206.779
katA	255.557	2614.3	2215.65	610.226	42.174	1278.54	414.148	450.861	6117.8	259.522	911.412	2119.36	346.153	3863.21	197.729	1752.95	141.994	106.143	3817.32	2169.95	2506.53	678.583	189.697	4661.54	4972.17	3565.48	3380.48	996.1	1065.47	691.342	672.818	954.125	5633.67	2243.44	5778.41	2178.37	2140.53	2574.18	6054.86	6492.33	2778.71	2037.86	2023.07	932.299	959.926	1063.53	1040.39	668.982	1102.26
katB	3	9.249	3.003	1	3.053	369.656	49.454	61.479	178.744	9.048	4.459	4.009	2	3.16	1.002	28.74	2	1	0	49.958	13.015	9.204	6.024	233.295	2	589.216	0	5.007	1	0	18.496	15.031	480.513	169.126	2	2.634	652.405	66.649	500.321	637.595	266.187	514.826	40.509	45.597	19.523	162.116	4.602	36.059	15.131
kdkA	0	0	0	3.004	0	3	1	51.312	0	2	0	0	0	0	6	0	1	4	1	1	5	3	1	2	1	0	2.006	3	0	8	0	1	0	0	2.003	9.13	48.701	0	0	0	4	4	3	9.323	4	10.315	31.043	19	3
kdsA	1653.38	3548.28	5955.01	4021.15	3245.14	2713.32	5065.17	3142.98	10745.7	3871.3	7552.07	3458.52	496.451	4032.64	2973.44	4391.52	2977.86	2868.86	5969.1	2625.39	3979.54	3857.71	4335.16	2664.09	3368.94	2893.94	5634.78	2759.51	5475.91	7847.59	3285.15	4417.99	6613.01	6811.91	12190.7	15452.1	4907.25	3161.29	4614.49	3904.44	3763.83	3583.59	5223.36	2762.13	4287.26	3313.1	4376.38	3780.17	5053.14
kdsB	855.523	2890.08	3143.93	2141.85	1592.73	587.862	2337.43	1346.78	152.57	1466.77	3564.6	2520.99	374.88	2650.82	1836.3	2312.92	2349.19	2612.65	1417.83	1363.92	2463.48	2914.82	2263.92	949.895	4339.47	1870.8	4869.47	1966.06	2565.93	1938.21	2584.42	3312.22	1304.2	3732.57	9610.15	12379	3743.55	2183.28	2886.55	3395.54	2286.4	1654.65	2884.17	1786.98	2390.57	2001.25	2794.74	2933.66	4042.37
kdtA	176.714	297.434	163.826	56.415	19.619	431.837	87.513	283.931	260.738	25.085	1650.6	45.847	10.044	3.011	46.344	259.81	48.631	349.954	8.319	229.621	979.557	74.882	154.352	858.142	211.152	2179.4	116.429	620.738	1256.1	189.922	320.722	600.476	426.545	535.292	3950.62	1224.94	1696.64	41.887	481.942	456.892	603.234	441.413	212.679	242.972	359.923	336.325	216.666	122.864	50.534
kdtB	1412.8	1103.45	1269.31	933.931	713.244	3434.26	860.067	688.717	238.763	913.156	1651.7	1555.28	4516.77	3329.74	1080.32	1793.34	984.936	1478.45	528.449	4996.45	1686.16	390.085	1200.36	1572.36	924.409	2813.62	1334.19	669.373	1347.15	3537.97	899.722	794.467	1162.35	2776.94	2599.78	2835.24	2246.48	1490.55	2025.42	1509.14	3300.95	2133.05	799.86	1086	2630.55	2464.49	2884.59	1321.69	870.748
kfiC	2723.75	7049.11	16113.2	2444.16	3628.35	2634.54	15608.1	2677.24	14660.6	6664.38	14160.2	9532.94	488.529	3084.87	20506.4	7504.31	13579.1	5848.6	10636.3	3434.61	5151.71	8946.6	4817.06	3428.32	6564.22	3177.05	11187	3278.57	5355.69	14193.2	5535.92	5413.09	12821.4	13212.4	7364.27	2385.29	10267.7	15567.7	6737.05	11187.8	6062.84	3855.95	5906.49	1970.7	3179.76	2642.43	2048.49	7374.13	7659.18
kfiD	287.588	493.318	864.385	22.328	31.149	19.3	787.837	21.001	0	1748.14	1547.55	783.581	4	339.303	35.709	209.697	88.592	72.217	9582.05	991.403	1696.21	15	461.628	171.535	1680.83	165.338	1403.03	95.987	4128.98	78.104	39.128	7.017	58.128	38.506	18219	1647.94	521.958	9	2596.78	353.237	1440.79	5.423	86.38	194.122	509.403	2634.63	5154.75	6.01	27.605
kfoC	8858.66	1316.68	1475.87	3390.37	7414.74	1127.6	946.41	2153.57	237.969	5204.45	2781.18	1485.95	8566.7	2514.57	1469.53	5481.88	4918.01	3446.97	763.205	3384.22	1026.14	4146.96	8977.67	974.626	617.209	4470.47	2150.22	1153.76	3920.93	4080.66	2443.78	2154.43	2377.09	1284.83	3445.57	390.844	1097.63	606.062	1792.27	2006.4	788.6	1228.31	890.065	1360.15	1897.27	782.945	382.99	1301.16	1226.4
KPHS_23120	0	0	0	0	0	0	0	7.556	0	0	0	0	0	0	0	0	0	0	0	1.019	0	0	0	88.555	0	1.002	0	0	0	0	0	0	7.11	0	0	0	94.89	0	0	0	55.476	0	0	1	1	2	0	0	0
kpsC	0	0	0	0	0	0	0	0	0	0	0	0	0	0	0	0	0	0	0	0	0	0	0	0	0	0	0	0	0	0	0	0	0	0	0	0	0	0	0	0	0	0	0	0	0	0	0	0	0
kpsD	136.364	312.834	1907.85	76.317	5274.31	180.413	1166.64	358.206	8830.4	3888.99	329.904	658.916	71.634	224.195	622.069	763.111	699.507	3378.91	2333.26	536.259	826.665	332.214	2077.27	696.501	1454.32	6856.51	581.321	186.542	1667.98	8996.5	1267.87	1261.38	2614.74	772.142	3177.16	1306.34	723.637	254.418	6308.11	945.366	297.912	143.709	1623.03	687.536	1527.67	4492.54	8877.15	463.886	1872.05
kpsE	0	4.305	0	0	1	449.326	3.013	6.002	39.078	1	0	0	0	4.022	0	48.518	0	147.284	0	2	33.443	0	0	0	0	419.278	0	1	49.136	1	9	0	4	0	0	0	5.016	5.002	87.989	1	0	0	4	0	18.093	0	1	0	5.002
kpsF	1018	1482.93	4554.04	3211.63	4255.38	1817.62	1984.74	3604.94	1506.88	6478.83	5698.47	2789.97	6937.02	2107.89	2531.23	1964.09	5608.51	5942.33	4366.65	1816.76	2568.37	4411.31	4990.37	3191.16	1859.24	2582.02	2721.78	2652.13	3733.6	9451.89	9712.36	9803.26	5086.91	2286.58	6101.44	3165.3	2822.84	1600.35	4504.1	2208.12	2513.67	1486.33	2685.97	2479.81	3347.96	3113.69	5223.29	1383.39	1921.28
kpsM	1.001	4.015	0	0	0	408.201	3	2	26	0	0	0	0	0	0	3	0	0	0	5.006	0	1	0	0	0	0	0	0	0	0	0	0	0	0	1	0	1.071	11.001	1	0	0	0	0	0	15.363	0	0	0	0
kpsS	41.108	13.083	19.033	0	0	373.285	5	1.004	36.356	2	1	7.025	2	2	0	4.025	0	7	59.332	5	2	2	1	1	0	0	25	0	12	21.089	2	3	82.793	208.309	36	5.001	73.102	9.369	25.544	38.221	12.121	47.961	7.004	6.253	25.068	1	4	91.503	99.053
kpsT	782.957	370.369	2112.05	1940.7	2534.12	2004.94	275.321	3482.89	1124.63	2809.61	468.499	1576.63	2979.39	1290.14	1149.59	713.393	1454.15	1986.29	2495.65	566.684	415.563	3289.22	2095.99	1081.98	176.181	578.88	500.006	1569.69	768.502	486.604	5828.17	6564.23	2101.05	1379.87	29.811	169.011	351.401	320.588	609.932	778.533	887.397	549.865	354.088	2824.64	2698.15	622.405	423.754	708.508	620.915
lafA	19.024	1	11.061	0	0	298.751	0	0.5	9.97	5.077	7.009	9.098	0	4	192.001	4	3	0	3	1	37.804	72.143	0	34.381	37.157	0	1	1	0	1.618	13.015	0	0	43.666	0	0	104.463	14.533	5.167	0	10.001	1	7.035	0.5	0	93.041	1	15.082	1
lafB	2	0	39.158	0	4.002	495.959	1	2	26.001	174.213	0	9.066	1	29.474	386.615	131.924	2355.54	216.899	3	1	8	2	0	2.001	2	0	2	1	1.029	623.521	39.982	0	4.004	0	1	0	9	18	0	0	10	0	9.008	129.865	1	84.601	2	58.51	0
lafC	0	0	0	0	0	116.095	1	0	9.003	0	3.009	0	0	8.017	0	7.408	3	0	0	0	0	0	0	12.138	0	0	0	0	0	0	0	0	0	0	0	0	0	14.106	0	2	0	0	2	0	0	39.673	0	22.755	0
lafE	0	0	0	0	0	302.606	0	0	31.701	10	0	0	0	0	0	11.545	0	0	2	0	6.06	2	0	41.995	0	0	0	0	0	0	2	0	0	0	0	0	1	13.35	0	0	0	0	5.814	0	0	83.378	0	24.112	0
lafK	463.704	1315.96	1387.29	212.289	479.327	1058.66	1192.62	259.917	76.643	68.607	1782.8	1417.74	1417.32	2478.59	256.58	3242.04	194.714	742.794	1886.22	1409.5	1336.27	317.361	1512.69	810.489	2192.39	1125.61	1196.05	761.691	1850.6	1472.41	324.455	461.997	1066.36	341.157	999.966	263.392	759.782	1112.28	3749.83	2711.42	2975.27	1513.93	920.476	757.303	823.597	562.974	286.395	333.886	613.42
lafS	159.318	162.442	127.345	64.658	4	173.584	836.963	7	1	113.18	615.933	394.234	11.911	314.013	276.773	397.085	275.063	84.828	236.012	2845.2	321.741	24.058	82.777	65.412	105.228	29.739	302.269	49.457	491.25	197.372	144.788	10.063	404.66	696.659	114.068	38.502	423.539	120.847	321.79	186.878	981.954	150.099	132.416	53.133	686.025	129.83	54.565	270.862	322.198
lafT	0	0	0	0	0	343.264	0	0	22.009	3	0	0	0	0	0	5	0	0	0	0	2	0	0	25.696	0	3	0	0	0	0	1	0	0	0	0	0	4.019	19.003	0	0	0	0	3.004	0	0	67.827	1	22.29	0
lafU	8	12.786	0	3	1	460.893	46.643	7.11	34.983	5.004	1	2	10.054	422.095	19.758	38.261	0	1.001	1	33.818	411.26	4	1	34.73	4.032	514.939	7.036	3.04	1	92.385	0	9.003	550.148	96.026	798.844	238.773	2.003	703.327	65.877	0	149.981	643.017	353.162	30.761	13.468	187.073	67.32	839.063	575.118
lap	12176.8	10497.2	10108.5	5335.48	4803.35	22198.5	8002.85	4542.64	4606.27	5326.69	11463.5	4985.57	3267.8	14026.1	7790.82	6210.95	6256.56	1975.84	2989.59	27469	8004.65	3491.3	5402.29	13868.7	10300.6	13780.1	12021.3	3991.99	9568.63	6457.26	6713.47	5309.98	13620.6	11296	24774	22606.9	15514.3	14034.3	13695.7	11591.8	23466.1	12732.2	9323.45	4882.4	8379.35	8672.31	4577.5	10072.6	5317.7
lapB	65.279	25.209	26.3	323.055	214.808	742.799	17.003	1.006	0	0	0	11.106	31.05	161.748	511.563	602.491	19.012	1.001	0	1	4.004	303.495	0	0	51.614	0	9	0	1	2	1	3	1	1	7.005	8.035	27.16	3	16.072	103.42	980.226	56.864	6	76.598	2	515.586	7.05	180.49	32.621
lasA	0	0	0	5.002	0	11.721	0	4.028	0	5	0	26.793	0	34.683	0	357.312	6.075	0	1	85.495	0	2	45.476	0	12.013	0	1	0	32.911	0	3	0	0	0	0	0	0	1	220.543	22.019	41.74	0	0	8.017	20.13	94.333	49.839	0	0
lbpA	27.28	10.002	90.792	34.034	3	24.191	0	0	1	12.006	83.296	101.331	4	28.15	6.003	16.018	10	14.197	63.832	36.607	40.585	5	15.359	3.001	21.021	300.818	47.135	35.464	145.159	23.268	7.015	33.716	0	0	6.009	30.683	0	9.077	52.89	92.143	10.205	47.754	627.673	89.565	232.653	17.395	9.221	0	0
lbpB	2	0	0	0	0	0	0	11.128	0	0	0	0	0	0	2	0	0	0	0	0	1	0	1	0	0	0	0	0	0	0	0	0	0	0	0	0	12.242	0	0	0	3	3.103	1.001	4.001	0	0	0	0	0
lbtB	0	0	0	0	0	1	2	25.333	0	13.967	1	0	1	3.001	6.004	0	0	0	0	3	10	0	0	2.001	1	0	2.144	6.001	0	0	1	1	0	0	0	3.011	0	0	0	0	0	3	1.001	0	0	0	0	2.007	0
lbtC	4.534	8.087	6	15.621	3.01	1	2.045	53.531	22.562	28.181	7.125	16.48	7.769	4.301	0	4.003	0	0	6.515	20.582	4.001	6	54.324	80.381	2	12	0	5.411	5	18.8	0	0	1617.32	37.06	2	0	55.455	9.817	1020.24	217.835	29.332	8.393	2.002	4.088	0	55.58	4.014	2	3
legK1	21.031	0	1	8	0	103.995	0	2	0	1.001	17.042	1.004	0	73.527	0	1	0	0	0	8.02	30.905	0	0	0	9	0	0	1	152.097	36.513	0	0	0	0	0	0	0	0	39.249	61.534	331.528	0	0	0	2.006	4.008	0	1	0
legK3	0	0	0	2	0	49.203	0	0	0	2	7	0	0	24.608	0	0	0	0	0	133.696	22.079	0	54.14	0	0	0	0	0	54.82	16.718	0	0	0	1	0	0	0	0	16.581	23.003	167.317	0	0	0	0	0	0	1	0
legP	0	11.015	18.123	0	0	0	0	9	0	1099.59	1	4.001	0	0	2	3	0	8.041	25.576	0	0	0	0	10	11.027	17.275	0	0	86.965	76.261	25.01	0	5	0	1	2	19.387	2	0	24.634	0	0	0	7.136	6.014	16.841	21.746	0	0
legS2	0	0	0	0	10.108	7.116	0	0	0	0	12.012	0	0	6.021	21.395	1	9.072	5	0	8.005	33.163	0	5.001	0	16.011	0	0	47.613	0	40.456	0	0	40.204	43.495	0	0	91.95	17.093	0	0	311.835	99.945	0	3	3.001	0	0	25.581	167.208
lem17	0	0	0	0	0	0	0	0	0	0	0	0	0	0	0	1	2144.16	0	4.006	0	0	0	0	0	0	0	0	0	0	0	0	0	0	0	0	0	0	0	0	0	0	0	0	0	0	0	0	0	0
lem20	0	0	0	0	0	0	0	0	72.064	0	0	0	0	0	0	0	0	0	0	0	0	0	0	0	0	0	0	0	0	0	0	0	0	0	0	0	0	0	0	0	0	0	0	0	0	0	0	0	0
lepA	8	0	7	8	0	78.777	0	3	0	9	2	0	2	24.715	12.236	10.012	1.12	0	0	4.027	20.564	9.088	4.002	11.029	2.789	0	0	10.595	0	6.007	12	0	0	1	0	2.026	0	3	4	0	20.387	14.074	8.693	11.194	12.048	9.806	4.475	1.01	6.015
lepB	833.799	1371.21	2453.45	3498.91	8266.87	1901.55	3111.95	1777.87	54.504	1709.2	2204.5	6284.28	1087.49	7279.16	2595.92	1160.57	1542.86	2270.11	443.318	11109.1	1234.22	3106.38	3618.04	1921.19	2084.94	398.785	917.54	1233.52	2006.53	1655.05	6475.23	6436.15	477.679	1088.17	17223.6	9117.33	1352.1	6517.89	17279.6	263805	1887.59	1128.06	4418.86	1511.48	2301.17	1447.92	624.53	991.449	460.601
lfgB	0	0	0	0	0	97.021	1	0	11.012	3	0	0	0	0	0	4.455	0	0	0	0	0	0	0	10.744	0	0	0	0	0	0	0	0	0	0	0	0	3	5.011	0	0	4.136	0	4	0	0	28.158	0	10.117	0
lfgF	0	0	0	0	0	215.284	0	0	19.612	3.002	0	0	0	0	0	5	0	0	0	0	1	0	0	21.644	0	0	0	0	0	0	2	0	0	0	0	0	4.003	9	0	0	0	0	6.549	0	0	24.41	0	11	0
lfgG	1	0	0	59.854	3	272.316	1	0	32.735	4.001	5	0	0	51.604	3.006	6.238	0	4.003	0	20.445	11.001	1	4	0	6.03	0	0	1	27.461	64.514	14.05	0	58.009	42.484	1	0	15.19	30.226	33.348	19.259	29.287	0	9.001	20.574	93.836	50.219	0	34.812	2
lfgH	1	0	0	0	0	210.779	0	0	19.014	2	0	0	0	0	0	11	0	0	0	0	2	0	0	32.522	0	0	0	0	0	0	0	0	0	0	0	0	7.161	7	1	0	0	0	6.275	0	0	40.05	0	17.953	0
lfgK	115.341	103.29	52.865	164.05	49.954	1350.86	3.003	117.675	50.377	49.002	99.313	299.205	161.186	725.881	209.602	180.516	77.594	69.239	43.057	3125.5	86.674	80.56	36.537	17.08	107.704	126.079	13.052	110.309	75.06	463.784	14	8.002	322.376	223.191	1	5.002	717.741	313.532	117.326	96.151	2535.09	422.818	88.439	77.607	169.991	648.3	14.356	111.467	204.616
lfgL	3	38.298	1	5	0	135.104	7	0	0	1	141.403	8.002	3	37.261	0	132.549	1	3	13.034	2336.93	52.714	2	0	14.142	16.23	9.15	116.616	8.165	72.961	4.001	21.197	1	21.616	3.092	56.981	4	41.641	49.368	7	10.488	1501.07	0	1	8	11	182.812	1	17.056	14.476
lfhA	572.739	26.812	1	0	13.492	972.567	96.727	8	36.004	42.502	2.029	2	8.256	5	1.011	33.916	13.475	0	1	56.659	14.09	6.001	3	74.481	2	950.978	40.568	3.587	1.098	2	6.362	8.294	20.504	153.131	0	0	4.004	69.028	80.514	0	1	533.243	56.723	34.74	19.032	166.034	3.95	101.877	29.476
lfhB	0	0	0	0	0	262.455	1	0	31.27	1	0	1	1	0	1	13	0	0	0	0	6	1	0	0	0	0	0	0	0	0	0	0	0	0	0	0	6.001	12.098	0	0	0	0	8.653	0	0	61.093	0	19.131	0
lfiE	0	0	0	0	0	124.966	0	0	12.082	0	0	0	0	0	0	0	0	0	0	1	0	0	0	10.728	0	0	0	0	0	0	0	0	0	0	0	0	0	2.415	0	0	0	0	1.606	0	0	13.542	0	1.587	0
lfiH	109.09	7	1.209	0	1	1986.73	0	0	13.014	459.097	2.028	0	22.418	1	0	6	122.514	0	0	2.003	2.007	0	0	37.451	4.001	116.816	3.02	2	29.486	3878.91	1	2	49.624	432.046	0	3	4.094	9.001	0	1	292.766	0	7	286.605	367.778	36.155	0	21	7.228
lfiI	3	4	1	0	3	321.46	1	2	26.009	6.001	1	1	0	0	3.006	15.015	0	0	4	1	0	2	0	73.405	0	8	0	0	0	3	0	0	2	16.033	2	12.12	25.277	25.012	22.066	27.258	2	8	17.01	0	3	81.392	7.11	35.65	0
lfiN	0	0	0	307.119	0	133.725	0	0	9.002	2	0	0	0	0	0	5	0	0	0	1	0	0	15.087	15.633	0	0	0	0	0	0	0	0	0	0	0	0	1	4.063	0	0	32.958	0	2	0	0	17.326	0	6	0
lfiQ	0	0	0	1	0	18.207	2	0	0	0	2	1	0	11.404	8.565	0	0	0	0	0	2	0	0	13.599	2.036	0	0	0	0	5.549	0	0	6.516	9.699	0	0	0	1	0	0	5.961	2	0	0	0	1.281	1	1	3
lfiR	0	0	1	0	0	140.908	0	0	17	1.002	1	0	0	0	1	3.007	0	0	0	0	2.03	0	0	0	0	0	0	0	0	0	0	0	0	0	0	0	0	7	0	0	0	0	5	0	0	38.601	0	19.396	0
lgt3/legC5	3	37.673	1	288.102	4	10.026	0	0	0	0	12.007	21.912	15.802	192.373	27.2	73.973	1	23.14	15.064	486.99	5	366.602	3	3.046	70.214	2	2802.7	260.183	135.257	1	6	3	28.188	4	1	3	0	5	37.803	0	427.873	1	0	25.824	15	460.235	765.352	0	0
lgtA	1897.14	2040.19	2595.57	802.013	2677.04	1299.87	5054.77	925.348	300.34	3346.54	5983.82	688.643	612.54	2792	1933.89	5103.09	393.774	1206.59	8557	3276.99	2050.09	246.917	1568.99	1739.39	1811.61	935.889	2690.44	1253.2	2867.43	1216.1	411.658	423.076	2376.55	4858	1598.65	544.211	1926.39	4613.94	2206.92	1191.95	3570.66	1241.53	1982.18	647.573	1222.46	1826.95	964.948	1364.77	761.889
lgtC	185.254	2186.68	1009.36	439.703	284.032	799.487	887.476	158.412	91.825	61.249	606.757	488.634	390.441	3313.84	978.217	518.31	113.534	415.624	540.634	1355.2	1747.71	341.603	191.988	4504.23	9558.89	5548	3610.85	673.054	2179.11	172.796	2419.02	2823.73	569.166	2057.52	8523.58	6696.78	672.798	14836	6325.56	8285.35	2639.44	1901.71	1424.73	796.089	1095.75	726.917	134.273	361.292	369.147
lgtF	1909.28	1505.72	1035.98	200.221	1195.57	7812.14	6730.05	431.459	354.61	4025.05	8754.51	967.667	491.256	3176.19	1802.08	4119.11	1880.02	756.976	2390.65	485.151	984.735	220.871	250.358	3088.83	1090.77	3002.25	1445.37	243.37	1906.43	1683.24	282.686	257.986	3213.11	6215.94	2666.99	413.285	2419.91	756.502	1636.96	2172.67	3624.2	1189.45	1105.5	684.01	853.854	1486.09	917.957	1363.62	1183.26
lic2A	0	0	0	0	0	3.007	0	2.002	0	0	0	0	0	0	0	1.003	0	0	0	0	1	0	0	0	0	0	0	0	0	1	0	0	0	0	0	3	4.028	0	0	0	0	0	0	2	0	0	3	11.268	1
licA	7905.73	258.889	1.01	0	0	659.281	0	4.007	0	2837.11	208.021	3	4.001	4	0	0	0	0	2	773.963	3	2	137.56	208.014	45.799	59.337	5.003	11.068	2	5.067	0	0	0	0	0	0	0	0	0	0	605.047	27.119	0	0	0	0	0	0	0
licB	0	0	0	3.001	0	261.794	0	3	0	2	0	0	0	3.027	0	2	0	0	0	13.048	0	0	1	1.014	0	31.354	0	0	5	2	3	0	1	7	4057.83	7.02	0	0	3.121	0	3.01	2.014	0	0	0	3.012	0	4.005	13.052
licC	784.553	355.065	1707.89	247.725	16.013	526.882	485.677	51.793	6	2239.69	145.428	136.86	19.188	1208.82	128.225	930.714	3954.35	45.966	750.613	952.239	951.965	48.009	50.275	322.014	1133.86	661.879	687.986	56.264	5040.45	6371.39	176.231	36.048	762.565	590.112	11.002	127.508	830.666	1006.79	177.749	384.941	1067.1	418.287	553.529	399.637	475.186	264.052	443.089	439.893	1157.63
licD	12522.8	4044.01	1675.78	1823.29	6431.72	5832.84	9035.59	1423.22	1510.86	8770.55	5060.91	6366.88	23166.2	6975.86	4566.96	4353.4	6664.07	11562.6	7300.86	15962.1	4418.07	5271.95	6862.99	4666.81	3571.7	8105.25	6448.05	4047.05	11058.4	21909.3	5505.18	6903.13	14257.4	7957.68	3186.81	4349.76	6930.2	4049.79	2393.23	5713.81	7384.84	4109.46	2156.11	8173.65	9091.62	8984.69	12774	2636.35	2939.71
lidA	276.072	10.032	2.003	13	9.435	27.493	0	0	0	33.394	24.402	3	16.807	80.286	110.143	116.067	9.016	1	103.643	1362.55	46.235	13.14	78.122	425	23.648	7	178.6	20.293	72.273	3662.93	10.135	1	19.311	17.1	0	1	436.777	7.003	28.277	60.437	0	4	12	18.942	13.089	151.187	25.392	1	5.004
lidL	19585.6	5523.95	24011.8	1403.63	11001.9	5009.98	5172.92	1316.25	3655.56	8757.16	6461.89	4870.95	6273.84	7464.07	13709.2	5913.45	6449.24	3177.22	3054.28	3895.66	4541.03	21933.2	5572.05	2908.19	3259.04	3089.35	7867.19	8876	8113.68	3539.55	15299.8	21357.6	5957.16	22003.6	4939.29	2636.41	5854.15	10622.3	2837.24	4096	4783.12	3209.97	5318.52	10273	8835.83	3172.91	3605.09	3327.19	4386.44
lip	0	0	0	0	0	0	0	0	0	0	0	0	0	0	0	0	0	0	0	0	0	0	0	1	0	0	0	0	0	0	0	0	0	0	0	0	0	0	0	0	0	0	0	0	0	0	0	0	0
lip1	0	0	0	0	0	0	2.003	0	0	0	0	0	0	0	0	7.374	0	0	0	0	0	0	0	0	0	0	2	0	0	0	0	0	0	0	0	0	0	0	0	0	0	0	0	0	0	48.751	0	0	0
lipA	2	1.003	0	12	0	264.87	7	0	11.336	0	0	0	0	2	1	125.508	0	417.563	0	1	167.496	20.578	0	2	0	706.353	4	50.227	446.783	0	14.163	0	10.003	3	0	0	1	3.005	105.392	0	0	0	1	1	14	0	0	1	2
lipF	343.846	129.718	326.532	161.827	888.186	426.03	112.958	79.314	159.295	657.913	225.478	540.428	175.752	531.286	356.133	432.11	562.472	104.51	88.881	438.663	433.744	137.585	383.598	774.555	452.099	349.273	485.816	177.355	430.308	352.79	311.624	315.122	337.792	79.375	97.415	81.865	329.663	141.81	622.287	69.356	1145.43	220.769	150.117	376.821	1706.65	446.756	271.409	334.214	177.761
lirB	3216.78	3080.01	2149.07	1211.65	1297.87	6426.73	1905.79	1794.45	348.307	1450.87	3031.72	2101.25	760.139	4038.06	1651.95	2296.99	2470.54	546.744	1867.27	7735.62	1829.99	587.385	699.382	5125.23	3617.4	3644.59	2266.05	1433.51	2625.35	1592.97	1638.02	1001.45	1277.48	4051.65	3352.02	5078.94	1966.97	6718.17	2986.77	3547.02	4917.12	3274.01	2122.12	1588.78	3902.97	2528.18	1548.39	2898.27	1938.27
llsG	192.557	148.541	316.616	443.459	221.353	411.253	324.513	424.571	61.814	229.936	111.722	172.589	92.179	790.391	1044.62	315.296	125.708	129.07	112.21	724.446	495.705	69.517	129.54	204.344	165.291	1015.55	110.935	170.887	312.611	286.024	236.145	94.859	587.779	122.224	94.178	585.903	1021.02	187.029	1063.51	612.518	1127.14	288.439	238.712	98.567	635.326	513.618	223.594	733.013	153.515
llsH	0	0	0	0	0	0	0	0	0	0	0	0	0	0	0	0	0	0	0	0	0	0	0	0	0	0	0	0	0	0	0	1.678	0	0	0	0	0	0	0	0	0	0	0	0	0	0	0	0	0
lmb	171.004	100.282	234.363	113.579	246.187	432.838	285.709	207.039	110.82	114.301	243.321	786.92	204.938	1192.88	250.821	277.967	213.969	156.188	46.214	720.952	1323.04	168.853	313.157	162.591	179.501	613.512	48.973	85.786	216.607	414.645	174.698	117.414	98.672	73.383	105.249	683.661	249.879	56.654	544.873	249.268	1374.36	153.771	850.761	103.909	598.312	108.616	313.784	231.304	187.234
lpcC	120.886	2636.77	880.387	60.677	25.027	657.493	72.076	45.263	8005.76	139.831	839.349	12840.4	21.003	201.114	35.183	251.543	23.984	97.397	289.166	356.948	749.43	3329.63	21.076	233.701	244.109	37.951	747.299	274.913	1369.92	227.653	8106.83	9600.61	143.768	103.806	998.481	22.541	2869.57	23.36	3476.08	735.387	1439.48	83.256	48.941	167.963	322.62	101.549	46.198	290.676	461.586
lpeA	37.578	73.818	5	34.448	14	146.784	486.366	301.001	129.186	1566.63	39.088	35.08	319.518	168.128	159.347	104.13	5	117.84	10.002	3051.56	72.655	14.002	25.347	463.221	20.022	510.867	5.907	17.186	38.179	168.456	75.827	40.094	849.682	147.683	24.332	469.95	271.479	45.843	399.815	38.453	389.463	187.081	56.964	28.654	59.021	297.461	183.528	170.843	63.391
lpfA	2	17.19	5.009	0	0	421.882	16.564	6.001	1	0	122.871	5.003	0	4	1	24.185	0	1	519.019	14.405	20.314	1	3	509.943	2	20.713	71.297	5.057	43.479	0	7.697	3	390.066	47.376	0	0	4.198	8.121	20	19.026	11.01	35.726	25.879	3	14	26.455	38.062	62.624	57.763
lpfB	2	10.013	0	0	0	12.434	78.807	174.749	230.923	14.464	2.002	1	4.001	2	0	64.813	4	2	0	83.19	8.029	9.181	2	975.17	0	902.447	3.012	0	1.012	0	12.303	4	637.982	141.874	2	0	855.374	61.034	1629.5	1326.05	547.961	485.239	19.411	65.222	0	254.042	8	96.292	39.986
lpfC	2.133	32.111	4.141	1	2	15.455	73.978	350.803	553.698	64.244	1.028	7.358	3.099	16.33	3.051	89.669	1.077	3.01	2.32	99.925	5.022	5.074	4.099	2051.89	28.213	319.808	29.634	1.003	5.121	3.015	35.071	5.282	8210.88	392.883	21.805	2.677	4072.04	64.787	5111.21	3437.55	3088.14	5.44	12.074	39.398	81.367	207.996	14.037	158.639	89.551
lpfD	5.894	3.066	1	1.04	2.02	10.054	0	5.014	7	5	1.019	3	1	20.283	0	26.085	0	0	0	1	2.135	0	0	0	0	56.557	0	2	5.071	1	0	0	755.191	0	0	3.052	0	2	434.541	3.021	1	0	3	0	0	34.633	217.79	207.781	3
lpfE	0	0	0	0	0	0	0	0	3	0	0	0	0	0	0	16.274	0	0	0	0	0	0	3.016	2.004	0	8.423	0	0	0	0	0	0	0	0	0	0	0	1	0	0	0	0	2	0	0	0	0	20.744	0
lpg0257	751.74	1217.19	381.472	77.52	6.002	220.422	3392.13	46.391	42.766	8.02	3639.42	267.781	83.61	886.078	180.95	2362.33	21.031	262.566	1245.9	187.843	1517.62	22.222	13.121	299.002	732.724	1469.7	1602.78	237.57	1955.19	255.526	293.456	296.468	2643.6	3504.69	3327.71	1356.99	3404.25	1042.5	1359.06	1378.82	1302.11	936.396	1681.13	197.463	181.258	276.862	134.041	1606.36	1793.87
lpg1661	751.809	1609.52	721.143	172.37	26.096	448.877	1054.91	47.709	11.404	887.344	4344.2	578.335	149.835	1215.59	194.853	2528.13	153.886	338.831	5547.98	794.627	1071.94	121.377	1239.47	1901.07	2565.63	680.689	2387.27	314.536	1381.51	506.367	195.821	321.961	3441.41	2856.8	1952.68	652.782	1536.11	1466.5	3787.67	2106.45	744.028	1154.63	1936.09	912.997	1339.56	601.791	799.151	1652.34	2806.79
lpg2327	172.256	114.782	377.943	24.149	21.012	39.692	16.279	21.434	0	767.561	193.347	800.671	171.18	60.688	268.1	6.002	20.005	3.003	11.038	106.811	283.348	144.29	50.704	46.038	54.421	1	3	141.661	76.106	11.061	92.756	29.702	314.856	32.245	43.962	51.794	285.304	14.067	4	6.353	107.517	7.013	3	47.064	22.298	2738.25	5755	180.798	70.97
lpg2359	37.926	21.109	77.401	67.15	86.335	214.788	197.188	36.618	55.954	74.405	23.187	92.284	22.84	407.312	210.339	36.376	106.24	79.595	57.293	1025.77	26.442	31.33	129.832	81.047	39.113	4.029	25.258	56.21	96.389	61.817	95.606	20.05	72.304	57.45	4.133	106.382	45.33	45.565	183.594	103.5	377.984	122.805	151.018	168.725	385.202	84.322	100.825	78.615	111.269
lpg2370	505.414	559.913	3302.85	86.286	2952.15	177.772	293.957	17.008	16.003	3788.13	426.684	2055.79	61.939	961.912	1315.28	194.645	761.575	2439.41	129.259	1611.6	381.63	2050.31	1946.65	62.736	1039.57	70.312	1104.23	130.486	764.13	187.023	5416.17	7359.66	116.748	234.759	39.896	23.374	172.96	832.16	1077.44	311.745	546.074	113.982	123.529	1180.54	1364.65	265.154	83.73	190.79	473.924
lpg2628	0	0	0	0	0	0	0	0	0	16.008	0	0	0	0	0	0	0	0	0	4	0	1	0	400.475	0	0	0	0	0	0	5	0	3	1	0	0	0	0	0	0	0	0	0	4	0	9.012	1.001	6.003	0
lpg2844	56.576	88.082	10.15	69.713	10.559	158.687	577.831	74.355	5	31.939	58.072	69.716	24.008	156.699	22.229	42.234	3	36.35	11.008	84.164	99.98	26.812	46.22	772.851	40.095	17.008	205.147	16.026	157.86	46.16	70.205	26.095	39.06	9.07	26.858	207.89	68.925	16	73.589	94.542	291.817	124.123	60.612	31.05	78.303	70.255	30.53	160.882	89.462
lpg2936	988.563	850.971	1379.92	670.468	1476.82	1837.82	620.896	404.369	276.663	4290.02	2459.13	1380.78	491.102	2444.18	999.139	1935.63	1719.5	1098.89	723.683	6099.01	1271.52	362.752	3305.06	1294.28	772.866	1696.48	1416.6	595.036	1631.59	6728.16	519.193	470.36	1297.3	1633.34	2600.77	1946.75	1067.12	479.039	2868.24	1891.25	3377.78	1347.55	913.683	1022.92	2830.64	2903.09	3352.65	1278.92	726.359
lplA1	227.841	1831.22	753.751	193.327	76.5	204.498	157.239	276.6	5167.01	70.572	546.077	460.825	28.005	673.062	214.703	1112.98	171.469	128.849	210.543	1635.73	523.345	244.486	1725.24	988.63	764.667	83.025	1214.01	280.722	797.432	3855.22	471.563	1564.68	461.571	2593.73	2131.84	5726.87	1083.65	248.369	1064.17	558.95	2213.71	1365.2	248.518	517.465	1895.97	3669.53	6926.8	423.29	601.787
lpnE	367.243	610.84	742.095	1008.95	943.099	318.862	659.175	252.437	381.889	4342.62	461.096	305.981	222.063	1239.1	2060.44	372.988	1368.21	48.138	209.966	1140.48	625.564	133.574	3313.17	193.339	1523.05	206.905	589.947	1119	1020.21	489.345	53287.7	75495.8	1018.77	833.657	832.284	258.503	583.427	2465.71	941.271	1922.25	536.332	287.432	1420.99	391.762	631.027	447.311	625.375	549.228	388.104
lpsA	1	0	0	4.001	0	2	4	20.252	0	2	1	0	0	6	2.107	0	0	7.064	0	0	6.199	0	0	301.914	0	2.007	0	4	0	1	0	0	77.153	43.116	0	262.445	2	2.21	0	0	1	4.006	1	1.001	1	0	3	5.525	23.244
lpsB/lpcC	53.555	2	0	0	0	0	0	0	0	1	1483.18	2	1	0	0	11.008	0	31.496	6	16.565	18.017	0	0	0	0	0	57.105	0	0	0	0	0	0	0	0	0	0	1260.95	0	0	0	0	0	0	0	0	0	0	0
lpt6	125.461	15.733	1	12.28	7.016	16.056	18.413	73.222	1	40.154	6.003	15.008	0	745.895	1.074	7496.07	6	4.002	787.181	943.601	39.688	6.005	8.107	5.013	26368.7	66.016	1	4.005	4.057	4	7	35.147	6.375	1	6	20.021	98.305	1	330.211	25956.9	8.282	13.015	27.974	164.92	363.679	40.588	102.787	52.046	26.708
lpxA	2912.03	3151.3	756.07	453.792	817.421	4281.68	59.715	291.715	292.85	1425.85	1863.27	602.896	131.314	1601.77	206.031	400.903	526.212	263.46	971.592	1045.82	189.785	159.356	379.711	1151.22	1841.09	3154.17	1331.3	456.065	1217.53	2572.74	509.248	1233.37	2313.54	6127.48	10821.8	7701.78	1086.65	933.854	2000.26	2204.11	1426.27	729.737	1153.88	1288.03	1810.74	380.137	231.639	147.004	296.333
lpxB	4224.8	3073.58	4139.54	2556.14	2014.33	864.223	2847.64	1602.54	554.72	3815.49	6689.91	2645.36	306.815	1572.26	1387.52	4031.21	3815.66	2616.93	4060.36	2313.76	3246.82	2914.17	6108.52	1671.7	1842.71	3342.23	3260.01	2004.9	5537.97	12294.6	2782.34	3872.34	4018.07	5360.11	6086.43	6855.44	3228.33	1683.44	5351.26	3159.05	2129.56	1683.49	2708	1622.18	2403.73	3254.94	5409.66	1965	2473.66
lpxC	615.903	1896.02	2837.6	1827.43	1524.19	429.488	358.057	2192.33	588.78	2910.69	2818.94	2384.8	118.277	1230.81	1049.77	1805.82	669.413	3045.67	3674.18	2374.24	2075.82	3587.88	2140.16	1797.21	1379.42	3182.93	1662.26	2426.95	3808.05	5046.29	6366.17	7252.81	4013.48	2976.22	6114.78	6375.8	1315.34	1015.28	3824.12	1829.02	1403	918.768	1662.8	1644.08	2949.25	3171.53	6169.44	731.656	1074.58
lpxD	4005.83	4782.78	5347.68	4364.27	1969.63	4087.12	3474.51	3575.8	4661.75	4659.2	6564.22	3583.51	9003.3	3763.11	2081.44	4076.44	1704.57	5301.42	8137.46	2882.55	3908.8	3713.68	3898.74	3059.42	5760.74	8074.42	7399.69	3125.27	4394.61	11442.8	4437	6094.76	8115.24	9315.22	9887.3	8411.9	3940	3427.09	5146.98	5853.81	3676.56	2598.63	3818.24	2876.8	3447.22	3542.36	5444.54	2423.31	4231.16
lpxD2	509.235	903.517	1882.94	1288.15	291.966	264.744	2396.67	493.746	6849.73	176.973	2658.49	657.572	77.607	487.223	679.591	1869.69	303	663.465	1110	641.957	2449.9	932.726	319.467	468.313	669.568	719.853	1746.96	824.718	4123.48	386.303	856.656	867.541	1397.7	2200.49	2080.61	1299.51	1810.26	654.776	1619.2	939.708	1419.41	686.89	2101.29	1271.59	1403.27	492.543	280.642	1198.56	1657.51
lpxE	63.075	17.477	1.943	21.301	6.021	46.005	0	42.554	18.152	18.968	8.398	29.277	24.384	27.639	44.112	15.874	0	4	0	18.759	86.631	11.376	8.655	1	2.508	4.772	0	0	1.254	14.045	2.678	25.452	23.736	23.852	3.601	321.428	8.568	7.462	2	0	6.549	57.339	61.759	5	62.336	46.623	30.546	8.01	13.501
lpxH	4.004	25.312	127.204	19.447	15.601	275.436	44.237	85.54	60.384	33.293	13.004	28.088	18.775	59.901	8.21	53.187	16.011	10.008	147.069	132.823	32.175	31.171	17.97	750.12	13.008	885.165	30.393	59.617	46.825	60.232	95.76	219.425	275.642	107.145	59.627	47.373	774.001	54.789	402.421	367.281	439.063	415.93	88.907	109.901	132.36	248.956	68.489	81.833	52.628
lpxK	182.985	127.206	249.707	245.389	24.556	456.103	142.843	190.254	333.668	11.003	1303.82	88.028	70.158	92.626	36.642	148.252	30.379	171.163	1471.33	121.234	134.914	27.017	84.855	3711.72	124.643	2159.54	493.627	558.326	395.674	301.54	60.724	90.097	1778.59	427.52	1220.11	1197.24	830.33	130.4	710.317	764.826	439.663	641.874	1040.56	283.2	260.26	284.797	306.292	373.968	270.621
lsgA	42.965	2	0	0	0	41.741	0	0	0	0	0	0	0	0	0	36.384	0	0	0	0	0	0	1	0	0	0	0	0	0	0	0	0	0	0	0	0	0	5.006	0	0	0	0	0	0	0	0	0	0	0
lsgB	0	0	0	0	0	0	0	0	0	0	0	0	0	0	0	0	0	0	0	0	0	0	0	0	0	0	0	0	0	0	0	0	0	0	0	0	0	0	0	0	1	0	0	4	0	0	0	0	0
lsgC	10314.1	3694.45	16060.2	19308.8	9840.43	4467.73	10318.4	2453.39	10188.1	10533.7	4062.26	3186.83	15424	9368.6	19241.1	3623.04	1964.4	6210.84	3914.47	3228.58	5579.38	10776.8	3618.21	5049.78	4566.44	614.071	4352.2	565.68	5460.27	938.267	20631	24432.1	10955.2	7374.06	18806.5	6249.54	4371.89	5933.42	2410.59	3447.26	4208.23	2283.94	1965.58	2098.23	2409.52	1413.45	1193.48	2232.92	3652.38
lsgD	2.001	0	0	5.018	0	5.114	0	47.107	72.864	0	0	0	1	0	2	0	0	3	1	0	4	0	0	1	0	4	6.027	2.001	0	3	0	2	0	0	0	5.006	32.082	0	0	0	4.077	3	5.132	11.02	3	10.188	17.32	26	4
lsgE	2616.58	97.951	535.489	161.094	414.876	90.338	1	30.543	1.001	507.114	2	78.754	13.003	449.022	172.394	259.097	5960.85	0	12.316	87.283	25.681	1.004	1816.17	13.374	20.488	1707.77	237.802	8.265	21.218	9.001	131.456	3	0	3	1345.88	13.01	27.239	769.735	40.831	0	32.931	4.017	9.07	14.045	56.728	18.005	15.001	18.001	6.042
lsgF	2933.99	1271.22	1150	90.924	26.067	958.763	129.504	501.62	6404.74	1504.03	605.93	1279.25	268.741	606.276	545.917	471.541	181.786	121.188	3879.27	363.195	1966.96	3739.85	174.686	1301.81	610.738	3967.77	713.451	6967.71	353.781	940.947	135.905	27.275	2223.84	333.344	3885.48	1005.62	6461.94	88.39	1240.48	1434.99	1296.59	1644.48	303.976	435.657	595.307	471.025	393.668	533.657	479.793
lspA	261.684	224.291	98.814	103.934	34.107	29.463	109.733	158.954	85.578	7.01	42.054	170.373	39.795	341.112	68.652	64.636	85.06	29.588	41.952	314.645	38.94	32.597	73.903	358.991	221.441	229.123	147.087	159.825	121.946	6.542	88.169	29.872	197.984	20.344	4.003	52.488	120.774	50.651	62.332	28.012	209.074	39.532	36.322	156.569	355.438	102.851	41.783	75.692	42.692
lspE	286.786	84.275	190.946	176.538	75.706	581.306	309.72	144.62	6	198.927	1780.94	191.057	99.746	727.275	290.042	209.066	140.942	106.578	61.32	844.736	583.754	117.279	107.158	144.086	197.729	130.715	195.448	126.374	423.25	488.105	117.307	63.065	101.597	93.257	3812.5	304.272	228.892	234.875	291.715	68.997	628.308	899.63	156.822	282.614	1344.85	407.485	126.883	130.856	105.938
lspF	128.525	46.567	37.292	375.067	39.813	888.058	74.517	104.555	45.912	79.931	59.281	31.049	50.402	241.001	153.045	57.59	24.706	35.626	13.055	126.686	160.432	32.329	19.392	145.776	14.106	514.269	23.081	42.645	24.299	94.053	27.043	69.948	58.228	96.076	10.332	1997.75	29.135	81.799	87.385	81.769	423.741	594.464	665.867	45.694	154.195	297.442	137.974	61.135	24.975
lspG	23.388	40.494	133.887	116.947	41.319	105.016	6.059	104.966	11.19	42.112	2	24.317	1.002	12.227	31.359	43.341	16.782	136.206	43.004	206.057	26.049	12.02	0	68.874	21.21	214.465	20.868	35.577	145.348	4.165	19.007	3	84.061	40.434	3	15.291	28.34	14.008	85.619	67.04	216.916	12.056	53.879	122.234	179.198	71.075	13.061	32.348	35.486
lspH	0	0	0	0	0	0	0	0	0	0	0	0	0	0	0	0	0	0	0	0	0	0	0	0	0	0	0	0	0	0	0	0	0	0	0	0	0	0	0	0	0	0	0	0	0	0	0	0	0
luxS	9	80.901	48.162	10	12.089	266.481	436.668	105.197	67.72	5.007	10	28.736	1.009	58.956	10.858	21.62	13.795	12.012	38.428	51.239	20.403	18.826	10.592	381.328	330.798	361.921	20.905	26.8	30.99	7.079	16.121	16.02	476.617	65.274	13.016	16.004	790.518	143.333	472.222	807.26	267.068	380.41	256.746	59.143	44.891	234.179	169.828	79.524	343.943
lytA	123.873	81.02	35.236	50.931	21.092	505.213	968.731	73.804	5	49.394	358.255	94.326	43.569	79.127	167.607	150.412	16.009	47.053	81.453	66.187	136.631	18.356	30.293	963.935	67.751	21.331	299.094	77.316	69.331	60.084	122.733	63.052	29.685	32.065	2.01	151.942	68.649	26.015	73.509	74.813	93.644	284.327	124.98	52.336	119.719	128.689	113.84	382.214	176.194
lytB	470.085	193.682	96.28	550.897	118.138	2701.26	29.075	356.595	63.411	230.421	220.031	455.574	231.868	491.068	85.029	145.889	59.727	120.829	358.642	827.87	337.437	248.672	78.205	1440.56	170.803	186.085	254.906	206.597	61.812	153.911	83.416	75.668	1006.53	346.902	13.468	170.967	1436.92	466.448	276.46	196.626	245.921	1967.35	149.093	99.783	142.043	704.399	103.341	201.377	178.224
lytC	177.541	69.218	165.22	287.435	39.278	467.538	744.681	119.947	205.95	106.345	463.378	168.116	336.353	762.696	91.826	76.706	155.062	59.118	152.268	3665.11	130.235	361.673	222.331	463.267	94.136	1630.15	165.212	112.476	111.955	82.503	112.313	588.091	141.489	955.991	788.222	3376.38	252.695	75.101	81.153	89.75	429.485	1473.36	569.855	290.07	701.494	203.001	304.345	293.68	193.315
maf-1	399.774	33.04	1	32.508	2214.11	1018.61	6.001	7	2	18.178	89.089	257.791	78.365	363.486	464.684	6	88.272	66.07	0	75.065	184.439	54.077	8	0	640.38	332.443	27.148	1	3.015	293.499	57.87	10.007	1606.24	519.834	0	0	176.712	51.181	7.16	21.084	260.33	55.231	0	0	0	239.779	3.013	1.003	3
maf-2	0	0	0	0	0	0	0	1	0	341.168	0	0	0	0	0	0	0	0	0	0	0	0	0	0	0	0	0	0	0	0	0	0	0	0	0	0	0	0	0	0	0	0	0	0	0	0	0	0	0
maf-5	0	449.508	13.041	0	0	0	0	0	0	5.026	0	0	0	43.99	1.001	2	0	0	10.045	1291.35	2	0	0	0	81.002	0	0	0	228.899	0	9.078	0	0	0	0	0	3.001	32.698	0	0	0	0	1.002	0	0	0	0	0	0
maf4	0	0	0	0	0	0	0	0	0	0	0	0	0	0	0	0	0	0	0	0	0	0	0	0	0	0	0	0	0	0	0	0	0	0	0	0	0	0	0	0	0	0	0	0	0	0	0	0	0
magA/wzy_K1	0	0	0	0	0	0	0	0	0	0	0	0	0	0	0	0	0	0	0	4.009	0	0	0	0	0	0	0	0	0	0	0	0	0	0	0	0	0	3.005	0	0	0	0	0	0	0	0	0	0	0
manB	371.047	525.446	2009.51	217.125	147.179	998.196	187.58	144.157	347.295	186.171	342.179	2121.78	340.303	1056.02	287.312	2045.62	240.526	152.676	546.839	2481.61	955.432	339.235	2037.88	3001.66	467.26	507.692	1354.15	392.01	978.788	8229.66	356.652	554.842	2009.09	756.029	390.38	1581.14	1772.76	254.74	3770.55	3307.21	2076.32	1156.38	284.574	385.863	751.464	3488.64	6057.39	511.478	630.1
manC	4048.25	6099.62	8198	17292.5	9016.99	4777.31	8404.19	343.061	10044.5	7236.79	10721.1	4755.85	620.343	5336	2146.25	7380.23	3138.11	4794.37	7442.04	4470.2	7886.32	4291.16	11078.2	5638.57	4700.98	5878.2	12393.9	2656.23	13126.5	12340.5	2264.41	1880.79	10278	8803.57	6198.87	6821.07	8170.85	6235.62	8311.07	5495.11	8517.1	5772.49	5461.52	2749.66	4538.17	3388.7	2082.76	4855.16	6370.81
manCoAg	65.903	38.632	13.125	16.355	215.882	36.214	0	5	0	1269.24	42.877	31.643	0	171.903	2	336.083	0	9.085	599.671	144.692	29.971	5	276.691	24.023	72.561	17.15	101.481	2	592.97	16.009	18.031	1	101.288	136.678	0	1	112.746	166.539	217.769	35.054	56.73	52.944	6.109	7	3.061	2511.15	4846.51	24.306	71.149
map	0	0	0	0	0	0	0	0	3.012	0	0	0.278	0	0	0	0	0	0	0	0	0	0	0	0	0	0	0	0	0	0	0	0	0	0	0	0	0	0	0	0	0	0	0	0	0	0	0	0	0
mbtA	127.386	862.764	385.52	220.016	26.045	72.243	755.941	113.919	0	27.157	118.659	101.074	19.716	100.23	34.225	280.46	12.001	232.471	76.294	187.233	194.218	9	74.485	1344.44	616.624	1309.27	93.049	41.686	579.68	31.075	446.047	31.217	190.658	146.993	14.002	124.11	401.729	523.467	388.648	289.128	685.162	363.082	489.39	119.433	225.871	196.117	70.025	224.289	161.475
mbtB	47.76	9.758	232.797	82.456	30.727	104.84	24.005	31.768	326.302	29.109	26.053	208.521	34.092	482.936	22.42	747.386	15.123	11.051	350.279	235.819	35.38	60.667	1436.65	1.009	7.03	12.531	154.043	26.026	12.125	216.023	13.787	4.007	14.008	22.912	0	18.263	499.674	31.383	25.363	50.568	57.65	22.088	323.607	41.171	257.696	139.637	191.762	318.834	161.353
mbtC	519.293	185.227	1158.57	118.494	1763.11	718.866	0	90.384	5	2327.92	99.556	1396.78	21.017	528.857	361.157	1508.82	1088.03	382.031	552.999	1564.58	2152.54	198.445	2932.36	163.653	319.091	3.002	104.451	380.171	693.144	225.212	170.697	87.992	113.124	95.136	3.001	2	639.45	438.283	1990.39	1536.08	790.721	15.153	0	286.801	425.247	587.63	341.212	50.333	440.058
mbtD	16.507	9.008	8.27	7	13.08	16.298	0	8	5	7	12.245	6.023	4.042	26.25	1	0	8	1	1	4.017	5.003	0	0	125.378	4.011	0	4	24.05	7.004	5.025	24.254	1	8.005	3	0	0	33.013	3.004	6.006	6.157	12.143	33.693	9.032	20.105	19.891	18.206	5.001	25.98	15.978
mbtE	49.325	48.171	23.027	35.052	15.019	312.86	11.023	221.394	48.12	156.05	216.005	28.023	323.693	108.496	894.057	13.003	191.256	88.97	0.019	505.762	73.759	3	132.885	5.056	60.296	4.014	568.482	47.551	147.198	64.058	46.22	28.039	177.06	161.949	4	275.895	237.678	446.211	135.366	246.949	2520.48	275.042	79.328	88.611	207.3	313.303	11.005	10.207	15.817
mbtF	58.931	73.225	34.371	128.567	150.573	69.645	8	110.716	336.574	254.423	56.949	41.914	84.264	321.568	1000.76	230.04	423.856	220.602	41.209	109.75	68.047	93.549	48.537	0	56.453	66.998	6.005	30.255	213.099	141.269	357.138	27.088	0	24.006	580.137	372.461	0	64.253	36.658	58.111	148.934	343.571	271.65	169.111	221.7	141.884	14.009	30.037	0
mbtH	0	0	0	0	0	0	0	0	0	0	0	0	0	0	0	0	0	0	0	0	0	0	0	0	0	0	0	0	0	0	0	0	0	0	0	0	0	0	0	0	0	0	0	0	0	0	0	0	0
mbtI	691.993	274.87	248.624	413.25	419.004	1293.48	360.42	205.61	41.169	502.488	134.888	255.297	124.675	1093.23	503.287	378.918	120.29	80.006	80.888	3857.6	262.838	211.319	371.542	2084.37	315.456	352.232	855.789	211.042	1030.48	692.645	368.759	46.007	602.698	294.186	43.965	243.522	711.898	246.867	499.276	378.592	919.649	500.183	220.453	151.323	201.993	919.71	486.095	466.598	203.589
mbtJ	98.637	79.569	356.817	58.941	43.047	125.522	1	64.618	8.003	66.504	80.873	25.262	27.738	375.851	135.559	157.75	28.442	21.032	11.032	91.496	159.781	27.552	102.938	7.018	37.28	0	112.03	7.501	194.043	76.124	38.026	59.991	58.32	107.671	5.008	792.98	26.691	64.213	57.632	89.974	275.5	71.14	131.813	11	132.248	72.249	80.079	33.284	31.966
mbtL	0	0	1	0	0	0	0	0	0	0	0	1.083	0	1	1	0	0	0	1.004	0	0	0	0	0	0	0	0	3	0	0	0	0	0	0	0	0	0	0	4.105	0	1	0	0	0	2	0	0	0	0
mbtM	0	0	0	0	1	0	0	0	0	0	0	0	0	0	0	3.025	0	0	0	19.993	1	0	1.001	0	0	0	0	0	0	0	0	0	0	0	130.249	40.717	1	0	0	0	17.115	0	0	0	0	1	2	0	0
mbtN	0	0	1	5.011	0	1	1	0	0	0	2	6.023	0	0	0	0	0	0	3.001	3.118	0	1	1	0	0	1	1	2	0	2.001	0	0	0	0	3.005	0	0	0	3	1.001	5	0	1	0	0	20.449	120.884	0	0
mf/spd	0	0	0	0	0	0	0	0	0	0	0	0	0	0	0	0	0	0	0	0	0	0	0	10.618	0	0	0	0	0	0	0	0	0	0	0	0	0	0	0	0	0	0	0	0	0	0	0	0	0
mf2	1	3	0	0	0	9.443	4	122.864	0	2	8.029	4	7.003	2	1	0	0	1	1	5	35.865	2.022	0	59.046	2	0	9.026	1	2	4	19.002	3	3	1	0	172.944	1	3	0	0	7	4	0	0	0	0	1	1	1
mf3	4.01	0	0	1	0	2	0	0	0	1.001	0	0	0	3.027	0	0	1	0	0	39.047	1	1	16.708	6.562	0	0	0	2.007	0	0	0	0	0	0	0	0	0	0	70.637	2.002	1	0	0	0	0	1	2	0	0
mgtB	61219.3	20366.3	36285.5	25637.9	37301	74207.1	21071.9	28339.3	19023.4	43696.9	22284.4	44692.2	48593.2	38533.9	32687.2	17410.2	25197.9	36471.5	17393	99869.6	25693.1	28626.2	30167.9	40974	33983	27474.2	25070.3	27629.4	21712.6	46840.6	23652.5	18896.3	24462	33112.3	45056.1	36967.2	22593.7	28397.2	38495.7	29263.1	53209.6	23390.4	21050.5	23113.9	36479.8	23167.1	23344.7	25744.8	15002.3
mgtC	6502.62	3159.29	3676.02	3099.13	4047.5	4267.59	2850.19	4162.82	5527.67	3604.96	5693.82	2165.09	14434.5	2714.53	4637.9	1915.68	4801.48	5932.14	1180.35	2399.6	2424.1	3361.56	2750.98	1842.12	4644.94	3741.78	5093.24	3389.14	2554.22	5539.03	2942.96	3921.44	2385.99	6769.13	6650.31	1300.09	2563.52	1706.27	3062.6	5851.29	3559.72	1719.55	2273.95	4338.7	5074.36	2107.66	2615.15	1839.51	2351.25
mhp107	0	0	0	0	0	0	0	0	0	0	0	0	0	2	0	0	0	0	0	657.946	0	0	0	0	0	0	0	0	0	0	0	0	0	0	0	0	0	0	0	0	0	0	0	0	0	0	0	0	0
mhp683	1449.62	46.604	5.2	1	3	6919.24	53.727	3.013	0	16.281	5.351	3	0	2	2.036	1	0	0	8	5	3	0	32.635	7	0	3	0	4	0	2.046	2	3.005	2	2	0	57.571	0	3	0	4	2.002	48.282	6.451	1	0	1	2	6	8.424
mig-14	0	0	0	0	0	0	21.246	5	46.404	2	0	0	0	0	1.009	0	0	0	0	0	0	0	0	247.6	0	0	1.004	0	0	0	0	1	0	0	0	0	0	0	6.012	0	0	0	0	2	0	0	0	1.021	6.483
mip	6163.91	5872.82	11987.3	9264.61	16514.3	16186.1	10757.3	9792.99	4716.66	19068.5	12645.5	10159.3	6877.82	5332.83	9060.7	7016.96	13526.9	12631	8004.96	1910.62	8335.18	14257.8	13622.3	3184.7	7167.6	4016.93	9406.92	11749.6	8723.6	15510.2	12099.4	16261.4	9119.9	17073.7	9340.83	3590.89	8059.21	6601.84	5541.37	5921.7	5655.7	4027.46	4965.42	8295.77	8553.95	7518.8	12389.1	4570.57	6733.2
misL	280.833	178.664	1269.27	523.298	360.385	506.33	184.913	166.66	7732.72	110.025	45.545	1014.03	220.75	600.038	138.667	206.611	263.659	389.278	1778.41	848.982	96.759	235.13	23.14	899.092	100.434	3694.89	116.704	86.899	462.843	118.092	47.916	63.031	309.347	152.128	7.001	14.329	76.67	273.196	261.104	131.894	873.469	2151.1	1658.88	1213.74	1630.07	1085.3	631.543	1387.46	788.445
mntA	102.263	65.679	1117.65	388.215	69.844	169.857	397.87	382.592	68.713	98.767	106.816	142.453	54.886	645.159	211.419	411.807	96.589	143.363	147.425	909.58	216.75	82.393	119.293	397.409	137.754	394.126	53.154	107.017	372.244	177.64	249.25	254.986	76.939	80.112	2103.79	1092.94	1064.44	154.29	2282.79	749.276	699.566	805.958	1044.36	349.767	765.562	266.383	352.839	696.783	376.118
mntB	136.872	60.558	29.626	142.245	421.237	851.046	288.698	287.523	263.405	1117.37	53.227	336.691	108.471	788.68	179.387	71.17	122.824	51.683	62.676	334.716	216.658	74.138	179.076	769.048	83.262	4.047	12	67.377	65.586	224.247	54.318	37.271	648.477	189.149	42.681	110.684	1614.37	180.322	491.221	602.995	709.349	214.092	183.797	63.498	70.999	409.921	78.525	45.208	18.062
mntC	118.795	107.248	507.61	131.039	46.458	261.812	368.025	142.406	107.26	57.331	113.908	694.038	65.447	728.49	125.794	420.465	127.557	24.327	240.156	759.169	150.093	55.86	97.025	1179.11	127.343	66.103	102.304	151.906	390.963	107.212	83.257	59.291	1014.58	164.723	19.033	248.355	1222.45	88.254	2024.56	1160.7	1071.03	179.342	102.892	119.389	379.7	317.83	270.067	310.545	437.914
motA	415.609	254.669	180.831	143.125	688.906	822.238	123.858	144.364	59.848	154.052	212.759	361.873	242.686	1390.4	511.914	325.217	402.51	121.468	115.563	1730.76	77.326	107.994	90.188	1249.88	351.726	904.34	290.661	138.454	325.09	688.422	118.593	17.015	284.428	187.001	7	44.263	356.881	324.128	568.333	98.504	1391.82	643.182	167.197	219.559	715.293	704.241	86.381	243.573	117.527
motB	31.187	1172.02	915.474	362.915	699.032	275.62	34.595	926.672	18.031	2320.02	5.002	56.355	29.49	317.635	435.818	178.546	11.008	15.83	10.969	169.761	573.284	186.928	245.321	1024.2	383.424	1266.54	327.964	418.93	193.213	310.655	150.017	238.516	27.971	11.063	1500.85	431.573	2.007	1632.49	1573.44	396.234	208.234	471.291	753.162	158.396	413.089	344.244	52.766	31.08	21.082
motC	9	2	8.005	12.635	0	81.21	0	6.714	0	12.768	4	19.929	6	3	2	1	2.025	3.012	6	9.456	5	4.019	2.001	3	1	0	17.696	11.25	0	13.393	2	0	28.197	8	35.697	0	33.941	6.994	7.438	5	4	8.566	2	1	3.132	22.215	0	0	0
motD	476.571	609.33	366.845	184.932	840.842	593.257	101.835	142.274	142.428	451.196	368.767	367.087	303.05	1342.88	379.644	265.55	127.371	112.318	200.79	1684.75	532.728	152.202	210.682	1777.58	1167.16	4120.37	674.141	309.269	552.274	520.839	625.339	526.16	591.67	670.595	625.975	227.135	184.882	513.893	319.848	782.895	1456.61	792.339	865.528	465.611	899.327	888.742	465.357	145.3	704.886
motX	29.909	1.001	13.021	9.009	0	100.82	281.661	0	0	0	0	0	0	11.07	0	10	0	0	0	5	5.001	0	0	0	0	0	0	2	12.031	4	2.015	0	0	0	0	0	0	0	2	2	0	0	12.064	0	0	2	0	3.009	8.074
motY	11.193	2	14.152	1	95.337	504.784	62.061	6.001	49.886	76.824	6.021	13.002	3	532.923	180.312	84.016	51.751	11.005	73.465	47.049	18.026	14.012	538.061	50.677	3	917.917	134.604	1	75.788	2.006	3	3	24.059	313.066	0	0	38.86	38.656	43.097	14.133	21.444	218.323	21.723	22.315	41.127	152.55	15.234	30.016	7.009
mrkA	0	0	0	0	0	0	1	53.442	42.874	0	0	1	1	7	0	11.511	0	0	0	26.345	20.614	15.002	0	41.788	0	177.459	2.056	1	0	0	8.754	0	420.155	63.423	2	1	274.904	9	581.134	628.96	143.961	1	0	22.615	0	55.082	0	8	12.001
mrkB	2	0	5.108	2	0	204.353	50.428	45.991	79.355	6.005	0	0	0	1	0	30.035	1	1	0	31.606	30.279	8	3	152.335	0	581.775	1.001	2	2.069	1	12.257	4.001	516.277	92.232	0	1	410.197	46.118	698.732	637.463	512.355	327.424	23.678	66.07	18.747	184.587	10.362	26.526	9.116
mrkC	1	2	2.05	2	8.623	91.97	1	77.9	108.157	48.81	0	3.014	2	8.016	2	49.868	13.698	5.049	0	67.853	31.61	10.094	16.002	2751.47	2	409.202	0	0.283	24.116	2.001	39.066	2	1054	125.367	2	7	1271.87	26.273	1416.08	1080.08	1737.22	4.004	5	66.061	12.771	159.309	14.159	71.927	8
mrkD	86.981	6	1.004	2	0	24.699	18.102	75.35	89.313	0	21.272	10.448	8.986	26.595	33.837	202.109	0	30.191	78.514	40.557	181.396	19.314	0	35.342	23.658	252.231	78.953	13.884	133.467	28.882	15.034	6	1234.48	423.313	51.951	15.289	1082.77	25.034	929.384	969.961	363.729	67.585	4.092	37.283	6.461	99.449	15.949	126.133	161.176
mrkF	76.258	102.756	21.108	7.927	0	44.396	290.603	17.2	15.98	0	485.263	20.648	5.354	59.771	28.778	240.397	5.244	20.464	102.081	24.939	178.129	6	0	46.668	20.707	90.456	166.152	12.015	90.255	29.698	8.117	3.571	600.021	280.037	62.207	19.077	692.873	62.605	371.031	245.183	319.896	77.91	113.232	27.539	16.369	54.996	21.505	194.925	166.487
mrkH	0	1	0	0	0	0	3.417	68.688	47.566	20.859	0	0	0	0	0	0	0	0	0	14.845	0	0	0	72.232	0	9.002	0	0	0	0	4	1	520.736	89.162	0	0	564.684	30.963	596.462	852.448	316.064	0	0	4	0	76.59	1	4	4
mrkI	0	12.431	0	8.392	0	0	3.001	33.692	42.222	11	0	1	0	0	1	0	0	2.487	4	6.08	0	1	0	80.354	0	17.262	46.885	3	0	0	2	1	453.47	67.584	0	0	66.509	10.762	433.236	673.535	33.305	1	3.006	10.646	0	44.913	2	4.002	4
mrkJ	283.457	33.297	21.235	4.017	10.001	44.948	5.001	84.428	62.701	244.211	5.002	16.031	2	2.023	2	12.043	0	4.002	0	119.996	16.718	7	8.005	218.409	21.368	34.985	1	1.003	1	516.601	27.162	4	561.638	80.319	2	0	1987.27	12.002	760.18	1096.3	816.632	27.343	23.191	80.023	235.43	123.551	5.046	12.261	16.436
msbA	30891.5	31990.6	26655.3	25031.9	27540.7	64666.6	34957.3	22579.4	18433.4	30125.7	39853.7	21630.1	12619	58424.4	35898.8	35208.1	27419.5	19262.6	18004.8	87925.3	26092.7	19050.6	29627.1	67688.5	39311.7	40246.7	44203.1	24049	36129.5	22215.4	24779.4	22038.1	30331.2	45067.8	44604.9	58766.2	44833.8	33591.9	33822.6	35927.8	88718.3	45337	26695.9	17385.4	36264.6	37529	26097.4	42472	22603.4
msbB	2	15.83	138.414	5	3.147	216.224	41.557	135.568	74.064	3	10.028	42.363	42.743	34.942	5	21.793	8.002	3.002	193.46	285.369	12.357	29.983	55.279	554.897	6.001	351.235	7.062	2	10.006	59.426	2	2	509.926	73.076	2	11.128	384.185	70.869	503.943	743.877	167.048	373.14	98.529	52.642	6.054	203.58	81.581	87.173	50.765
mshA	8.031	2	90.335	12	1	0	1	0	2.002	0	6	1	4.001	2	5.001	17.757	1.128	34.462	24.236	170.179	6.008	8	9.001	5	5.019	0	61.729	7.001	40.858	0	1	1	16.02	3	13.262	7.029	31.948	11.148	15.886	12.047	39.989	0	29.385	7	39.683	1	2	2	2
mshB	0	4.8	36.324	0	0	0	0	0	0	0	0	11.862	0	0	0	3.869	9.091	14.073	0	496.724	2	0	0	2	3.065	0	0	0	0	0	0	0	0	0	0	0	0	0	0	0	0	0	0	81.79	123.947	0	0	11.041	27.136
mshE	359.088	356.66	1451.68	553.847	1750.95	1367.26	30.236	192.84	24.68	299.418	295.479	401.923	300.666	1561.62	468.678	337.44	110.568	174.479	99.374	4211.8	303.883	133.362	505.269	642.496	699.342	164.616	400.011	204.143	399.582	763.739	373.911	91.86	452.439	251.756	4311.7	3715.4	1209.35	292.812	257.73	205.667	2394.3	555.117	240.754	265.418	741.672	786.075	308.429	403.469	447.928
mshG	205.94	129.252	96.872	40.667	7.001	533.105	107.543	37.086	5.179	1921.65	44.095	56.524	101.299	191.192	108.406	101.644	45.935	27.587	54.555	1639.71	58.201	21.672	445.389	2217.91	52.795	218.895	231.488	29.957	121.177	72.051	60.349	28.08	11.011	8	15.028	15.027	55.692	90.853	25.032	2.004	361.427	129.76	50.366	121.813	344.752	94.188	39.938	213.325	142.092
mshH	3	22.739	1	0	0	962.125	139.809	12.069	68.224	33.592	10.085	1	1	4	1	87.559	6	1	3.004	169.482	22.633	11.005	2.066	1321.84	0	1265.12	3.012	5	0	6.426	30.695	5.002	27.516	7	6.001	1	4	120.006	191.587	3	19.755	1412.24	116.919	83.618	39.252	334.555	3	141.126	22.228
mshL	63.887	18.002	27.399	42.115	12.102	33.471	1	30.315	1	9.002	286.163	27.119	6.003	520.662	4	63.356	22.111	37.237	8.666	151.229	30	24.003	23.936	2	101.976	43.725	82.805	38.375	86.411	114.706	12.122	0	1	2	0	5	16.59	128.404	101.761	81.957	91.716	6.009	83.871	22.086	52.482	271.353	36.572	20.018	0
mshM	8.006	0	0	1	9.918	61.092	0	0	1	5	1.017	1	2	0	13.061	0	52.281	0	2	22.41	0	0	3.004	0	1	0	13.047	0	2	2.056	0	1	622.546	22.022	0	0	1	1.002	6.258	0	2.008	1.001	0	2	9.488	9.336	4	0	0
msrA/B	759.694	612.182	1151.52	438.694	157.796	1591.27	511.384	758.708	2976.01	286.631	3383.52	651.015	162.849	1762.46	485.024	2886.46	277.454	269.036	3099.02	3007.52	1240.25	250.354	1679.82	869.221	944.285	492.448	1431.3	283.032	3536.79	2150.56	311.159	223.552	3019.48	1041.2	4808.03	1096.93	1500.66	802.642	2556.71	1257.81	1446.84	664.558	1475.56	727.71	1533.19	1087.15	1476.21	873.74	1961.07
mtrC	244.32	999.471	2753.54	1539.51	2464.2	3843.44	303.919	1908.89	133.906	485.202	1378.56	2578.87	11325.2	1565.46	1636.73	1844.2	1192.98	4443.7	459.356	1638.77	913.668	3284.88	1861.81	1318.36	2667.53	1625.2	2523.51	1932.26	1648.07	9161.68	372.511	597.006	884.857	2184.44	2498.98	749.984	127.272	1676.22	3931.76	3285.97	2134.71	719.885	971.594	2495.27	2501.6	2829.26	5569.94	596.356	782.806
mtrD	30404.1	12603.6	13367.1	8293.33	10972.1	24787	9171.25	15571.1	1845.44	6461.53	15714.3	6975.96	4481.16	17092.7	5833.19	13586.4	6074.05	7669.53	11854.5	4493.22	13142.6	11398.1	16790.7	9243	26954.5	11470.7	26709.2	6947.27	13215.4	2193.47	10483.4	11418.2	15431.2	11869.6	14385.5	6773.65	15128.7	21988.4	11906.1	14736.7	12256.4	10035.9	10083.8	8302.34	10863.9	2766.41	2397.96	5926.06	7381.54
mtrE	2798.33	6988.71	10853.5	3561.51	3133.93	2206.86	11663.3	3675.58	11260.4	7360.23	12666.5	2788.44	300.863	3740.57	3453.46	7297.47	5114.68	5205.37	4949.25	1909.65	6134.06	5069.73	5284.94	3442.92	7626.93	3760.72	5002.57	2662.01	10674	11242.6	2854.46	3036.92	6613.33	10290.9	4371.58	1697.31	11075.6	5664.33	12678.3	5869.55	5042.54	3785.35	5695.01	2918.15	3330.37	2921.92	2122.58	5685.91	8101.35
mucB	0	0	0	2.003	0	0	0	64.932	0	0	1	0	0	0	1	0	0	1	0	0	0	0	0	5	0	0	1.646	2.002	0	5.151	0	0	0	0	2	0	24.417	0	0	0	0	4	2	0	0	3.461	6.216	1.077	1
mucC	0	2	0	0	0	0	0	10.063	10	9.828	0	0	0	0	0	0	0	0	0	6	0	0	0	58.906	0	1	0	0	0	0	1	0	317.157	5.024	1	0	238.81	0	207.76	48.793	101.813	0	0	1	0	7.943	6	0	0
mucD	9442.16	6203.72	9794.94	7826.08	8219.88	15849.2	6970.39	7438.56	8772.32	10620.2	8896.98	8889.21	12879.5	11726	8152.64	8297.26	11208.8	7792.4	7984.06	27876.5	8690.33	8247.6	10697	9328.69	5328.15	7660.66	7642.44	6835.65	8611.33	17363.2	9759.21	8589.8	10130.2	10888.3	5464.63	6773.81	10490.2	8831.69	13465.5	8105.06	16211.5	5232.98	6300.88	7361.11	11844.5	7935.68	9230.81	6928.02	5116.85
mucP	3288.26	5238.68	6524.51	1895.61	3124.29	8163.78	5114.25	953.493	1586.18	948.045	7609.99	1865.38	2931.79	4087.81	1913.06	5535.72	735.756	1475.93	3625.24	12294.3	5188.47	1260.49	2733.37	4558.96	6849.41	5224.84	4425.07	1505.64	8790.78	15150.9	1711.17	2135.15	4859.91	8576.81	8995.33	6571.95	5271.81	4620.33	7298.42	4925.08	6854.8	5258.31	3635.93	2149.35	3991.75	5590.54	7351.1	3322.69	3447.04
mxiA	0	0	0	0	0	0	0	0	0	0	0	0	0	0	0	0	0	0	0	1	0	0	0	0	0	30.692	0	0	0	0	0	0	0	0	0	0	0	0	4.12	0	0	0	0	0	0	0	0	0	0
mxiC	0	0	0	0	0	0	0	0	0	0	0	0	0	0	0	0	0	0	0	0	0	0	0	0	0	17.476	0	0	0	0	0	0	0	0	0	0	0	0	7.005	0	0	0	0	0	0	0	0	0	0
mxiD	0	0	0	0	0	0	0	0	0	0	0	0	0	0	0	0	0	0	0	0	0	0	0	0	0	36.362	0	0	0	0	0	0	0	0	0	0	0	0	7.021	0	0	0	0	0	0	0	0	0	0
mxiE	0	0	0	0	0	0	0	0	0	0	0	0	0	0	0	0	0	0	0	0	0	0	0	0	0	5.016	0	0	0	0	0	0	0	0	0	0	0	0	3.018	0	0	0	0	0	0	0	0	0	0
mycP1	1	1	75.175	26.019	3	17.515	0	1	1.007	1	20.275	3	38.041	48.749	5	69.759	1	9.099	0	18.176	38.295	0	14	0	36.11	0	0	0	7.039	78.418	19.822	17.009	50.057	43.473	0	13.038	319.501	18.106	96.5	83.749	82.07	1610.07	64.948	9.008	66.695	43.695	65.339	11.039	74.504
mycP3	13.3	0	72.325	32.45	700.947	113.356	23.041	4	2	14.027	7.001	17.088	2.006	38.495	0	13.283	4	3.001	78.46	22.232	40.738	0	13.269	2	207.912	0	3	10	56.242	25.273	57.064	11.006	4.014	19.148	3.071	16.435	10.002	4.014	190.597	150.2	1112.32	6.033	0	36.247	86.275	38.221	3.002	3	0
mycP5	15.325	45.867	126.397	16.009	2	4	0	3	0	3.001	23.006	100.115	17.405	65.425	10.258	1	7.001	60.399	263.707	42.85	37.62	1	6	88.788	38.273	0	8.041	49.152	200.338	32.767	43.078	10.001	123.034	19.868	4.002	1	3	147.102	259.588	118.835	190.544	174.64	323.541	40.095	79.097	136.999	204.119	17.057	896.844
nagH	757.4	1283.33	599.901	404.054	85.514	5961.34	1606.24	209.059	231.581	411.885	370.679	630.26	441.058	1496.79	467.565	961.317	229.738	224.279	612.538	856.113	900.365	1174.93	5.035	667.857	511.576	394.773	694.533	214.868	1622.32	121.153	470.929	249.976	223.041	451.695	828.444	6622.25	832.13	246.088	709.014	488.277	256.979	369.37	2276.34	108.486	220.234	627.872	244.077	9373.8	641.719
nagI	36.739	1358	1258.13	190.753	92.348	4059.46	0	172.11	6	227.195	125.839	350.912	207.6	1513.51	635.754	368.13	84.572	223.737	420.937	253.86	259.184	37.354	109.867	450.787	1844.46	915.93	716.323	409.546	1187.42	263.274	283.546	412.68	190.01	394.783	1614.13	590.531	23.14	2951.14	5990.33	2416.95	799.557	657.531	1415.19	1041.07	1403.5	297.164	550.239	22.109	54.839
nagJ	1513.27	2072.59	1048.57	718.038	2472.2	4312.07	1745.11	11786.8	1419.16	5728.91	2323.64	594.502	236.052	3195.07	269.221	2823.32	1781.9	233.646	1288.41	1195.68	1070.19	77.047	2248.72	1494.96	4493.87	2230.81	4266.12	692.204	9684.29	527.69	745.044	1326.01	2968.26	2271.6	4681.05	1742.17	1614.92	2395.79	1746.11	3802.94	1849.46	1544.95	1255.5	371.843	507.023	410.253	375.828	827.725	1180.73
nagK	2388.53	1133.8	1063.96	830.978	2495.07	21855.7	3284.19	599.165	399.464	5615.02	2992.19	607.181	305.038	3115.27	1640.19	2406.75	531.517	303.413	1791.52	2049.72	2054.54	1066.97	1243.58	865.91	632.232	1172.39	2164.69	635.714	3006.88	419.577	405.736	461.618	1768.32	6746.21	569.931	7579.19	2141.14	643.751	1910.28	1431.82	1505.6	998.413	1935.26	1104.13	1089.77	1448.54	725.855	17939.1	1733.91
nagL	96.651	45.076	689.446	394.765	3391.88	3265.26	273.33	14552.9	11.15	5238.91	243.289	338.874	9	42.33	684.005	362.622	252.837	65.401	175.488	233.769	2125.77	217.84	1103.64	261.84	128.368	236.904	50.467	293.018	215.239	10.55	391.852	470.398	131.777	984.789	812.912	395.418	201.781	113.428	128.974	114.253	51.291	81.521	262.225	560.07	643.807	80.554	39.658	430.068	877.663
nanA	2	2	17.212	318.257	1	9.005	5.654	28.467	0.306	83.35	24.179	1	0	32.286	621.91	203.094	0	1	5	24.161	12.93	489.807	10.001	13.719	11.207	3	1282.82	363.278	34.348	1	5	3	58.78	18.128	2	2	18.07	0	46.296	26.313	154.162	10.259	0	0	4	136.369	99.482	330.083	846.386
nanB	39.319	86.646	88.81	40.179	35.552	240.787	45.352	3	37.036	1	71.101	406.253	5	275.063	4	353.966	12.003	71.934	46.104	242.926	13.293	33.095	0	23.1	83.36	2	2	7	551.081	12.009	87.594	34.005	49.163	57.177	0	8	201.677	42.206	292.912	160.407	210.515	14.232	663.306	36.157	90.067	46.068	10.001	1002.4	0
nanH	0	2	54.732	48.405	2.002	79.567	913.724	6.016	0	0	21.015	39.214	0	111.063	1	27.035	0	2	9.332	5.058	5.031	0	3.002	136.954	727.407	49.3	19.115	2	37.901	2.033	1.001	2	1.01	0	0	1	7.008	0	19.3	115.385	3	14.056	0	98.45	24.011	166.08	186.169	43.211	427.405
nanI	453.859	154.889	354.193	272.308	1	323.113	0	47.025	0	10	61.954	191.182	297.523	798.798	105.008	269.806	128.572	64.489	37.089	214.071	66.711	25.111	5.026	23.028	80.789	11.001	41.34	28.036	430.466	46.548	35.076	56.006	37.161	17.006	0	96.56	165.03	13.027	277.257	163.395	147.72	223.853	0	14	67.864	524.507	146.658	1393.61	163.171
nanJ	32.342	15.012	76.057	17.001	0	6651.73	241.331	14	42.254	15.935	26.288	31.145	1	14	10.011	299.416	1.001	74.848	155.865	21.036	52.51	13.001	1	98.012	13.001	194.302	1768.58	70.428	44.212	10.009	3	4	10.009	21.001	17.025	37.611	232.223	4	6	5.011	153.516	30.35	29.127	35.537	101.733	18.76	12.013	2343.84	1455.93
napA	0	0	2	0	0	0	0	0	0	0	1	4	0	14.304	0	10.802	0	0	0	16.421	0	0	1	0	2.25	0	0	6.036	2.02	0	0	1	0	5	0	6.054	0	0	233.785	2.011	1	0	0	0	4.018	0	6.005	0	0
neuA	48.47	10.031	247.003	5.001	6038.81	0	1.009	9.495	0	1.001	29.409	11.002	28.732	11.005	10.03	28.87	0	28.6	3	4.042	0	3	0	1.026	13	12.11	26.649	77.414	59.316	1	134.846	18.005	0	0	2	3.245	26.504	6.01	0	0	0	2.004	0	2620.2	2156.86	12.77	55.599	0	0
neuA1	965.407	47.097	296.565	26.252	2166.31	1003.77	3.004	15.017	149.729	112.212	859.418	84.525	120.35	353.29	69.354	36.037	151.67	41.231	13.011	911.236	20.737	8.368	192.973	467.053	9.001	1	403.417	96.516	776.705	173.636	52.686	0	106.702	150.509	1527.96	88.554	141.784	145.933	299.055	131.623	107.623	84.739	216.501	49.237	1666.68	13.589	45.962	93.101	106.706
neuB	632.552	943.841	1751.91	696.677	216.194	1879.39	2149.78	196.051	9763.71	192.902	549.466	769.833	387.653	4475.44	461.64	4527.38	7012.8	323.087	1485.33	852.309	1738.92	81.298	119.153	2626.4	1025.33	669.157	2349.27	616.968	3339.57	472.946	366.639	102.618	3202.03	965.443	64.926	1687.62	2644.49	1360.18	1433.5	338.144	958.409	1042.48	968.131	682.727	905.54	1232.2	738.728	2885.45	3408.98
neuB1	11.052	13.018	0	6.253	32.246	53.792	0	121.286	0	3.001	7.023	0	0	45.552	0	0	4	1.001	0	5.083	10.023	83.097	0	0	4.01	0	25.107	1	30.892	273.706	81.843	14.063	8.092	7.004	2	36.286	0	0	44.253	54.127	139.77	0	10.664	0	0	58.03	223.703	3.014	0
neuC	460.013	472.394	1012.67	746.393	98.145	2252.54	1092.86	150.079	227.604	36.125	428.217	709.394	337.968	4195.77	324.528	156.297	8462	345.156	49.58	741.478	1190.76	50.052	177.397	2542.74	499.581	405.469	1745.94	546.101	228.759	471.489	176.462	57.188	743.305	187.491	4.013	16.001	1913.12	344.456	53.04	45.136	870.318	635.178	450.407	563.529	658.519	1047.42	419.135	753.815	933.101
neuC1	10.012	2	0	2	0	37.745	0	0	0	2	5	0	0	29.336	0	6	0	0	0	1	16.2	0	0	50.718	2	0	0	2	31.605	12.299	0	0	0	0	1	0	0	0	35.343	67.471	220.012	0	0	0	2	3.143	12.395	1	0
neuD	112.493	17.905	278.67	108.106	19.003	120.853	6.027	21.03	91.181	3.014	238.925	177.179	5.009	666.328	80.593	113.861	82.943	13.042	19.092	549.406	27.363	2.008	122.611	114.59	17.204	15.418	2	26.418	20.874	2358.92	94.711	9.015	1	1	0	1	530.586	137.058	128.613	63.679	80.259	155.238	162.261	4.004	20.543	74.829	43.65	27.035	8
nheB	0	0	0	0	0	0	0	0	0	0	0	0	0	0	0	0	0	0	0	0	0	0	0	0	0	0	0	0	0	0	0	0	0	0	0	0	0	0	0	0	0	0	0	0	0	0	0	0	0
nleC	0	0	0	0	0	0	0	0	1	0	0	0	0	0	0	0	0	0	0	0	0	0	1	0	0	0	0	0	0	0	0	0	0	0	0	0	0	0	0	0	0	0	0	0	0	0	0	0	0
nleE	0	0	0	0	0	0	0	0	0	0	0	0	0	0	0	0	0	0	0	0	0	0	0	0	0	0	0	0	0	0	0	0	0	0	0	0	0	0	0	0	0	0	0	0	0	0	0	0	0
nleF	0	0	0	0	0	0	0	0	2.002	0	0	0	0	0	0	0	0	0	0	0	0	0	0	0	0	0	0	0	0	0	0	0	0	0	0	0	0	0	0	0	0	0	0	0	0	0	0	0	0
nleG7'	0	0	0	0	0	0	0	0	0	0	0	0	0	0	0	0	0	0	0	0	0	0	0	0	0	0	0	0	0	0	0	0	0	0	0	0	0	0	0	0	0	0	0	0	0	0	0	0	0
nleH1	0	0	0	0	0	0	0	0	11.308	0	0	0	0	0	0	0	0	0	0	0	0	0	0	0	0	0	0	0	0	0	0	0	0	0	0	0	0	0	0	0	0	0	0	0	0	0	0	0	0
nleH2	0	0	0	0	0	0	0	0	1	0	0	0	0	0	0	0	0	0	0	0	0	0	1.001	0	0	0	0	0	0	0	0	0	0	0	0	0	0	0	0	0	0	0	0	0	0	0	0	0	0
nspA	0	0	0	0	0	2	1	37.21	0	0	0	0	0	0	5.095	0	2	6	4.009	0	7	0	0	1	2	0	0	1	0	2.057	2	0	0	0	4.032	8.74	61.644	0	0	0	2.558	2	3.009	3	3	15.132	32.053	10.294	1
nueA	271.343	440.117	298.03	161.775	392.372	421.636	506.145	88.666	192.939	32.034	946.245	307.747	5200.08	715.546	447.85	330.599	70.752	1703.4	288.973	791.22	285.515	82.411	61.899	525.351	539.561	1489.27	581.55	337.717	654.513	4024.67	92.979	95.765	805.119	481.101	83.629	63.916	1180.02	203.607	1491.29	596.575	877.432	542.057	621.168	307.099	548.018	485.256	113.169	316.72	220.129
nueB	734.108	514.178	519.455	211.731	135.715	214.735	15.193	75.178	38.048	970.709	218.286	128.509	69.948	916.39	310.404	632.121	22.511	57.195	1352.82	1381.53	1166.2	149.823	124.963	263.357	712.921	36.466	865.199	313.167	3297.37	242.85	234.596	33.599	178.936	160.469	7.649	355.74	688.216	930.145	795.594	369.76	1065.71	317.521	250.395	387.001	2224.36	385.303	202.876	70.404	113.494
oapA	7.224	2	4	9	1.003	3.007	8	89.414	6	0	12.027	2	1	4.096	20.574	0	4.717	8.001	2	1	6.068	0	1	115.817	15.299	36.929	39.464	14.623	0	10.022	5.001	5	0	5.679	7	18.489	835.662	5	0	0	316.102	17.782	7	16.09	8.459	28.686	61.618	31.328	7
oatA	122.7	48.593	37.345	156.09	22.786	313.191	410.757	293.619	14.003	69.213	2724.74	60.654	98.458	174.95	110.237	226.9	125.97	32.47	59.53	70.73	147.956	111.285	56.142	300.243	14.026	17.278	244.532	116.35	128.082	62.947	305.209	72.727	257.302	416.05	81.469	1078.83	223.555	25.069	59.476	219.967	199.383	1080.69	645.901	454.144	343.484	49.087	314.187	42.625	51.515
ompA	5644.23	1563.94	5475.68	4180.65	4048.46	3407.87	2453.24	4502.52	13210.9	21148.5	17044.7	5337.59	14607.3	1886.56	5051.52	1885.84	6833.15	10448.2	3462.79	2076.18	3973.63	7108.66	8301.86	3760.92	3883.81	2663.82	3170.95	4148.71	3107.89	15517	4780.08	5528.09	6201.21	11962.5	3173.07	2073.11	6743.4	1907.08	9828.08	6736.88	4001.3	1368.38	2955.15	4104.51	5185.59	7695.15	13641.4	4929.98	7398.36
ompP2	0	2	1	1.012	0	5	6.044	101.943	4	0	3.005	0	0	0	1	5	3	1	4.055	9.562	8.016	6.084	0	6	0	186.792	6	1	0	18.627	4	0	0	1	3	6.027	28.353	1	0	1	9.029	384.768	3.002	32.184	8	50.124	41.9	86.091	3
ompP5	305.454	101.914	2162.24	2352.44	1902.05	151.022	494.591	2852.54	5370.7	2840.07	129.684	2042.54	28.002	123.492	1639.64	409.649	2726.12	2333.09	328.241	425.924	688.525	3616.43	2248.72	703.718	594.929	246.401	463.285	2061.72	844.182	3222.69	3619.83	3666	345.654	138.125	1	35.063	1063.54	105.856	637.008	623.269	874.805	286.202	694.704	2019.39	2590.97	407.194	235.593	373.492	1239.61
ompU	0	0	0	0	0	57.311	41.346	0	0	0	0	0	0	0	0	14	0	0	0	0	0	2	0	524.323	0	0	0	0	0	0	0	0	0	0	0	2	0	1.002	0	0	0	0	0	0	0	0	0	0	0
opsX/rfaC	20.258	1.002	5.031	906.403	0	3	2	867.393	0	5	3	10.05	0	8.507	7.066	2	1	3	1	18.072	11.316	194.389	54.671	5.004	8.005	0	7	9.014	29.776	240.343	751.948	1013.02	0	0	2	348.804	111.087	0	4	5	26.311	6	5	15	16.009	22.115	58.007	51.302	9.003
orfE	0	0	0	0	0	0	0	0	0	0	0	0	0	0	0	0	0	0	0	0	0	0	0	0	2	0	0	0	0	0	0	0	0	0	0	0	0	0	0	0	0	0	0	0	0	0	0	0	0
orfM	1649.87	3124.95	3563.24	1342.59	3909.11	5086.23	1330.05	1985.63	5053.1	3969.58	2531.47	2227.92	4694.79	3747.33	3634.17	2357.9	3473.12	2395.06	1394.88	4372.15	2132.84	1545.71	5050.52	4634.28	3741.53	2622.11	2459.5	1792.78	2541.97	7395.31	3319.98	3822.41	1655.04	3530.02	4480.41	4271.46	2909.39	2963.68	4016.28	2940.34	3978.7	2278.64	2245.42	1715.84	3540.99	3202.54	4205.08	1303.81	1746.02
orgA	0	0	0	0	0	16.047	31.486	0	0	0	0	0	0	0	0	4.77	0	0	0	0	2.004	0	0	0	0	197.536	0	0	0	0	0	0	0	0	0	0	2	24.13	1	0	0	98.782	2.008	9.136	3	40.046	1	12.048	2
orgB	0	2	2	0	2	0	0	0	0	0	0	0	0	15.958	1	1	2.021	0	0	163.399	0	0	0	0	0	11.088	0	0	11.466	0	15.769	0	28.175	2	0	0	5.013	1	2	0	30.391	0	0	0	0	0	0	0	0
ospB	0	0	0	0	0	0	0	0	2	0	0	0	0	0	0	0	0	0	0	0	0	0	2	0	0	0	0	0	0	0	0	0	0	0	0	0	0	0	0	0	0	0	0	0	0	0	0	0	0
p200	16.009	19.029	18.032	197.39	77.072	177.219	2	51.478	5.001	30.095	14.023	31.418	14.002	95.985	310.365	328.194	3	1	19.014	35.39	111.666	136.302	5.002	67.374	21.024	23.068	10.092	11.002	6.087	12.089	8	25.002	5	42.068	0	408.278	7.073	33.016	49.321	79.899	13.409	227.674	108.996	60.236	67.39	253.227	32.959	84.016	92.509
p97	3.038	0	0	35.308	3	24.227	0	0	0	0	7.02	6.328	0	32.298	2	1.04	2	1.043	0	462.968	0	3	5	0	3	0	4.016	1	31.792	9.008	15.013	0	0	0	0	0	0	0	137.068	5.027	160.442	0	0	0	9.033	31.946	8.011	0	0
paa	312.762	281.08	12.038	61.783	13.964	76.772	177.963	307.634	1	34.141	37.636	48.299	33.618	96.823	208.408	91.426	17.014	3	61.354	2149.61	151.464	28.026	18.075	88.647	89.322	845.503	59.17	9.009	126.379	19.591	126.266	46.46	26.767	39.781	14.373	177.496	549.835	2127.87	41.143	38.44	245.088	42.529	65.656	49.308	93.578	100.563	139.161	13.012	34.416
papA	0	3	0	0	0	355.411	17.188	0	36.81	3	2	0	0	0	0	6.247	1	0	0	19.383	5.515	0	0	23.701	0	336.564	0	0	0	1	0	2.001	0	0	0	0	0	20.013	36.969	0	335.416	299.274	20.262	16.085	0	75.296	3	26.421	1
papB	0	0	0	0	0	126.844	0	1.001	0	3	0	0	0	0	0	0	0	0	0	0	0	0	0	0	0	0	0	0	0	0	0	0	0	0	0	0	0	0	1	0	0	0	0	0	0	0	0	0	0
papC	12.541	2	171.942	200.836	150.955	1981.3	98.371	102.115	322.468	267.254	6.003	53.595	4	6.099	323.403	61.972	461.619	138.646	2.055	86.354	13.132	562.263	219.133	4396.55	1	926.078	1.006	24.712	2	6.001	208.698	195.634	1340.34	360.806	0	2.003	4.016	71.366	130.333	1	1	361.352	60.682	328.201	299.646	462.308	3	49.95	6.009
papD	0	0	0	1	2.032	403.657	0	4	34.807	2.003	0	1	2	0	1	8	0	0	0	13.356	0	0	0	12.519	0	6.138	1	0	0	0	0	0	753.043	2	0	0	0	0	1	0	0	0	0	1.011	4.025	92.455	0	0	0
papE	0	6.006	0	0	0	298.063	0	1	27.443	1	0	0	0	0	0	4.127	0	0	0	0	0	0	0	0	0	0	0	0	0	0	0	0	0	0	0	0	0	0	0	0	0	0	0	0	0	0	0	0	0
papF	0	2.46	0	0	0	270.952	0	1	28.426	0	0	0	0	0	0	0	0	0	0	0	0	0	0	322.797	2	9.066	0	0	0	0	0	0	0	0	0	0	0	0	0	0	0	0	0	0	0	0	0	0	0
papG	0	13.146	2	0	0	627.405	0	4	0	0	1	0	3	0	0	1	0	0	0	3	0	0	0	0	1	0	0	0	0	0	0	0	0	0	0	0	0	0	0	0	0	0	0	0	0	0	0	0	0
papH	0	0	0	0	0	373.139	1	1	19.091	0	1	0	1	0	0	2	0	0	0	0	0	0	0	4.014	0	21.438	0	0	0	2	0	0	0	0	0	0	0	0	3.046	0	0	0	0	0	0	52.351	0	0	0
papJ	0	0	2	0	0	282.791	0	0	38.327	2.001	0	0	0	0	0	3	0	0	0	0	0	0	0	0	0	0	0	0	0	0	0	0	0	0	0	0	0	0	0	0	0	0	0	0	0	38.472	0	0	0
papK	0	2	0	0	0	270.345	0	1.466	44.329	1	0	0	0	0	0	3	0	0	0	0	0	0	0	4.002	0	20.56	0	0	0	0	0	0	206.056	0	0	0	0	0	1	0	0	0	0	0	0	0	0	0	0
papX	2	4.005	26.817	5.009	1	662.846	7.012	13	15.3	0	5.001	7.537	5.005	10.06	0	11.033	0	2	3	8.178	4.526	1	2.002	11.479	1	0	0	0	7.008	4.179	0	0	0	0	0	0	3	4.006	22.603	77.187	8	0	7.082	6	9.012	4.251	4	0	2
pat2	92.732	6	171.741	231.87	1421.16	88.184	32.428	271.469	2	11.146	114.708	445.409	10561.2	419.194	15.913	88.097	1	2329.16	0	102.648	73.181	84.906	95.104	4.061	139.167	6.196	12.004	12.894	178.664	87.293	303.832	14.019	2	2	0	71.951	54.793	1479.32	8.015	6.012	1284.63	7.583	10.551	8.403	17.44	52.061	194.012	10	10.043
pavA	866.092	526.793	271.541	521.865	1625.53	1790.76	325.066	460.294	142.157	549.781	396.448	644.586	425.825	2528.74	1451.2	439.558	332.563	329.233	256.99	3549.45	593.096	224.304	180.334	3858.72	912.946	611.399	763.294	566.702	511.137	806.51	388.11	217.158	220.259	188.466	288.094	1248.16	998.815	338.145	472.946	453.359	2123.27	918.606	561.3	172.191	701.213	1230.73	442.717	1901.33	364.477
pavB/pfbB	1	1	3	4.01	1	8	10.765	20.02	3	4	35.025	2	3	1	1	0	0	0	2	4.086	25.4	10.001	0	7	0	2	7.089	16.09	3	0	5	10	4	9	3	45.266	0	4	0	0	3	7.012	6.198	0	0	0	1	0	0
pce	816.083	333.382	354.285	588.883	261.15	885.142	674.92	171.852	75.826	208.987	220.611	331.38	68.758	1124.69	778.319	244.351	208.929	236.765	214.182	7054.44	1796.46	109.358	173.831	3085.61	376.296	312.508	562.518	386.466	494.013	418.164	273.454	71.034	231.156	180.017	23.677	667.531	203.333	248.389	865.909	74.597	899.576	620.839	484.752	1272.03	3030.85	832.001	248.355	673.713	461.872
pchA	386.076	106.542	130.207	688.837	32.093	1096.23	26.294	438.916	125.863	41.09	146.909	193.5	141.27	2109.46	430.542	309.764	46.377	51.32	154.652	3488.32	226.518	448.742	89.88	118.43	104.342	225.512	41.765	187.827	400.399	563.602	76.067	153.313	248.252	305.717	51.046	1452.25	575.956	1487.71	421.061	710.582	1108.93	930.581	651.895	175.683	162.723	385.342	379.631	143.491	120.061
pchB	0	0	0	0	0	0	0	0	0	0	0	0	0	0	0	0	0	0	0	1.82	0	0	0	0	0	0	0	0	0	0	0	0	0	0	0	0	0	0	0	0	0	0	0	0	0	0	0	0	0
pchD	410.073	282.163	343.583	577.914	173.118	949.094	237.999	147.038	27.598	1716.66	176.242	575.036	131.534	2329.62	407.987	703.962	288.505	2274.15	1542.88	809.284	542.098	152.424	275.55	1410.48	224.566	20.064	141.463	108.123	494.489	137.055	138.392	33.002	575.174	166.615	59.141	1123.38	2187.19	1934.84	1953.94	1806.85	1983.28	1424.33	1228.34	611.18	1257.96	530.669	659.064	524.999	870.788
pchE	6.064	7	46.374	25.206	0	17.239	58.642	4.286	4	76.391	42.689	42.959	2	534.151	31.195	37.138	3.796	1	21.612	211.311	7.042	21.209	3.931	8.081	26.653	48.599	7.001	13.061	6.015	250.49	15.895	5.004	2	0	0	3.002	3.004	5.002	45.402	16.455	205.31	74.704	1	1	21.002	21	6.135	64.078	44.44
pchF	804.687	521.659	668.522	345.571	83.702	2041.12	58.472	54.262	430.463	373.894	1243.03	916.093	313.569	3581.61	270.336	724.274	99.297	114.937	393.016	1551.93	798.82	590.768	618.932	441.262	454.703	911.961	1044.11	241.823	1309.96	1169.14	462.169	710.617	566.901	1365.74	261.402	148.308	654.381	991.09	3347.77	4716.24	764.572	163.553	1050.24	231.058	1096.81	136.792	486.175	99.918	51.942
pchG	0	0	0	4.104	0	57.028	0	0	0	47.065	1	0	0	7	22.219	0	0	0	0	10.162	0	0	0	1	0	0	0	13	0	0	2	1	0	0	0	3	6.078	2	0	0	0	0	0	0	0	0	0	0	0
pchH	5322.99	3523.51	9181.7	8019.12	6404.96	4504.86	5778.04	7984.34	3539.78	8679.54	5021.38	9163.01	9867.49	3770.96	5946.97	4353.29	8247.34	9298.5	3184.13	3301	2679.7	10719.5	9949.06	2367.59	3868.1	4373.76	3539.46	4888.83	5665.02	10639.1	9740.01	11407.6	3594.5	4078.32	4489.91	3186.03	4654.65	3884.74	4165.31	3880.73	3880.76	2593.5	4260.37	6837.07	8345.88	3830.86	4641.57	3623.03	4234.43
pchI	519.38	209.917	1043.4	1098.68	1171.05	892.767	15.006	1366.68	123.55	657.307	324.978	1650.6	272.946	551.559	882.133	244.773	1700.34	1048.86	99.619	785.482	278.197	1833.77	1443.53	774.117	324.151	1145.1	325.818	1711.37	351.805	262.254	1401.47	1328.8	208.997	522.293	179.101	1313.88	208.804	124.579	391.116	198.388	1305.52	416.436	245.807	1566.07	1787.07	1152.74	261.069	371.575	94.521
pchR	68.71	45.151	42.937	176.177	2	102.547	18.015	9.002	11.153	3	75.611	42.894	2	130.472	6.002	343.832	3.001	9.843	193.171	247.971	97.226	67.5	37.152	64.461	129.376	18.37	663.931	8.005	888.822	25.598	57.256	23.058	229.744	452.033	16.006	311.165	308.256	244.217	171.302	182.302	173.007	58.782	63.646	42.585	27.984	32.366	53.06	59.551	81.002
pcr1	5.039	3.014	76.57	14.058	2	2	0	0	5.001	1.023	1	1.004	2	0	4.007	9.107	4.002	17.051	14.033	10.165	17.071	2	6.002	2	16.048	593.224	22.113	9.003	11.763	1.004	2.003	3	82.482	122.608	0	4.035	27.35	3.058	4.029	7.002	16.386	0	77.405	8.002	30.263	6	6	0	0
pcrD	0	0	0	0	0	4	0	0	0	0	0	0	0	0	0	0	0	0	0	0	0	0	0	0	0	0	0	0	0	0	0	0	0	0	0	0	0	0	0	0	0	0	0	0	0	0	0	0	0
pcrH	0	0	0	0	0	0	0	0	0	0	0	0	1	0	0	4	0	0	0	0	8.468	0	0	0	0	259.3	0	0	0	0	0	0	51.248	39.08	0	0	0	0	0	0	0	0	0	0	0	0	0	0	0
pdgA	1759.12	2004.69	1774.75	1256.78	2565.46	3845.07	3346.93	386.194	645.763	2682.35	3714.01	900.296	378.568	3671.5	1302.48	3585.24	511.017	463.794	7240.85	7825.32	2264.75	418.846	2939.85	2590.54	2485.4	1121.96	3424.8	725.139	5000.92	719.164	1501.22	254.11	6431.42	2820.58	693.38	1056.16	3464.51	1967.41	3314.2	1536.66	4724.66	2308.07	1101.26	559.074	1755.27	2061.78	1146.59	3248.08	2438.03
pdxA	88.877	71.012	802.368	304.061	535.891	71.669	1	38.23	0	61.079	39.983	279.231	59.825	580.034	241.498	540.4	38.591	14.021	90.485	402.886	985.522	66.953	484.695	17.328	116.946	79.149	1141.8	94.115	382.431	372.27	54.688	13.001	55.636	24.847	4.005	20.143	29.517	20.356	1648.32	580.206	2089.55	117.178	17.275	157.233	204.792	343.834	175.028	58.592	100.334
pdxJ	409.12	658.583	1203.4	471.876	395.009	752.31	250.691	45.071	31.004	826.262	804.93	850.35	98.256	1089.78	115.828	1983.84	77.518	82.877	4506.87	1425.24	841.469	386.433	1050.78	1602.94	1121.87	963.454	2198.76	557.173	2152.14	145.974	204.746	192.907	4181.2	3906.08	1023.48	331.603	368.839	1213.22	2386.38	2076.14	1433.04	1193.56	878.258	529.058	650.263	737.673	677.233	572.327	1079.09
pebA	391.865	215.923	356.152	655.432	196.646	1014.13	457.685	543.109	107.926	228.915	2126.74	263.821	155.632	1004.72	223.199	393.698	176.747	198.192	169.067	1494.95	262.311	137.889	47.436	1076.28	145.766	321.49	913.287	163.086	260.699	217.803	188.559	212.862	125.729	197.091	3425	2347.75	1951.14	209.564	223.486	143.837	1178.18	485.996	615.839	389.747	949.26	629.688	308.434	847.2	287.74
pefA	0	0	0	0	0	0	0	0	0	0	0	0	0	0	0	0	0	0	0	0	0	0	0	0	0	569.476	0	1	0	0	0	0	0	0	0	0	0	0	0	0	0	0	0	0	0	0	0	0	0
pefB	1	0	0	0	0	96.294	0	0	13.126	0	0	0	0	0	0	0	0	0	0	0	0	0	0	11.477	0	299.338	0	0	0	0	0	0	0	0	0	0	0	0	0	0	0	0	0	0	0	0	0	0	0
pefC	0	0	0	0	0	0	36.536	0	0	0	0	0	0	0	0	0	0	0	0	35.799	0	0	0	0	0	3038.73	7.005	6.002	0	0	0	6.122	0	0	0	0	0	0	0	0	0	0	0	0	0	0	0	0	0
pefD	0	0	0	0	0	0	5.039	0	0	0	0	0	0	0	0	0	0	0	0	10.385	0	0	0	0	0	996.884	0	2	0	0	0	0	0	0	0	0	0	0	0	0	0	0	0	0	0	0	0	0	0
per	989.24	888.492	1363.11	1321.5	648.628	12423.6	1500.93	1530.25	22.022	5953.74	239.02	2234.38	492.151	3554.79	2981.09	938.524	3763.98	1177.19	1258.23	2493.33	1696.79	2556.63	569.835	2675.27	6967.77	484.361	5593.37	849.097	5850.51	13147	2855.76	2525.48	1734	984.175	16.013	1767.03	2141.66	639.556	485.439	299.01	3511.64	1572.77	1042.71	3990.09	3995.15	5209.4	8973.58	879.901	904.093
pfbA	951.502	123.638	171.167	164.302	1074.95	884.005	4.178	76.06	0	1288.8	101.111	6331.95	182.294	504.378	183.706	212.281	2492.59	64.057	13.01	208.011	95.196	36.618	2177.49	934.499	161.981	20.054	731.335	434.903	49.737	275.484	55.544	111.875	143.894	204.437	242.788	2820.47	286.641	195.755	95.773	97.535	1433.09	1658.51	483.822	60.049	124.796	595.491	595.715	155.447	298.887
pgaB	7.001	201.159	269.831	249.22	91.266	43.791	11.012	200.921	37.45	33.313	84.853	50.104	19.032	168.989	145.585	112.578	55.895	112.495	23.17	700.236	23.434	27.732	108.012	1523.51	81.139	9.003	107.919	12.023	442.321	53.702	86.22	169.678	43.219	363.994	220.198	1172.82	709.244	18.041	109.417	166.978	715.875	223.934	452.218	54.906	216.101	168.693	161.138	190.675	76.404
pgaC	245.637	162.006	203.038	46.092	657.25	439.615	997.17	120.614	686.635	979.517	743.422	337.558	230.659	162.764	372.116	964.933	13.784	117.724	1487.75	209.07	88.455	16.06	1621.21	1600.51	79.641	879.684	87.17	94.954	691.501	5649.85	59.237	28.66	265.709	127.841	1359.51	56.008	810.258	120.796	795.778	268.033	324.623	227.17	150.428	123.981	485.166	3336.47	5617.12	240.967	270.048
pgm	1	0	89.456	418.283	0	2	0	0	0	0	0	1.006	0	51.522	0	0	0	0	0	189.224	0	0	2	1	44.834	0	2.022	0	952.509	2	0	0	0	3	3	1.12	0	0	833.04	3.018	46.258	0	0	0	0	0	0	0	0
phoP	20844.1	37998.8	29378.5	25451.3	23923.5	31954	24234.2	47696.1	37118.1	24453.8	79768.1	21060.1	8108.58	36461.6	21216.6	26197.4	19576	14555.8	20685.1	29141.6	23685.1	33449.8	22712.7	32021.6	26723.8	18985.8	49524.6	22318.2	31190.8	57578.3	30668.7	42934.2	23793	19022.2	45183.3	39379.5	24566.8	24233.1	72177.4	33986.2	33959.5	27603.6	20926.5	19263.8	33877	21968.6	19960.4	27646.2	36599.6
phoR	31463.5	50625.5	67805.8	48975.5	43735.5	55772	64130.4	17040.2	75123.6	47518.1	30332	46854.6	42232.7	76162.5	93487.3	50172.7	33939.8	32752.6	47801.1	113439	50587.2	24095.3	34467.8	79682.5	61856.4	32626.8	42583.9	32301.5	71334	57089.4	33891	28397.5	53349.3	38927.5	92167.5	90752.8	54461	79415.8	162883	64058.7	94898.3	44530.2	51155.8	28735.3	64674.2	71864.3	85786.3	40789.3	61507.9
phzC1	0	0	0	0	0	2.01	2	2	0	0	0	3.001	0	0	0	0	0	0	0	0	3	0	0	3.005	0	0	0	0	0	0	0	0	5.327	0	0	6	0	0	0	0	4.033	0	1	0	0	0	0	0	2
phzD1	0	0	0	0	0	0	0	0	0	0	0	0	0	0	0	0	0	0	0	0	0	0	0	0	0	0	0	0	0	0	0	0	15.096	0	0	0	0	0	0	0	0	0	0	0	0	0	0	0	0
phzE1	4.006	25.162	38.733	0	0	318.013	102.27	8.001	48.169	2.203	182.884	5.279	1	21.856	0	50.543	4	7.01	2184.08	26.229	77.691	2	6.802	491.077	24.249	260.889	234.929	17.698	162.007	2	5.209	2.001	1565.4	184.162	9.01	0	1	62.709	78.87	124.588	32.299	417.909	143.592	12.447	11	164.236	155.312	178.079	226.611
phzF1	1	0	0	6	0	0	0	2	0	0	0	13.645	0	1.008	0	6.01	0	0	0	14.119	0	0	12.918	473.119	0	35.5	0	0	0	0	0	1	15.554	0	0	0	0	0	15.66	0	0	0	3.004	2	5	0	0	0	0
phzG1	1	28.144	15.037	0	0	77.314	19.123	34.766	32.104	0	0	0	0	1	1	12.921	0	0	0	33.067	1	5	1	65.188	46.94	166.149	1	0	4.027	9.428	6.001	2.001	257.803	56.427	0	0	498.908	39.271	353.808	321.332	201.999	73.844	27.518	14.804	7.088	72.555	4	16.294	0
phzH	1850.99	1727.96	707.551	1516.78	2146.61	5698.55	1780.85	553.258	340.608	1731.79	1172.98	1452.95	771.577	6047.1	2330.5	1493.2	1441.2	497.833	692.014	8861.56	1140.01	478.734	912.136	2469.4	1554.06	1898.36	1187.75	668.067	1674.47	1867.79	1657.03	265.276	1519.37	1174.59	199.709	1976.6	3110.99	1627.85	1323.09	1054.88	4531.99	1343.28	1600.72	789.72	2761.38	2373.05	1042.67	2214.82	547.511
pic	168.848	29.397	0	0	0	913.371	11.001	1	30.818	38.479	3.002	7.132	2	1	126.895	12.039	0	5.002	0	493.839	34.495	0	1	0	1	2050.47	0	1	1	5.001	2	0	1	7.035	0	0	5.004	0	13.169	1.002	118.452	0	221.414	249.436	299.978	1	0	438.6	0
pilA	265.891	527.861	176.464	137.987	437.267	433.556	775.7	370.169	6.004	235.535	142.45	276.745	91.106	1108	369.409	142.687	531.826	60.008	119.172	4129.56	160.818	49.445	59.435	593.629	366.037	89.901	447.998	93.463	335.708	475.592	249.64	72.033	177.524	150.573	40.841	1255.6	423.593	1952.89	694.659	575.485	899.193	227.151	775.928	414.228	1364.27	522.065	461.312	229.617	363.436
pilB	431.154	852.873	143.675	654.829	2326.51	2141.16	402.695	403.01	460.587	322.155	660.272	610.419	155.514	1683.89	822.315	1424.88	298.684	60.599	328.97	11985.8	496.675	700.66	216.788	3768.39	611.847	1016.88	111.853	179.957	488.326	467.653	860.895	102.179	1605.94	694.876	279.361	666.164	2961.27	1232.02	1322.52	1239	2225.23	1164.83	617.628	179.168	449.806	940.703	788.555	252.917	158.919
pilC	950.249	997.555	624.071	652.19	1331.45	1712.55	1593.04	328.168	128.226	486.006	2551.14	786.33	471.236	2841.71	827.349	1725.54	1511.05	341.579	546.204	5883.44	2935.49	483.487	386.368	512.084	824.192	460.164	1494.92	833.132	1314.17	1387.66	709.786	351.04	1979.42	1781	625.39	1391.37	2502.96	714.444	2671.03	1229.93	3237.06	1105.92	608.871	745.838	3938.91	1086.05	1062.78	965.395	890.477
pilD	30.095	41.997	57.298	320.364	717.147	743.693	205.434	95.022	84.577	345.344	32.063	44.847	21.061	298.402	164.891	43.004	682.25	54.647	11.215	1009.56	33.031	8.007	821.001	214.331	192.83	56.78	82.567	49.899	367.241	186.083	264.59	8.006	914.284	151.253	31.215	8.004	1909.18	44.675	683.16	711.886	1410.72	28.784	34.604	57.062	819.617	116.18	14	39.162	17.027
pilE	26.317	25.347	50.76	45.925	67.861	101.994	109.213	42.358	9.005	32.599	37.155	34.748	45.02	377.779	108.26	48.299	21.061	46.794	17.429	505.114	38.525	5	6.045	10	45.784	19.145	17.165	14.092	80.338	19.851	17.017	20.932	125.204	43.589	1	3.001	41.981	47.055	37.168	30.617	174.947	16.56	105.55	22.486	68.099	41.973	16	24.465	28.348
pilE/pilA	53.995	63.405	97.767	47.072	88.31	88.549	151.294	112.416	0	55.94	20.528	13.292	2	88.252	19.257	62.949	27.145	47.739	8.043	85.168	34.73	31.897	6.828	210.644	124.51	19.175	35.955	12.07	25.516	10.089	33.005	62.673	2	6.01	0	0	23.152	9.2	40.01	25.767	437.95	53.079	58.579	6.488	22.417	19.472	9.66	40.254	46.135
pilE3	0	0	0	0	0	0	0	0	0	0	0	0	0	0	0	1	0	0	0	0	0	0	0	0	0	0	0	0	0	0	0	0	0	0	0	0	0	0	0	0	0	0	0	0	0	0	0	0	0
pilF	101.368	6.011	0	195.92	14.016	3	4	3	1	0	7.046	113.373	0	30.224	1	40.871	383.141	1	2	0	6.003	34.51	6.231	6	1	0	2	16.029	2.265	2	8.565	2	0	0	1	2.002	2.108	0	0	1	198.437	0	2	0	0	0	3	2	2
pilG	972.831	403.475	724.618	862.731	280.355	1393.61	708.095	223.284	79.5	7569.98	3051.04	586.879	379.342	1087.02	579.556	1132.91	185.618	289.193	744.842	3404.84	990.048	240.705	1762.09	558.539	488.084	822.344	5839.94	461.599	2299.11	721.083	374.273	223.563	960.593	1075.36	2986.98	1021.68	869.497	473.435	5617.49	1102.56	1385.65	1609.19	1822.08	703.557	1220.04	1167.83	632.343	478.283	595.957
pilH	4773.29	12260.9	13718.4	6728.19	6647.78	5989.65	14652	2020.43	90234.9	2710.37	11020.6	6608.41	2416.63	14413.3	7249	11234.7	15180	5291.79	53471.5	14399.8	20044.4	11844.2	8056.75	12146.6	9930.67	11045.3	17985.8	12783.1	16663.7	24765.5	7863.87	9165.31	21451.2	12315.2	32544	15204.1	16096.3	18555.7	33664.9	11922.6	8779.24	9086.28	15229.2	10631.7	19840	26965.2	45045.1	8708.3	12115.9
pilI	68.945	8.455	10.013	17.032	11.795	4.161	0	7.001	0	0	0	5.008	4.51	121.298	5.787	6	3.009	4.003	2	1	344.873	10.852	29.816	50.189	15.158	2	199.252	63.58	36.266	60.56	26.305	0	1.001	1.034	0	0	2.009	54.637	220.553	0	56.648	2.008	8.24	118.701	399.017	84.6	21.889	2	1
pilJ	2248.49	617.067	280.242	1257.29	304.551	9712.5	170.407	773.207	457.249	3313.9	1345.47	1935.65	1326.16	2510.87	1737.12	474.243	519.059	389.661	534.262	6208.94	1085.28	760.927	562.689	5993.08	1196.58	2382.97	2381.36	1462.7	932.391	2400.08	831.043	378.372	4491.97	2514.62	240.644	579.056	5607.64	1446.76	936.076	750.582	11130.2	2784.26	963.601	625.067	972.514	4993.52	1037.4	834.159	677.347
pilK	0	0	2.006	0	6	0	0	0	0	0	0	0	0	40.078	0	0	2	0	0	21.579	0	0	1	0	0	0	0	0	0	0	6	0	0	0	0	0	0	0	474.347	19.917	0	0	0	18.391	55.47	1.001	0	0	0
pilL	0	15.355	0	0	0	0	0	0	0	8.804	0	0	0	0	1	0	0	0	0	171.905	1	4	3	12.938	0	1	1.001	0	3	0	0	0	36.739	0	0	0	0	0	0	0	0	1	75.184	0	0	0	0	0	3
pilM	36.748	9.148	6	3.04	10.4	4	3	0	14.056	17.109	49.705	0	17.018	42.508	109.196	33.086	131.418	25.603	0	81.103	25.207	23.006	15.388	0	10.234	1	10.04	21.189	148.668	45.584	239.776	0	19.019	33.042	319.105	185.467	20.021	42.635	9	5.019	13	287.352	5.009	86.437	124.347	10.086	6	19.214	10.009
pilN	4.001	47.065	103.575	8.052	13.017	7.003	0	0	0	22.112	0	2	0	77.486	1	0	0	0	2	446.401	6.16	4	3.008	84.199	89.684	6	0	7.001	1466.38	0	5.014	12.012	4.036	2	1	0	0	2.004	990.219	29.688	112.64	0	117.376	0	0	0	5.052	0	6.002
pilO	0	0	0	0	0	0	0	0	0	0	0	0	0	0	0	0	0	0	0	0	0	0	0	0	0	0	0	0	0	0	0	0	0	0	0	0	0	0	0	0	0	0	0	0	1	0	0	0	0
pilP	0	0	0	0	0	0	0	0	0	6.006	0	0	0	0	0	3.017	0	0	0	1.85	0	0	1.008	0	0	1	0	0	1	0	0	0	0	0	0	0	0	0	0	0	0	0	0	0	0	0	0	0	1.035
pilQ	346.887	1273.59	1036.28	266.752	216.044	239.44	1031.47	217.495	140.329	44.112	469.747	1002.87	207.718	3470.42	479.626	178.448	276.41	315.179	121.98	628.855	235.65	203.963	739.712	1210.58	542.051	263.742	681.429	219.719	1680.91	456.352	797.38	2120.24	627.413	2044.27	3116.48	9503.4	513.402	267.784	1256.43	474.619	650.871	971.009	1364.77	946.374	1443.32	299.014	552.028	808.799	501.245
pilR	3656.2	7340.83	14163.2	4842.11	3392.14	4262.84	5277.75	1184.86	816.166	5387.86	7756.72	6011.15	9852.74	7815.12	3739.49	7799.08	2269.77	4194.82	6537.02	4134.7	6336.18	3903.28	6151.06	9544.59	13268.5	13497.7	12746	4115.67	10021	11458.9	6197.3	7535.77	9515.36	5449.64	9921.08	3847.59	4509.53	8802.76	14721.3	17368.3	7151.78	4871.11	10588.2	6520.73	10993.1	7105.19	8807.67	3331.85	6432.6
pilS	954.701	2724.47	7558.57	2977.82	5057.14	2558.08	2364.03	2688.49	9455.85	6067.43	1849.67	3424.84	8316.29	2923.23	2300.67	3309.21	5399.29	5398.72	3128.42	2317.21	5567.78	3916.76	5989.56	5656.13	6525.37	7408.25	4772.37	5354.16	6158.51	1354.28	3100.88	3987.11	3162.24	3074.01	1937.34	844.97	3376.76	4178.21	6122.91	4059.04	3523.21	1880.27	5858.03	3560.86	4747.9	10466.6	19169.6	1933.34	4660.62
pilT	1511.41	2170.48	1271.55	1913.75	1641.02	4045.78	975.865	1034.08	123.439	785.159	1388.59	1632.76	653.858	3890.91	2199.84	960.998	1814.4	480.286	321.12	5172.27	1367.29	1157.62	797.652	4096.78	1277.8	1768.03	1465.55	772.292	1916.9	1571.03	2303.36	1459.89	568.348	1813.95	4324.22	7757	1120.05	2998.07	1558.95	522.901	4892.18	4433.51	1590.31	1786.1	3468.43	1994.96	1071.13	1233.16	531.166
pilT2	4.713	1	1.01	5.002	2.131	290.283	0	3	0	7.7	0	4	0	0	297.279	0	3	2	0	0	0	1	37.663	0	0	0	0	4	0	0	9.403	9	0	0	0	0	0	0	0	0	0	0	0	2.443	17.174	0	0	0	0
pilU	0	87.841	1	0	0	2	0	0	0	3.982	26.789	0	0	1	1	0	0	0	0	3.129	5	11.064	2	1	0	0	79.199	4.024	4.015	0	0	0	0	0	3	0	0	0	877.241	2	0	0	0	3.008	32.719	0	0	13.778	13.578
pilV	5	12.25	0	0	0	39.972	0	2	0	19.309	0	1	0	0	2	0	0	0	0	54.883	1	2	3	56.866	0	1	0	0	1	0	0	0	66.544	0	0	0	0	0	0	0	0	1.004	25.384	0	23.505	0	0	0	4.092
pilW	704.642	95.966	1868.06	3464.42	3803.45	1656.14	309.528	4917.48	575.004	6088.85	137.947	6826.59	8151.17	90.858	2000.07	192.941	4709.97	4943.77	41.967	459.972	66.31	6355.08	4935.85	523.32	19.927	3071.44	43.175	7874.76	246.195	3565.82	8102.62	11278.8	3995.69	662.428	10.785	16.595	3181.74	260.175	1641.66	3565.1	1676.09	1708.73	211.71	4087.31	4316.56	953.351	81.026	493.863	97.719
pilX	20.368	0	19.206	19.652	2	2	0	0	0	2.006	636.254	3	1	71.08	4.003	1.046	6	20.021	1.001	1468.15	3.046	10.026	2.001	2.017	1.001	0	0	0	3	0	5	0	0	0	1140.21	0	38.17	0	6	8	1.021	0	0	0	3	0	0	0	0
pipB	0	0	0	142.505	0	205.94	1	4	0	0	0	0	0	0	0	0	0	0	0	103.348	0	0	0	0	0	0	0	0	0	0	2	0	0	1	0	4	0	0	0	0	0	0	0	0	0	0	0	1.006	1
pipB2	4	16.036	190.825	94.744	48.655	49.526	0	8.004	0	64.475	5.011	59.768	0	39.552	52.158	25.643	40.266	110.788	44.005	172.009	9.004	5.007	0	48.564	69.521	6.004	15.086	16.674	1213.21	1	3	0	54.716	59.185	2	0	0	13.256	719.862	22.267	257.119	12.476	127.677	188.933	432.697	82.627	5	29.993	62.491
pitA	0	0	0	2	0	1	3	0	0	0	0	0	0	0	0	0	0	0	0	1	1	0	0	0	0	0	0	1	0	0	0	0	0	0	0	4	0	0	0	0	0	0	0	0	0	0	0	0	0
pitB	28.098	15.741	5	1	5.001	10.09	777.719	41.049	5.007	3.006	4.017	16.906	3	6.017	94.449	3	0	0	5	37.888	112.51	10.001	1.016	16.188	16.113	12.041	6.03	15.225	43.622	9.002	7	22.401	16.014	3	11.046	13.058	2.046	14.05	11.007	1	38.722	16.006	31.228	13.108	30.209	5	40.374	156.622	9
pkn5	1258.54	956.948	1242.1	1587.55	2682.27	3391.36	1105.82	1116.17	568.368	2850.75	1491.97	993.528	1013.02	3100.61	2438.77	1294.65	3298.28	1347.32	406.869	5647.03	1689.67	737.78	1082.58	6908.73	1024.17	2653.2	3169.15	1514.27	1731.66	9806.81	969.48	989.353	863.914	1948.34	167.813	4997.07	1245.81	772.211	1365.88	1216.21	8465.95	3535.25	2420.69	1434.05	10890.9	3552.77	1716.07	2740.17	617.235
pla	0	0	0	0	0	0	0	0	0	0	0	0	0	0	0	0	0	0	0	0	1	0	0	460.69	0	6.033	0	0	0	0	0	0	553.585	0	1.001	0	0	0	383.752	0	461.982	0	0	4	0	11.866	0	0	0
plc	0	0	0	0	0	212.298	0	10.016	0	9.368	0	0	0	0	0	0	0	0	0	0	0	0	0	0	0	0	0	1	0	0	0	0	0	0	0	0	0	0	2	0	0	0	0	0	0	0	0	0	0
plcA	0	33.022	0	0	41.299	15.27	0	47.839	0	106.991	0	3.017	46.066	250.136	411.898	1	48.135	66.832	0	9.036	0	1	6.013	3	16.133	0	0	1	0	32.528	42.689	2	0	0	0	0	26.578	0	20.154	0	26.321	21.137	0	0	16.101	6	51.873	0	1
plcD	294.771	522.62	1875.26	1955.04	2148.42	2066.53	32	1695.92	23.003	1381.3	49.883	1348.89	3329.52	790.322	1444.97	190.253	4533.23	2279.94	24.01	3301.85	278.031	2764.14	2252.61	5877.77	1279.09	2013.08	728.584	2182.67	627.677	629.854	2141.49	2310.19	977.544	119.49	1012.53	466.318	764.083	760.529	941.734	1009.14	2526.53	508.663	369.736	1296.72	1592.06	2765.05	5137.28	59.037	24.275
pld	0	6.012	74.473	406.892	1	2	0	8	0	1	8.013	15.445	10.7	16.267	0	28.536	1	24.195	68.25	14.178	16.456	15.074	1	109.141	1.105	193.14	0	0	106.986	21.059	6	0	0	0	0	0	0	15.104	22.394	75.764	1.166	3	8.749	7	0	3	8.024	23.698	25.264
ply	0	1	0	2	0	0	5.003	1	0	4.001	16.063	0	1	0	0	0	0	0	0	0	0	0	0	4.017	0	0	0	0	0	0	0	0	0	0	0	2	0	0	0	0	0	0	0	0	0	0	0	0	0
pmlR/bspR1	315.344	44.332	32.568	26.034	7.16	191.044	67.765	83.765	27.554	19.382	16.015	30.016	276.556	351.496	25.987	18.707	17.066	63.053	0	54.693	3	4.002	18.059	306.489	114.178	12.196	325.553	33.685	551.49	47.356	29.581	4	990.617	124.848	120.552	572.539	367.66	28.407	795.227	533.635	481.62	119.321	167.744	19.281	35.358	225.718	61.549	24.321	50.928
pmm	6.003	0	3	116.184	10.629	21.282	26.61	10.001	1	0	53.377	2	16.818	410.621	222.04	1	7.005	2	7	249.757	4.048	1	266.839	7.086	12.074	0	0	10.002	4.017	2	269.672	3	2	3.003	5.002	34.161	4	28.504	113.91	0	838.196	3	1	0	1	20.93	0	21.339	4.003
pomA2	205.705	46.696	88.127	46.815	20.141	473.353	0	54.09	180.739	89.65	316.836	78.788	194.333	203.922	109.257	68.411	496.764	109.295	36.506	69.177	150.8	75.669	201.757	1120.22	46.557	805.965	421.506	114.383	281.593	295.375	281.873	106.599	113.822	581.829	356.621	261.834	167.537	152.148	15.519	79.599	1341.61	636.77	24.813	122.361	409.175	570.558	216.228	44.157	106.837
pomB	6	5.389	9.334	0	5	19.003	48.09	7	0	4.633	5	3	0	2	4.441	1	0	1	1	1.583	4	1	4	86.09	0	2.017	0	10.068	0	0	0	0	7	5.886	1	31.402	31.48	0	0	3	1.061	17.073	6.035	16.96	18.013	13.62	9.884	18.984	7
pomB2	0	0	1	0	0	0	0	0	0	0	0	0	0	0	0	0	0	0	0	0	0	0	0	0	1	0	0	0	0	0	0	0	0	0	0	0	0	0	0	0	240.829	0	0	0	0	0	0	0	0
porB	364.055	16.048	61.287	19.288	4	80.702	0	0	1	0	0	42.986	2	0	0	168.396	0	273.326	230.046	30.32	177.856	39.737	0	0	310.023	406.489	0	148.499	565.127	0	18.018	24.078	8.001	7.08	0	0	300.375	0	0	0	2	5.045	0	34.804	54.21	5	0	8.803	70.671
ppkA	1859.96	7493.36	14074.4	2617.3	9166.36	7744.45	3587.14	2213.26	255.064	1670.58	2712.77	3265.94	20103.4	7230.14	3916.3	6068.5	1099.58	6668.93	848.775	17978	4892.04	1100.48	1893.46	2564.09	3938.37	896.629	6074.53	973.016	7824.18	2366.67	3360.73	2307.39	4292.19	5229.34	2075.9	9996.63	7191.43	6856.71	4174.64	2906.75	10093.7	3335.7	2144.54	1149.94	2351.2	4148.48	2436.2	1981.86	2780.73
pppA	6282.5	1275.93	1022.89	12568.3	848.408	22501.9	485.057	1841.38	87.137	438.973	568.187	1523.81	252.836	2949.13	1035.08	2577.67	993.131	609.225	193.86	3841.26	1345.05	2215.77	6771.06	613.654	638.085	305.003	1193.27	1042.71	4958.09	500.839	1689.56	1777.03	1789.48	8021.17	717.547	2734.85	1987.99	1103.88	897.727	496.102	1614.77	1626.49	502.186	1343.89	2288.5	922.509	549.068	1747.02	1067.87
prgB/asc10	0	0	0	0	0	0	0	0	0	0	0	0	0	0	0	0	0	0	0	0	0	0	0	0	0	0	0	0	0	0	0	0	0	0	0	0	0	0	0	0	0	0	15.073	0	0	0	0	0	0
prgK	0	0	0	0	0	20.227	27.783	0	0	4	6	1	0	0	0	9.108	1	0	0	0	5	0	2	0	0	272.786	0	0	0	0	0	1	0	0	0	0	0	17.201	0	0	0	223.149	18.543	17.043	4	72.624	2	19.827	1.001
prn	11.049	121.486	708.993	333.894	891.971	113.116	1	220.082	27.358	426.076	50.093	481.725	0	12.046	1021.56	214.499	400.223	1155.26	361.478	1933.76	151.393	41.116	1	592.882	367.169	2103.42	249.25	98.869	1074.03	64.494	22.223	2	914.761	542.732	11.859	43.3	414.103	202.778	115.736	366.172	2316.32	82.172	1044.83	2034.05	3063.97	320.048	22.037	304.081	409.759
prsA2	1764.46	207.838	644.211	373.708	106.046	2018.98	52.056	582.189	516.307	1073.38	991.66	312.566	133.071	372.307	345.737	1180.27	128.171	384.901	429.823	731.699	530.622	98.547	3055.57	468.738	339.208	2074.2	262.497	472.253	1533.79	9936.47	435.224	167.254	1288.32	283.965	222.006	651.173	944.232	106.428	1099.94	561.829	658.896	175.271	1035.9	373.733	459.897	233.596	513.965	174.122	232.078
prt	592.747	288.683	40.797	55.159	17.044	71.647	1014.81	6	3	47.43	1060.41	78.619	2	98.786	6.05	366.083	8.001	40.074	80.284	143.288	12.252	8.634	4.046	592.867	1144.65	87.261	391.051	50.538	146.713	35.454	60.671	17.001	280.034	30.716	1	35.433	67.973	846.655	36.001	164.994	15.119	50.177	247.617	39.27	54.713	30.173	122.239	220.118	773.035
psaA	133.532	33.801	42.58	38.449	8.012	309.286	524.747	604.553	7714.17	150.153	160.164	28.403	84.708	86.672	19.364	219.62	32.067	146.535	146.692	344.788	230.416	16.018	8.242	414.542	71.706	375.58	46.6	39.896	197.458	102.158	47.306	45.18	137.752	144.697	67.482	260.771	1738.58	33.851	457.015	780.483	719.759	115.293	119.953	198.197	333.04	168.945	59.055	269.83	274.799
psaC	0	0	0	0	0	0	0	0.591	2.793	0	0	0	0	0	0	0	0	0	0	1	0	0	0	0	0	0	0	0	0	0	0	0	2265.75	2.565	0	1	37.25	0.555	6.946	21.083	16.859	0	0	1.263	0	0.61	0	1	0
psaE	3	0	2	8.018	0	3	0	0	0	12.094	0	2	1	7.728	0	3.014	58.184	0	0	1	0	0	10	0	0	0	0	1	7	5	9.129	0	0	0	0	0	1	7.006	0	1	25.622	0	0	0	3	0	1	13.185	0
pscC	0	0	0	0	0	0	0	0	0	0	0	0	0	0	0	0	0	0	0	0	0	0	0	0	0	0	0	0	0	0	0	0	0	0	0	0	0	0	1	2.055	0	0	0	0	0	0	0	0	0
pscL	0	0	0	148.136	0	0	0	0	0	0	1	0	0	0	0	0	0	0	0	0	0	0	0	0	0	0	0	0	0	0	0	0	0	0	0	0	0	0	0	0	0	0	0	0	0	0	0	0	0
pscN	237.16	155.524	1742.06	1455.36	2355.37	1010.54	129.723	965.461	374.806	1106.06	771.454	2186.56	116.476	786.19	1361.94	269.587	1909.7	1776.5	280.738	240.652	1783.74	1684.51	357.473	222.897	357.86	10.041	173.101	2282.97	514.349	519.342	377.965	457.289	342.98	145.149	645.66	476.807	967.678	333.655	485.118	625.592	1762.97	1735.87	336.781	1218.66	2527.06	408.962	160.403	101.963	128.722
pscP	1280.59	494.597	543.866	677.62	971.709	2301.35	228.956	612.367	98.959	1058.38	1333.62	1431.62	255.976	3230.04	897.915	760.541	679.62	544.886	297.142	1291.06	1608.99	496.785	316.429	689.563	630.756	184.561	968.453	235.998	1201.86	1459.01	443.228	395.071	616.592	929.327	86.57	4108.28	583.496	517.971	1080.33	651.095	2946.53	1620.96	739.132	331.567	1587.19	1027.46	846.135	1185.73	810.569
pscT	0	0	0	32.481	0	7.102	0	0	0	0	0	0	0	0	0	8	0	0	0	10.347	0.649	0	0	0	0	14.093	0	0	0	0	0	0	4.066	6	0	0	0	0	3.026	0	0	0	0	0	0	0	0	0	0
pseA	200.129	276.255	3.001	18.003	29.059	0	2	0	1	9.052	2	9.007	0	45.074	190.005	7.293	4.001	31.631	2	8.168	10.014	62.227	7.015	17.083	4	4.003	40.566	7.051	75.959	97.629	10.042	0	1	30.027	0	0	83.555	50.604	2.043	3.004	23.499	2	41.973	22.326	48.455	160.84	0	10.082	0
pseB	2132.21	1348.37	535.255	255.002	14.123	663.414	4262.78	61.092	24.031	230.887	4740.62	442.562	109.23	1922.47	527.555	2634.09	81.269	197.38	1765.71	1964.3	3093.29	141.85	90.837	603.807	995.196	231.373	1893.33	189.509	3137.18	489.722	104.774	75.888	2504.83	3969.41	523.269	168.397	2959.83	1253.41	2595.33	966.221	1443.76	901.619	927.614	418.153	441.798	894.128	349.367	1550.54	1867.23
pseC	517.673	237.793	2173.4	600.2	97.917	436.751	670.708	406.069	77.015	3022.37	404.484	2510.84	152.563	1429.66	445.767	1579.19	1152.57	180.31	1148.74	2517.38	600.286	345.693	2409.01	1805.57	874.925	3261.19	1408.72	348.78	2108.86	503.417	480.456	121.809	146.642	272.828	1119	897.505	1687.3	1713.77	830.785	495.025	2692.36	1249.37	301.571	444.811	569.021	748.539	462.824	493.863	705.839
pseD/maf2	0	0	0	0	0	3	0	1	41.035	366.628	0	1	0	0	102.854	0	0	0	0	0	0	0	0	0	0	0	0	0	0	0	0	0	0	0	0	0	0	0	6.07	0	0	0	0	0	0	0	0	0	0
pseE/maf5	5.15	0	0	32.237	15.01	143.98	0	175.841	0	1267.21	16.252	7.077	15.426	199.116	396.739	124.523	2326.81	214.834	1	8.043	24.805	158.933	20.015	0	15.748	1	0	105.12	135.911	1087.5	175.625	33.006	601.543	121.256	0	0	24.186	38.88	12.116	24.559	184.2	0	18.45	124.292	6	155.994	298.246	7.007	0
pseF	644.258	605.341	47.803	2351.71	67.604	59.161	1280.91	1559.83	3.014	168.877	250.337	226.523	30.47	162.169	88.524	5310.02	7.826	34.557	113.83	531.102	736.94	47.041	39.037	165.671	173.023	36.65	360.44	413.171	1172.29	83.012	88.327	14.865	1648.97	851.389	330.28	6.027	1257.9	630.892	184.347	191.645	270.632	286.035	272.023	77.747	325.834	50.739	66.918	389.171	529.463
pseH	1	1	5.31	48.207	0	7.666	0	0	0	0	67.356	0	0	0	0	0	0	0	0	8.56	0	7.001	0	0	0	0	0	0	0	0	0	0	0	0	0	0	0	8.009	0	0	105.719	0	0	5.001	6.812	13.082	51.901	62.796	169.427
pseI	708.673	49.664	79.958	127.884	1.001	44.272	0	3.001	2.001	9.03	35.713	172.979	4	234.775	2	147.713	7.004	10.001	107.016	1368.98	219.362	7.001	50.952	71.922	19.025	10	74.487	41.726	161.035	32.242	122.137	10.45	64.378	76.912	3	2.005	61.334	27.468	1552.15	221.83	53.222	14.396	16.507	17.001	17.678	201.089	61.683	24.797	75.412
pspA	2644.55	2022.12	1910.08	1972.73	3096.08	8103.27	5094.86	1532.88	1418.18	3711.68	3623.31	2091.59	689.368	6571.89	4382.64	3806.93	967.638	2461.31	19466.3	13866	3705.64	2353.56	1797.27	9199.56	2113.54	3590.54	8288.92	1331.41	3527.84	1154.07	1717	869.036	2562.45	2832.9	649.679	2776.49	2943.43	6444.7	3800.58	2313.68	6144.7	3083.08	3036.64	1466.7	2882.1	3175.55	2194.59	3408.35	3916.41
pspC/cbpA	474.491	1167.83	406.326	274.158	100.61	2473.56	2836.43	325.608	73.739	640.039	300.398	581.829	453.135	1326.78	596.679	511.286	221.056	97.926	363.345	5074.99	3658.91	228.713	151.683	2511.77	1853.37	4596.35	2284.83	444.96	303.884	256.314	1066.19	1405.26	1633.17	362.323	3297.62	3089.13	229.415	2042.33	383.201	1704.38	1282.12	2597.78	1402.61	381.12	623.085	366.169	384.25	1012.05	714.255
ptlC	0	0	0	0	2	0	0	0	0	0	0	0	6.001	0	0	10.157	0	0	0	34.519	0	9.001	0	11.03	0	835.906	0	0	1	0	0	0	0	0	0	0	0	0	52.238	0	0	0	0	0	0	421.457	0	0	0
ptlE	0	4	62.918	0	1	0	0	0	0	0	2	10.065	10.349	5.305	0	1	0	0	0	3	0	1	1	31.106	0	0	0	0	0	26.149	0	0	326.986	2	0	0	261.075	4.001	18.379	34.527	4.042	1.137	11.088	0	0	9.02	3.324	7.076	13.726
ptlF	0	0	0	1.519	0	0	0	0	0	0	0	0	0	0	0	0	0	0	0	0	0	0	0	24.115	0	0	0	0	0	0	0	0	0	0	0	0	0	0	0	0	0	0	0	0	0	0	0	0	0
ptlG	6	8.043	0	0	0	0	0	2	0	0	0	4.293	2	0	0	0	0	64.649	15.016	0	2	0	0	67.636	0	0	0	0	0	2.05	23.441	0	8.05	0	0	0	17.791	0	24.644	20.38	0	0	73.352	0	0	0	0	0	0
ptlH	92.195	0	0	42.721	7.002	187.105	5.256	0	0	21.048	0	0	5.045	0	0	0	256.558	2	0	7.035	0	0	0	76.181	1	0	13.117	14.037	63.616	5	464.838	0	0	0	0	0	2	1	1	0	9.074	0	0	0	0	9.118	0	0	0
ptmA	20.02	19.344	135.303	14	8.002	130.695	8.037	6.462	0	2	4.037	73.763	8	70.63	25.377	20.181	45.137	64.783	176.414	29.575	4.02	12.005	7.001	67.623	11.361	8.085	82.533	6.008	162.872	1	1	0	1	4.003	6.034	13.15	7.019	37.325	44.022	114.431	177.622	76.976	125.467	4	6	49.085	15.096	26.082	56.106
ptmB	217.787	78.649	46.464	104.031	93.5	777.624	5.001	74.764	1.001	76.159	65.789	48.856	44.741	339.478	215.049	67.964	34.044	29.159	12.01	85.773	230.272	34.673	24.345	315.107	18.235	7.002	41.491	80.326	38.535	166.314	90.189	47.29	51.937	104.442	2	931.68	57.394	44.144	68.922	58.302	131.87	222.262	198.165	12.107	107.79	270.858	179.509	25.425	25.482
ptxR	14026.7	2295.9	1542.14	923.548	544.327	3861.99	2050.24	1688.27	2255.49	1235.9	1302.15	2106.05	723.98	3156.22	1452.36	1363.18	559.878	739.67	802.326	3323.9	1659.56	819.279	1422.09	23117.2	1098.95	5626.65	2036.09	1228.65	2002.29	1291.05	1750.2	1853.83	11387.9	3207.6	1437.19	6920.35	19811.5	2510.96	12418.4	9575.61	11530.9	3754.19	2576.83	1608.7	3932.32	3304.07	1483.4	3810.69	1437.97
purCD	3522.25	2144.81	2607.6	1511.77	3451.74	3261.62	1864.32	990.087	4370.26	3062.8	3079.35	1983.69	8871.68	4369.26	2184.21	3624.11	1413.64	3599.75	3912.85	14398.9	2575.68	799.049	2709.22	3128.21	2516.53	2411.97	3659.89	1338.34	4218	5783.42	1694.37	1205.21	4106.97	3152.05	2434.84	7384.75	3278.39	2156.19	5072.31	2795.26	5204.73	4102.6	2936.11	1800.26	5081.36	6769.97	9644.01	2507.36	2570.1
purM	2469.81	2882.6	3034.88	2000.12	3886.41	4162.02	1813.47	2204.3	731.547	1683.35	2100.29	3015.06	7923.8	5151.27	2850.47	4193.19	2392.9	3550.96	1872.02	11342.6	1894.98	6896.92	2569.6	8084.53	2073.68	2583.07	2452.05	1560.65	3109.19	1864.32	1863.39	2076.07	2014.22	3769.73	2237.76	8767.81	2925	2463.33	2995.91	2286.38	6310.97	4401.88	2342.09	1751.74	5135.18	4764.65	5181.32	3751.2	2000.28
pvcC	0	2	1.011	2	0	7.003	7.051	90.773	104.901	1	0	1.008	2	8.775	0	6.573	1	1.034	0	32.676	1	5.011	1	479.733	0	76.691	1	1.007	0	0	24.191	5.65	635.598	123.194	2	13.736	1865.3	33.673	823.074	1006.84	742.399	39.997	3.292	18.131	20.822	99.337	6.418	24.601	11.246
pvdD	1102.95	315.099	886.839	710.893	297.187	1463.97	2445.23	260.846	105.549	375.83	151.518	374.668	336.482	1726.56	1008.84	2337.59	216.141	602.978	788.739	32157.8	3226.56	196.78	2570.53	1026.52	404.716	72.417	518.553	118.524	1303.42	447.449	1491.21	80.796	264.709	134.69	36.103	1238.98	745.758	264.343	513.326	812.363	6862.67	820.104	713.555	338.755	772.362	438.764	1012.99	216.418	351.384
pvdE	1715.15	2221.2	4031.46	837.534	603.163	2173.24	2289.92	1278.03	277.565	1598.29	2648.01	2817.99	608.376	4306.3	1800.09	4456.76	1122.56	960.089	1252.21	6179.96	3098.89	947.878	2590.69	3098.93	2740.66	5795.39	2377.59	1192.39	2021.72	1658.48	3326.54	2957.97	1936.06	2278.44	2730.53	1494.61	3289.74	3108.63	3042.53	3923.06	3912.2	2906.94	5258.79	1144.5	2572.9	3204.5	2269.9	2515.69	2234.29
pvdF	1	4	0	6	0	1	125.1	0	0	5.002	7.025	4	7.005	0	0	4	1	3.004	0	0	6	0	2	130.493	4.125	6	35.899	2	6.302	5.002	13.399	2.001	1	2	1	19.81	15.011	2	3.224	6.004	11.348	15.334	6.099	4	16.029	13.078	6	25.336	20.4
pvdG	2.006	0	3	11.03	2	57.839	0	8.008	0	14.54	1.012	0	0	28.618	14.712	5.013	0	0	0	4.045	2	4	2.002	3.007	1.001	0	3	1	29.645	8.04	9.001	22.099	0	4.003	11.064	21.926	3.001	10.006	57.838	35.147	7.051	9.166	71.337	1	5.811	0	0	7	1
pvdH	2770.45	3781.25	2403.13	1486.21	580.964	3459.81	7722.22	1342.19	893.468	891.685	8318.22	2111.18	629.784	3503.46	1782.46	6024.85	1798.19	1404.42	2687.25	9076.11	3423.49	556.71	1933.76	6085.77	1773.33	2151.64	3874.18	1024.75	5512.52	2034.31	1792.18	944.944	5599.65	8023.14	3944.03	5186.48	11108.1	3845.83	4904.07	3528.39	9563.27	4547.7	4591.76	2000.61	4397.76	3008.96	1579.1	3631.65	3787.27
pvdI	1198.89	339.657	302.486	236.615	42.768	2961.26	361.398	76.238	499.493	77.254	2458.62	394.36	104.232	913.736	418.839	1880.18	49.178	50.711	728.415	14773.2	537.373	53.162	914.287	430.78	675.611	1625.42	951.743	406.459	5560.68	10939	233.444	48.904	1347.96	1374.66	5.002	40.901	2595.76	15718.8	2811.41	1184.17	1431.22	624.922	327.236	86.944	516.826	2844.42	5092.71	182.269	429.892
pvdJ	53.606	179.877	720.138	963.636	114.613	52.405	48.232	30.058	9.004	32.433	38.066	646.026	71.816	2158.9	45.532	655.635	48.218	26.443	302.926	644.198	83.046	60.441	75.508	899.368	147.794	74.843	83.585	75.335	172.759	8950.14	933.922	23.266	23.555	21.397	29.127	712.015	51.001	42.754	838.098	1044.89	198.762	30.039	29.221	61.987	90.593	256.121	179.978	71.567	230.66
pvdL	2064.72	4133.23	3852.46	2309.66	15454.6	2698.59	640.351	682.604	1984.33	1141.74	1286.44	3460.63	2344.94	1680.53	1261.36	2587.71	1164.32	1282.74	2090.04	3515.8	3852.6	833.587	2785.72	7615.64	16100.4	6193.05	1421.07	2051.11	2574.35	3300.31	1046.07	1399.45	3660.77	4167.97	5939.67	3043.23	3093.11	1605.31	9412.19	5990.19	1321.13	1172.38	1663.08	1564.97	2119.22	1167.96	821.037	779.346	912.659
pvdM	1930.5	1219.59	3166.12	2269.24	4153.33	2905.36	2922.12	584.448	22.004	8799.58	2723.03	1519.87	9896.2	1370.68	1082.04	2889.82	2678.41	4930.3	1179.41	2238.85	1616.86	2057.43	6370.69	367.703	1228.78	2023.33	2952.2	1121.89	7584.97	3755.24	1339.85	1272.66	2520.03	5057.16	5397.89	2348.69	2466.36	3382.52	1482.17	1069.63	1313.01	1242.8	1983.12	1409.86	2045.69	579.11	572.942	1767.41	2526.93
pvdO	30.203	9.025	77.123	8.011	2	4.012	0	0	5	0	11	129.817	0	26.265	7.004	49.75	6.005	2	57.342	116.709	8.105	11.071	32.07	0	21.057	0	13.025	12.003	138.379	9.013	6.017	2.003	21.329	11.014	0	0	0	0	63.463	54.877	49.434	3	0	37.227	40.244	106.891	28.409	7.001	55.17
pvdS	5	4.111	286.524	14.033	0	7.225	2	10.101	4353.44	4	5	279.21	62.291	46.495	6.013	26.089	8	15.02	29.095	337.156	6.009	105.682	1	15.524	8.526	3.019	17.393	7.002	55.446	18.229	3	1	50.436	28.26	1	0	165.754	484.474	939.082	118.633	364.942	234.672	250.96	32.1	87.696	105.004	64.831	2	17.088
pyrB	5944.09	6290.97	5010.05	4559.5	5882.5	11454.2	4847.21	4411.89	2064.53	8068.69	8653.72	5401.17	1433.9	8308.17	4831.49	6862.78	5408.04	3819.64	5098.78	10844.9	7015.13	4400.54	5835.28	8047.31	7376.43	8261.75	9166.16	4038.29	9767.42	5534.38	5109.79	5198.54	7675.18	12347.3	10244.7	12851.5	8033.71	6231.58	4782.27	6344.63	10170.1	7558.42	5326.99	5358.9	10168.5	6818.47	6449.07	6575.76	5069.82
ratB	2	0	3	1.002	0	3724.84	59.06	26.031	161.986	2	5.022	9.003	0	1	2	37.314	3	1	2	25.725	0	1	0	83.714	2	0	0	0	0	4.004	4.004	3	5	1	1	2.002	36.107	0	19.03	4	0	2	3.028	0	73.114	0	2.022	0	9.006
ravI	4.001	0	0	2	0	0	0	3	0	1	0	0	0	8.022	4	0	0	3.003	0	1	9.296	6	0	3	0	3.001	0	0	1	0	1	0	0	1	0	0	0	2.001	1.001	0	0	8.834	18.005	14.174	11.006	0	0	1.027	0
rck	2	4	0	1	0	107.349	57.549	8	31.845	1.426	1	1	0	0	0	12.177	1	0	0	34.193	2	0	2.03	10.188	0	292.954	6	1.002	0	2	1	2	0	2.002	2	0	3	9.171	31.633	0	1	141.72	3.011	9	6.637	107.885	2.501	20.745	2
rcsA	0	6.002	0	0	0	256.164	39.642	22.088	54.24	7.04	7	0	0	1	0	18.705	0	0	0	32.871	6.472	7.004	2	382.297	0	311.179	0	0	0	0	6.612	5.055	428.939	48.433	0	0	279.324	46.405	424.215	586.246	198.142	378.464	18.212	38.427	7.023	130.558	6.268	36.205	4
rcsB	1	8.715	425.354	301.457	193.983	510.817	72.024	106.24	162.588	842.834	6.001	13.336	1	9.262	94.932	117.64	4.175	1	55.786	183.88	26.976	270.972	165.599	611.856	17.192	896.149	8.094	120.267	29.693	3	62.186	71.254	1026.99	143.941	996.89	383.295	779.903	146.627	1832.85	1329.5	410.805	727.937	370.135	121.429	181.384	363.498	32.799	46.141	22.029
recN	11018.4	8823.06	8769.38	5878.87	6609.79	12456.8	10163.6	4657.78	5634.06	8373.17	14703.5	7738.6	13225.2	13419.7	6811.09	11187	5423.06	10085.3	12138.4	19397.2	8353.85	5570.55	8252.71	8354.34	9302.12	11286.4	11600.5	4810.62	14187	16408.5	8289.01	8524.19	14506	20530.3	11739.5	10236.3	9176.37	8834	11312.7	12612.9	14280.8	9777.92	11549.2	7264.18	11170	9524.3	11495.1	8551.87	9565.88
relA	8883.95	9089.28	20026	19457	20074.1	14499.9	9440.58	18426.6	23609.2	23893.1	14186.2	22194.6	36683.6	19626	17525.3	15559.2	17441.7	25528.3	14427.6	34954.4	16059.6	24739.2	17197.4	19485.2	12320.1	11907.8	13260.3	17835.8	17355.4	46370.8	28312.2	29429.7	15779.1	13579.3	10280.2	18791	18782.1	10091.7	22511.6	17603.5	21331.4	14302.9	11663.8	15025.6	25689.1	18635.5	24967.8	10250.6	9432.13
rfaC	4.042	79.2	147.417	38.373	27.814	55.962	22.055	191.554	8.481	0	2.001	84.573	8.564	88.656	12.029	84.889	15.198	171.764	206.41	46.382	58.047	29.677	10.044	63.985	157.685	316.725	102.713	24.184	271.217	25.871	13.017	29.066	69.72	47.382	172.474	277.568	64.89	5.059	2	125.198	104.405	61.558	94.419	101.232	157.846	26.825	142.889	135.93	92.267
rfaD	330.521	133.983	369.268	172.306	552.882	986.759	596.943	235.185	348.972	1876.68	1944.36	151.687	60.697	223.393	292.077	1089.57	53.241	314.007	313.597	1011.13	478.161	44.907	107.395	529.578	305.59	2332.67	250.668	391.661	1073.54	343.481	72.741	71.738	1124.54	332.543	548.273	614.825	1568.88	284.101	1082.01	1151.68	758.511	965.582	1078.31	545.881	465.94	479.439	273.492	549.48	536.712
rfaE	657.851	396.919	969.431	553.32	85.224	1294.54	453.166	401.089	564.763	90.83	3032.17	1070.88	313.906	1211.88	322.902	1555.49	190.728	392.665	1159.65	1900	622.182	189.757	475.717	1488.74	954.049	2616.26	1884.12	508.067	6377.45	663.427	614.99	536.486	2244.73	1509.21	2513.25	1083.2	3308.48	1415.32	1093.49	1541.87	3132.12	1278.75	1489.29	627.995	816.791	679.378	849.805	627.096	847.875
rfaF	13.63	36.519	128.695	58.394	38.061	557.354	80.591	128.651	103.234	147.283	23.03	32.262	20.535	52.47	30.977	68.332	19.538	67.23	42.124	144.811	41.498	4	148.674	763.451	18.129	736.103	56.365	31.14	121.079	22.355	26.443	18.153	950.279	103.381	7.346	622.641	503.627	90.08	839.251	501.442	248.644	520.163	791.648	155.171	234.666	248.526	123.998	219.592	52.2
rfaJ	12.005	1	2	1	15.01	5.527	6.009	272.508	0	0	18.043	0	1	0	113.062	0	45.645	3	0	24.736	23.574	10.001	19.043	30.847	2.232	0	0	0	0	0	36.271	2	0	0	6	127.016	0	0	0	0	5.019	0	0	0	0	1.053	5	0	0
rfbC	0	0	0	2	7	0	0	0	0	0	0	0	0	0	0	3	2894.6	20.215	11.353	18.164	621.169	2.007	1	86.118	0	0	0	1	11.044	0	0	0	4.007	0	0	0	0	0	135.077	63.643	0	0	2	0	0	3	0	1	4
rfbD	173.331	215.645	1235.04	1389.42	173.18	80.007	560.527	1993.37	11.198	431.968	850.582	1271.21	88.186	357.796	887.508	366.176	31.453	1387.17	231.296	58.557	325.029	932.541	1058.01	115.969	109.882	71.872	329.954	1475.97	268.731	94.638	45.513	102.737	280.307	565.235	398.864	109.197	430.902	236.928	105.781	131.455	139.549	212.661	372.386	1171.55	1102.72	61.002	56.76	363.441	326.632
rfbM	93.361	413.484	340.341	366.51	185.754	726.153	762.081	422.016	14.16	52.255	43.824	378.243	225.146	436.373	535.947	109.527	451.492	199.219	8	120.739	261.861	547.563	127.898	338.806	1305.82	1905.02	2126.74	567.968	121.166	287.695	980.291	882.578	291.034	242.569	2151.4	804.905	440.933	699.311	49.05	847.692	1739.54	1293.57	267.201	499.684	670.702	126.424	47.574	196.705	273.234
rffG	1203.01	3496.65	4776.53	3763.49	2688.19	2160.89	1393.72	5287.66	445.649	2226.93	4950.12	3031.05	1191.28	4650.76	1574.64	3150.35	5169.74	3131.59	1488.54	2175.53	1589.06	803.403	4740.62	1753.57	5439.59	5051.47	3801.82	3065.18	2834.29	3527.86	2878.13	3720.33	2009.75	1982.27	4968.55	4164.62	2956.46	6461.61	3681.39	4984.95	4325.83	3426.65	3255.04	3456.19	3983.87	1562.77	984.277	890.017	1693.66
rfpB	2	937.929	1803.78	4	14.056	132.557	0	24.119	4	6.156	0	5	5.002	350.266	49.183	127.396	6.001	17.444	0	145.537	83.949	15.113	0	135.914	1628.97	78.148	3	0	1804.13	135.605	14.002	3.005	54.738	41.223	28.043	27.596	116.096	1790.01	1227.14	399.559	384.531	309.274	519.904	63.339	118.608	262.942	168.732	0	0
rhlC	0	0	11.023	0	0	13.735	0	0	0	0	0	2.013	2	0	0	0	0	3.628	0	2.006	0	0	0	0	0	0	0	0	0	0	0	0	6	0	0	0	0	0	2	149.775	0	0	0	0	0	0	0	0	0
rhs/PAAR	3505.77	934.672	1160.73	2193.41	510.94	3715.07	1537.88	264.496	207.345	430.458	21354.9	1285.83	164.027	5028.85	738.701	7137.02	936.715	356.066	1517.37	5256.14	8755.87	1260.44	238.236	14005.7	532.754	25061.1	21155	414.701	1363.08	648.803	1110.38	1145.33	6638.17	1806.71	3148.8	1160.43	323.878	12974.5	1050.8	699.223	3573.41	18701.7	4565.2	1406.87	2978.86	2263.04	1272.77	4566.73	4013.8
ricA	2389.4	5090.75	6317.55	5860.45	3630.57	4366.85	4951.44	9467.83	6420.14	5337.38	6293.93	3924.18	528.538	3909.48	2326.91	4320.28	2791.55	3317.61	10286.9	3125.42	3245.54	9669.37	2781.59	5628.25	4618.88	2923.19	5271.74	3015.01	4849.63	1648.59	7791.5	9964.68	7886.95	6533.93	6105.28	9165.18	4720.4	3535.03	6008.07	3586.7	4021.76	4827.48	3007.72	3667.32	5462.17	4166.36	3045.38	3374.52	3604.98
rmpA	0	0	0	0	0	0	3.007	9.003	53.43	0	0	0	0	0	0	0	0	0	0	24.737	0	0	0	0	0	0	0	0	0	0	0	0	0	0	0	0	364.495	3	0	0	0	0	0	0	0	0	0	0	0
rpe	3597.18	5083.53	4619.31	3206.29	3086.47	6747.29	3727.74	1743.81	5888.06	5296.5	5503.16	3501.96	6662.27	7070.74	2409.65	4933.06	2155.09	3656.41	3871.98	7526.98	3510.89	2583.1	4024.82	7107.26	5138.21	5701.2	5433.45	2304.01	5530.13	4566.08	2796.84	3756.52	4830.88	8881.84	6720.58	11461.8	4690.66	3814.41	5306.93	4505.85	5303.66	5731.88	3467.25	2535.05	5140.38	4704.22	5096.47	4344.74	3442.24
rpoN	2497.24	4926.14	9276.42	6744.9	5466.85	1142.99	1565.75	7480.81	3410.49	6508.1	1182.11	5296.4	15135.4	1763.16	5977.21	1845.45	3871.84	13095.7	1911.95	1066.15	2865.1	8803.44	6525.17	1423.47	3788.05	2685.66	3492.85	7080.5	2682.09	18429.4	8309.73	12173.1	1228.85	4373.06	10711.3	13515.5	875.423	2275.38	2409.71	2408.23	1759.67	2899.71	2162.51	4857	7194.95	3981.66	6800.27	705.238	1493.32
rrgA	0	0	0	0	0	243.593	0	6	0	1	1.001	0	0	0	0	0	0	0	0	0	0	0	0	0	0	0	0	2	0	0	0	0	0	0	0	0	0	0	0	0	0	0	0	0	0	0	0	0	0
rrgB	296.597	62.528	26.022	196.015	46.956	304.086	21.003	32.674	14.007	106.653	83.535	59.728	34.457	282.333	241.802	365.113	158.14	6	31.326	4516.42	89.147	68.881	25.204	35.299	65.646	17.009	30.09	74.002	262.716	20.182	36.51	30.784	140.135	137.547	4.003	77.086	770.324	47.32	67.374	108.484	142.303	1095.58	157.628	18.808	197	203.379	214.781	875.299	62.833
rrgC	0	0	2	1	0	0	0	13.004	0	0	3	0	0	3.001	2	1.003	15.002	0	0	0	2.01	0	0	18.021	0	9.232	2	0	0	3	0	0	0	0	0	6.003	0	0	0	0	0	2	1	0	0	0	0	4	4
rtxA	111.262	34.549	21.515	99.528	18.032	225.317	0	58.591	11	84.371	12	48.563	12.001	110.952	69.039	22.326	19.003	2.002	24.072	11273.9	125.871	37.457	10.004	67.529	7.005	45.643	8.119	14.084	9	23.002	141.834	41.173	10	71.406	0	597.848	6.002	32.058	57.988	12.394	35.34	252.545	107.178	11.026	60.246	86.409	499.348	89.264	129.742
rtxB	17459.7	14760.7	8357.44	11205.2	9460.42	20511.9	20371.8	9967.47	1919.62	9786.5	20811.8	7599.07	3580.61	23232	8371.57	10099.5	12417.8	5035.05	5638.51	25389.2	13583.1	5539.07	9027.38	24191.5	9685.27	13678.7	14351.3	5849.07	12948.3	11931.3	10647.9	11780.3	14236.4	20569.3	18253.8	41166.8	18992.5	12389.8	17922.8	16529	24986.4	18581.2	14087.8	6614.32	14640.6	12391.1	8998.08	16351.3	9208.36
rtxD	133.629	42.289	221.329	26.734	0	9.286	52.637	10.001	4	2	41.636	46.012	9	42.43	11.244	759.122	27.068	73.821	980.199	272.755	224.436	2	12.254	787.452	140.157	26.128	363.794	8.003	1553.17	63.005	13.212	14.116	167.821	222.955	11	12.025	184.014	70.239	2896.98	981.365	116.033	38.373	180.915	143.142	265.211	91.615	69.296	147.789	210.077
rtxE	5980.96	5347.84	9321.95	14104.6	10109.6	13254.5	5921.19	11356.4	4170.2	10024.8	6337.62	10603.4	5986.93	10541.3	8491.39	6325.86	9212	9521.45	5432.93	15102.4	5090.9	16625.1	6480.15	12410.7	6065.84	4888.23	8669.46	9751	6106.32	4381.49	11674.5	13316.6	8721.09	5938.29	7887.36	17285.9	10589.6	9641.99	8098.84	9196.6	16584.3	9308	8162.05	13567.5	17117.9	5803.42	4841.36	7974.94	4530.74
rvhB1	0	0	34.239	15.208	0	0	0	0	0	0	0	0	1	25.644	0	0	0	0	0	0	0	0	0	0	17.338	0	1	0	469.657	0	0	0	0	2	0	0	0	0	453.788	0	30.401	0	0	0	0	0	0	0	0
rvhB10	5.268	0	17.117	0	0	0	0	0	0	0	0	0	0	0	0	0	0	0	0	0	2	0	0	0	0	0	0	0	0	0	0	0	0	0	0	0	0	0	0	0	0	0	0	0	0	0	0	0	0
rvhB11	0	15.174	66.755	8	0	0	0	1	1	8.524	7.014	5.155	1	0	0	4	0	32.102	5.01	0	35.079	0	0	0	0	3	7.004	27.449	0	1.295	2	1	5.021	1.002	279.92	1197	44.162	0	15.512	7.01	0	0	137.681	0	0	1.044	0	0	0
rvhB4a	0	11.07	139.319	7.017	0	0	0	1	2	0	13.006	3.794	2	2	0	26.006	0	244.403	17.866	0	5.014	0	0	117.225	0	0	47.8	138.471	0	91.125	13.361	14.004	7.001	3	4578.59	3336.05	29.207	0	98.899	51.841	0	0	210.105	0	0	0	0	0	0
rvhB9a	0	0	0	0	0	0	0	0	0	0	0	0	0	0	0	0	0	0	0	0	0	0	0	0	0	0	0	22.688	0	0	0	0	0	0	334.358	1445.55	2	0	0	0	0	0	0	0	0	0	0	0	0
rvhD4	3	0	5.002	4.007	0	8.04	0	0	0	17.099	7.004	12	3	95.043	3.002	34.635	1	14.063	13.119	20.493	66	0	13.816	0	0	2	70.558	3	0	5	7.089	0	11.004	2	2	21.191	24.246	10.056	1126.46	27.196	8.055	8.033	2.002	14	69.74	11.001	4.002	70.158	60.16
sagA	0	0	0	0	0	0	0	0	0	0	0	0	0	0	0	0	0	0	0	0	0	0	0	0	0	0	0	0	0	0	0	0	0	0	0	0	0	0	0	0	0	0	0	0	0	0	0	0	0
sat	5.309	0	57.235	0	0	0	0	0	1	0	0	0	1	0	60.14	0	0	0	0	34.938	0	0	17.581	0	0	388.574	0	0	0	1.01	242.594	272.271	0	3	0	0	1	0	3	1.007	0	0	1	37.396	39.909	0	0	0	1
sbi	0	53.314	0	0	1	0	0	0	0	0	0	0	0	1	0	0	0	0	0	0	0	0	0	0	1	0	0	0	0	18.728	0	0	0	0	0	0	0	0	2	0	0	0	0	0	0	8	4	0	0
sca1	0	0	0	0	0	0	0	0	0	0	0	0	0	0	0	0	5	0	0	320.591	0	0	0	0	0	0	0	0	0	0	0	0	0	0	0	0	0	0	0	0	0	0	0	0	0	0	0	0	0
sca2	8	0	2	4	0	3	7.032	28.095	0	0	2	1	1	8.015	4	0	0	0	0	41.27	1	1	0	0	2.001	0	19.897	0	9.105	0	5	0	0	1	11	18.262	10.028	42.786	5.001	0	111.349	0	46.546	7.424	26.019	0	0	0	0
sca4	0	0	0	0	0	411.016	0	3	1	5	0	0	2	0	0	0	0	0	0	0	0	0	0	0	0	0	0	0	0	0	0	0	0	0	0	0	0	0	0	0	0	0	0	0	0	0	0	0	0
sciN/tssJ	0	1	0	0	0	198.712	1	31.013	61.708	13.934	0	0	0	2	0	10.004	0	1	0	4.602	0	0	0	530.128	0	262.495	0	0	0	0	4	0	330.452	79.714	1	0	1098.03	3	148.365	345.293	291.349	2	2	8.073	0	99.276	1.238	3	0
scm	3264.91	3458.61	926.151	2818.68	981.135	8436.93	6888.26	2662.74	235.02	2320.47	2288.63	1198.09	2150.91	12662.9	3749.33	3411.99	2721.71	675.478	1554.15	5957.48	3984.88	1333.36	767.398	15829.4	4107.97	3499.67	2827.98	843.553	2482.94	2335.15	1638.05	1231.2	3420.78	1987.96	4852.11	9228.23	3280.62	4805.23	11180.9	12989	9412.68	2928.93	2323.39	1415.59	5167.8	5891.2	3529.03	1508.67	1455.33
scpA	128.811	120.582	469.876	320.577	2281.27	865.006	217.966	236.338	4.006	80.386	204.763	799.626	383.984	3119.19	426.584	747.355	74.731	86.709	163.494	2498.83	1328.73	177.247	237.62	202.64	189.688	167.705	675.283	115.572	399.134	146.675	122.389	45.541	625.025	503.843	38.079	323.577	207.615	523.333	608.74	330.449	5589.69	960.662	165.184	68.208	335.592	1007.24	850.717	605.996	428.965
scpB	14.039	1	70.887	169.473	4	549.095	3.001	35.015	0	25.031	110.804	155.469	16.012	305.684	6.079	12.165	211.518	0	3	953.561	23.045	0	30.412	174.726	3.023	7.04	13.001	68.081	18.488	14763	0	1	7	0	1	11.026	24.073	0	435.386	163.879	22.38	21.788	26.969	3.003	18.089	341.643	170.179	0	0
sda	0	0	0	0	1.008	0	0	0	0	0	0	0	0	0	0	0	0	0	0	1.066	0	0	0	0	0	0	0	0	0	0	0	0	0	0	0	0	0	0	0	0	920.796	0	0	0	0	0	0	0	0
sdeB	0	0	0	3	1	1	0	0	0	5.001	47.766	1	0	111.472	14.153	0	0	0	0	8.085	38.028	0	0	0	6.006	1	0	0	2	248.845	22.022	0	234.702	206.044	2	0	59.081	64.225	0	0	87.79	0	8.02	0	0	0	0	21.106	18.014
sdrC	26.055	7.104	31.092	30.474	7.026	183.954	25.048	779.197	5.825	3.037	636.406	8.051	27.104	67.245	266.735	12.463	42.166	22.442	20.678	105.404	91.047	21.03	12.303	6.004	21.818	2.022	7.3	40.397	10.052	9.243	78.267	29.47	65.049	10.022	12.028	306.757	20.15	13.123	64.629	10.006	124.648	9.134	22.508	2	16.179	82.29	34.546	24.88	6
sdrD	542.153	58.628	101.931	277.07	170.887	2860.28	128.376	58.842	5.98	984.797	237.252	52.211	87.79	401.265	2080.39	124.389	283.364	23.255	31.284	7815.29	134.253	95.04	173.03	52.594	111.208	43.249	789.318	302.352	654.803	653.563	1082.96	80.245	228.23	45.85	139.732	160.48	380.514	253.486	1356.73	104.082	2967.73	430.462	156.077	61.908	190.884	615.399	167.901	54.814	34.617
sdrE	29.832	5.005	5.001	22.091	2	221.502	13.018	325.967	2.004	98.295	14.069	11	11.227	16.144	15.015	9	10.012	3.001	18.11	15983.2	47.507	4	16.433	10.025	3	1	28.213	29.019	4.071	5	14.101	15.039	13.006	6	0	24.169	21.036	10.012	26.946	17.727	34.531	2	6.111	1	6	10.096	537.81	13.006	0
senB	0	16.507	4	6.001	2	1495.44	0	4.005	0	0	0	0	0	0	0	1	1	0	1	227.271	0	1	0	50.384	6.033	4.001	0	0	0	0	0	0	511.968	0	0	2	16.467	0	0	0	0	0	17.018	0	0	0	0	1	128.674
sepD	0	0	0	0	0	0	0	0	7	0	0	1	0	0	0	0	0	0	0	0	0	0	0	0	0	0	0	0	0	0	0	0	0	0	0	0	0	0	0	0	0	0	0	0	0	0	0	0	0
sepL	0	0	0	0	0	0	0	0	1	0	0	0	0	0	0	0	0	0	0	0	0	0	0	0	0	0	0	0	0	0	0	0	0	0	0	0	0	0	0	0	0	0	0	0	0	0	0	0	0
sepZ/espZ	0	0	0	0	0	0	0	0	0	0	0	0	0	0	0	0	0	0	0	0	0	0	0	0	0	0	0	0	0	0	0	0	0	0	0	0	0	0	0	0	0	0	0	0	0	0	0	0	0
set1A	0	0	0	0	0	148.657	0	0	0	0	1	0	0	1	0	0	0	0	0	67.89	0	0	0	0	0	0	0	0	0	2	0	0	0	0	0	0	0	0	0	0	0	0	0	0	0	0	0	0	0
set1B	0	0	0	0	0	39.314	0	0	0	0	0	0	0	0	0	0	0	0	0	9.32	0	0	0	0	0	0	0	0	0	0	0	0	0	0	0	0	0	0	0	0	0	0	0	0	0	0	0	0	0
sfaA	0	0	0	0	0	216.567	8.293	1	0	1.004	0	0	0	0	0	0	0	1	0	0	0	1	0	15.633	0	3	0	0	0	0	2	0	0	4.714	2	19.421	0	0	1.004	0	0	0	1	0	13.901	3.016	10.369	2	0
sfaB	0	0	0	0	0	129.253	0	0	0	0	0	0	0	0	0	0	0	0	0	0	0	0	0	0	0	0	0	0	0	0	0	0	0	0	0	0	0	0	0	0	0	0	0	0	0	0	0	0	0
sfaC	0	0	0	0	0	71.729	0	0	0	0	0	0	0	0	0	0	0	0	0	0	0	0	0	0	0	0	0	0	0	0	0	0	0	0	0	0	0	0	0	0	0	0	0	0	0	0	0	0	0
sfaD	0	0	0	0	0	150.742	0	0	0	0	0	0	0	0	0	0	0	0	0	0	0	0	0	0	0	0	0	0	0	0	0	0	0	0	0	0	0	0	0	0	0	0	0	0	0	0	0	0	0
sfaE	0	0	1	0	0	261.638	0	0	0	1	0	0	0	0	0	0	0	0	0	0	0	0	0	0	0	0	0	0	0	0	0	0	0	0	0	0	0	0	0	0	0	0	0	0	0	0	0	0	0
sfaF	0	0	0	0	0	0	0	1	114.604	0	0	3	0	0	0	0	0	0	0	0	0	0	0	4.005	0	0	0	0	0	0	0	0	0	0	0	0	0	0	0	0	0	0	0	0	0	0	0	0	0
sfaG	0	0	1.001	0	0	160.916	0	0	0	0	0	0	0	0	0	0	0	0	0	0	0	0	0	0	0	0	0	0	0	0	0	0	0	0	0	0	0	0	0	0	0	0	0	0	0	0	0	0	0
sfaH	0	0	0	0	0	339.77	0	0	0	0	0	0	0	0	0	0	0	0	0	0	0	0	0	0	0	0	0	0	0	0	0	0	0	0	0	0	1	0	0	0	0	0	0	0	0	0	0	0	0
sfaS	0	0	0	0	0	190.6	0	0	0	0	1.001	0	0	0	0	0	0	0	0	0	0	0	0	0	0	0	0	0	0	0	0	0	0	0	0	0	0	0	0	0	0	0	0	0	0	0	0	0	0
sfaX	0	5.095	0	1	0	197.683	37.615	9	33.008	11.001	0	0	1	0	0	28.696	1	0	0	39.023	7.039	9.002	1.003	255.205	0	326.485	0	0	0	1	1	4.002	451.895	1	0	0	11	28.971	287.279	0	6	308.422	30.874	13.145	8.115	95.889	2.041	22.634	17.047
sfaY	0	0	0	0	0	249.481	0	0	0	0	0	0	0	0	0	0	0	0	0	0	0	0	0	0	0	0	0	0	0	0	0	0	0	0	0	0	0	0	0	0	0	0	0	0	0	0	0	1	0
sgrA	463.255	255.137	406.158	331.345	111.344	780.232	538.419	343.623	10182.1	812.206	96.46	370.474	227.99	758.922	770.914	456.764	28.437	49.725	210.479	7233.56	383.14	267.891	109.514	207.783	133.913	26.813	256.03	193.653	295.156	152.174	378.619	342.969	594.896	262.55	199.61	1714.89	1210.5	105.214	508.027	393.694	1040.54	523.075	213.609	166.608	241.794	538.317	625.257	320.834	341.814
shdA	89.94	509.441	617.017	60.785	159.41	1761.4	338.383	104.123	0	72.396	384.197	312.366	50.312	73.492	350.227	366.37	58.599	490.998	1226.65	319.772	91.27	206.958	55.374	1558.57	32.093	2089.89	50.977	180.997	155.966	23.981	213.131	39.456	292.024	533.59	427.931	8137.59	313.639	115.202	907.704	405.806	433.873	84.829	338.941	265.256	1556.36	356.776	261.888	579.673	459.66
shuA	924.147	1136.3	3748.22	303.78	39.024	1215.7	3757.6	90.058	23.003	466.33	3538.75	3675.03	70.923	1491.84	314.169	5755.54	285.493	645.223	2748.95	4446.37	2022.35	384.158	448.301	4911.3	1459.56	269.362	2160.84	1140.82	3177.77	1033.01	283.238	84.236	1670.68	3178.83	425.385	129.025	2519.32	577.255	6708.54	4178.44	1797.79	1012.61	1537.3	1355.33	2537.95	4688.6	7154.22	2333.89	3392.37
shuS	0	0	0	0	0	0	0	0	0	0	0	0	0	0	0	0	0	0	0	0	0	0	0	0	0	0	0	0	0	0	0	0	0	0	0	0	0	0	0	0	0	0	0	0	0	0	0	0	0
shuT	10.019	6.003	3.001	9.001	1	61.973	10.007	259.723	146.908	0	7	4	6	18.883	15.039	7.047	2	2	0	24.48	39.075	12	2	257.476	2.003	0	15.054	8.032	2	2	14.092	4	8.018	73.151	2	90.245	1390.05	26.036	216.887	567.001	570.925	2	8.012	9	7.005	65.462	8.088	16.755	7.003
shuU	70.3	1650.49	46.571	272.736	147.02	623.522	353.552	226.718	29.833	19.015	230.618	56.589	28.082	720.103	343.718	177.535	401.726	155.892	49.109	355.408	79.764	146.472	238.953	2117.29	267.77	43.345	591.714	201.657	427.861	321.387	469.529	1244.82	343.745	2697.58	2069.05	4904.01	2485.26	27.32	253.538	206.171	2297.08	330.074	68.517	121.796	203.371	164.659	54.738	111.275	135.473
shuV	862.328	584.802	129.973	232.226	135.752	2141.39	229.409	620.681	1811.74	242.716	260.981	160.604	92.584	920.666	399.911	438.38	197.247	80.217	651.878	807.63	334.817	61.757	266.559	4107.52	260.79	1635.65	823.85	231.093	354.792	516.035	457.888	402.338	1661.39	1535.07	773.419	2236.06	2439.62	272.39	1694.89	2489.95	2716.66	876.968	437.281	564.745	1455.37	968.294	416.783	211.975	278.269
siaA	110.81	3	137.316	54.108	0	7	0	7	0	1	3089.18	0	0	256.913	0	357.871	1	27.211	7.004	24.95	10.23	15.516	0	0	1	0	0	2	0	0	2	0	622.097	589.942	3507.82	3.201	0	3.03	1	0	208.906	0	0	13.265	10.008	15.342	113.115	0	0
siaA/synA	60.115	6	0	22.451	9	72.157	2	61.448	0	3.004	12.29	10.885	2.005	68.01	9.016	19.266	2	0	0.702	8.03	13.013	114.3	0	110.851	1	3	2	13.579	6	317.29	86.324	32.399	4.084	12.038	2.003	24.246	13.586	5	18.513	12.116	9.521	19.097	26.532	1	9.769	119.991	278.338	0	0
siaB/synB	35.254	149.341	0	77.039	41.227	443.434	0	42.31	17	2.123	25.128	190.57	22.035	45.305	65.537	2.021	4405.45	112.138	0	219.473	5	23.108	9.782	626.758	45.322	422.452	23.312	26.21	5	88.645	12.019	3	242.459	66.898	3.033	0	243.65	2	0	0	39.886	130.108	15.074	0	9.101	175.284	2.026	0	21.11
siaC/synC	104.599	0	0	5.019	2	38.51	0	0	0	1	24.195	0	0	41.291	1	7	0	0	0	2.93	22.009	0	2	2	3.187	0	2	1	35.997	4.003	0	0	0	1	0	0	0	0	10.511	45.609	175.374	0	0	0	0	4.071	0	4.008	0
sicA	0	0	0	0	0	0	5.018	0	0	0	0	0	0	1	0	4.002	0	0	0	0	0	1	0	0	0	0	0	0	0	2	0	1	0	0	0	0	0	0	0	0	0	0	1	0	7.113	0	0	0	0
sidG	2	30.147	0	3	0	5.201	977.126	1	0	0	55.112	23.968	0	0	0	0	3	0	0	0	10.02	15.004	0	59.405	0	0	0	0	0	2	9.197	0	0	0	0	0	0	0	0	0	30.39	0	0	0	0	0	0	22.676	0
sigA	0	0	0	0	0	0	1	3	63.555	379.511	0	0	0	0	0	0	0	0	0	24.319	0	0	0	0	3	0	0	3.002	0	0	34.806	163.538	1	0	0	0	1	2	0	0	18.377	34.221	3	64.073	141.523	1	0	1	2
sinH	0	1.001	1	0	0	1080.33	18.034	20.407	48.173	8.009	0	0	0	0	0	7.126	1	0	0	13.02	0	0	0	77.255	1	0	0	0	0	0	0	0	0	0	0	0	11.029	1	3.017	0	0	0	0	0	26.026	0	0	0	1
sipA	121.949	135.472	223.736	152.126	43.096	142.693	22.562	132.499	27.019	123.624	131.968	105.973	161.175	727.027	593.561	319.022	145.575	37.956	16.028	368.339	96.543	128.312	202.156	63.987	62.013	239.028	138.072	17.258	132.803	209.107	135.057	28.423	64.39	101.286	48.986	156.129	48.587	200.056	102.483	24.339	710.462	343.395	99.716	75.28	151.849	158.852	51.055	684.906	73.767
sipD	0	0	0	0	0	0	35.386	0	0	0	0	0	0	1	0	11	0	0	0	0	0	0	0	0	0	0	0	0	0	1	1	1.015	0	0	0	0	0	1	1.004	0	0	0	1	0	12.38	0	0	0	0
slrP	0	0	0	0	0	0	9	0	5	0	0	0	0	0	0	20.008	0	0	0	0	0	0	0	0	0	19.534	0	0	0	1	0	0	1	0	0	0	0	0	1	0	0	0	1.136	0	3	0	0	0	0
sodB	1931.14	1639.01	2551.38	612.895	356.066	939.068	493.925	424.99	1299.24	771.806	594.027	1822.78	258.748	2605.7	377.561	1765.5	160.66	218.098	986.053	2321.15	1325.38	576.436	447.962	1645.85	3444.25	5346.99	2386.21	935.593	3100.95	467.441	757.921	949.894	819.938	485.655	4482.11	1730.69	1217.91	2103.31	2849	3335.44	1670.16	1287.73	1842.35	941.068	1717.86	958.663	847.515	597.64	1402.88
sodCI	2.033	2.001	0	4.715	0	124.624	12.587	40.363	28.892	9.087	1	1	1	1.058	0	18.381	2	5	1.442	17.464	8.669	0	28.983	216.195	0	204.939	0	2.062	0	9.148	4.253	2.042	202.788	34.659	40.965	40.605	265.417	18.407	293.016	136.265	101.564	231.49	14.815	24.539	8.129	87.328	26.973	37.562	3.173
spa	22.133	13.087	32.318	3.001	3	40.31	10.92	492.163	5	4	27.061	34.071	11.955	22.548	94.39	21.004	4.002	7.276	64.904	11.851	82.815	21.691	11.601	61.575	10.439	30.059	33.065	15.198	198.577	0	23.067	12	19.297	7.001	1.046	168.677	8.006	6.002	19.201	13.102	11.395	14.052	7.486	7.826	68.392	18.36	18.625	20.624	6.061
spa29	2	0	0	0	0	90.02	0	0	0	0	10.033	1	0	45.664	32.435	0	0	0	0	12.045	14.014	0	2	0	7.001	0	4.012	0	0	63.423	0	0	38.623	40.439	0	0	15.048	6.15	9.032	5.055	64.25	18.224	4.013	0	0	44.06	1	2	2.003
spa33	0	0	0	0	0	5.032	20.547	0	0	1	2	0	0	0	0	5.201	0	0	0	0	1	0	0	0	0	77.076	0	0	0	0	0	0	1.001	0	0	0	1	5	0	1	0	66.121	4	4.122	7.838	33.38	0	8.235	0
spa40	3	2	0	0	0	0	0	1	0	2.011	0	0	0	6.017	1	0	0	2.012	0	0	0	2.013	1.007	14.337	4	12.141	17.538	2.001	2	0	0	0	0	0	0	0	3	0	0	0	0	1.016	0	1.01	2.052	2.046	2	1	1
spa47	1819.03	869.852	2648.02	2851.75	5145.18	2312.38	825.705	2402.86	70.226	8273.55	998.774	3250.02	439.825	930.42	2524.07	966.367	5335.23	3410.42	440.397	679.998	1565.64	4208.58	5360.41	388.42	531.217	1886.44	1612.32	2484.54	388.168	420.369	2873.87	3111.95	567.465	1535.86	271.449	572.126	694.342	319.357	147.323	246.066	1916.62	576.969	620.473	2280.89	2912.74	682.908	566.209	693.588	636.791
spaA	0	0	0	0	0	0	0	0	0	0	0	0	0	0	0	0	0	0	0	0	0	0	0	0	0	0	2.126	0	0	0	0	0	4.029	2	0	0	22.136	0	0	0	0	0	0	0	0	0	0	0	0
spaD	83.398	6.001	7.001	47.155	4	61.617	0	0	1	6.742	8.031	19.025	1	20.027	35.024	77.139	1	1.001	2.001	335.388	0	0	4	7.134	62.096	0	12.038	9.001	21.278	13.005	7.879	7.097	203.248	0	0	24.202	3.125	63.074	44.526	12.007	172.239	24	1	0	2	262.301	44.44	0	0
spaE	0	0	0	0	0	0	0	2.004	0	0	0	0	2	1.004	0	0	0	0	1	0	0	0	0	0	0	0	0	0	0	0	0	0	0	0	0	2.018	3.369	0	0	0	0	0	0	0	0	0	0	0	0
spaF	1	13	2	23.002	1	38.584	0	12.001	0	0	130.313	58.266	23.216	40.601	5.002	244.173	5.031	11.01	2	34.003	1	8.076	16	373.652	23.745	0	0	111.679	10.163	205.89	17.318	1	0	0	4	27.169	0	0	12.016	5	114.64	2117.66	3.004	10.018	127.168	228.599	175.828	6.358	4.018
spaG	3459.65	436.557	284.599	542.864	127.904	3674.32	41.786	311.56	112.493	865.292	199.748	1069.7	597.223	2177.08	702.269	728.285	281.66	153.171	218.477	2173.91	831.893	289.863	131.845	2661.67	682.276	226.4	3011.12	276.771	1507.3	858.885	420.215	365.683	176.33	560.29	379.337	8265.35	554.919	290.062	1648.78	1560.63	977.963	2810.78	1022.24	525.11	1149.16	1327.84	802.411	1114.19	362.138
spaH	0	0	0	0	0	0	0	0	0	0	0	0	0	0	0	0	0	0	0	0	0	0	0	0	0	0	0	0	0	0	0	0	0	0	0	0	0	0	0	0	0	0	0	0	0	0	0	0	0
spaP	390.51	303.492	115.077	103.08	183.523	1309.45	156.196	1211.57	159.18	9825.56	81.701	385.368	162.073	848.068	99.472	64.92	405.32	616.457	23.397	199.46	190.581	276.683	1441.37	17.278	116.843	590.918	205.305	684.113	2601.04	128.895	440.748	614.926	354.095	190.239	466.567	4667.52	63.402	4615.59	6302.16	1592.13	112.844	1000.1	123.172	165.018	388.962	1526.54	795.815	185.476	43.06
spaQ	0	0	0	0	0	4.514	16.75	0	0	1	0	0	0	0	0	5	0	0	0	0	1	0	0	0	0	104.069	0	0	1	0	0	0	0	0	0	0	0	6	0	0	0	51.412	3.019	2	5	22.178	1.09	6.186	0
spaR	0	0	0	0	0	30.963	72.112	0	0	2	2.001	0	1	0	0	12.569	1	0	0	1	4.232	0	0	0	0	372.071	0	0	0	0	1	4	0	0	1	0	0	26.429	6	0	0	446.43	27.47	42.511	7	130.482	4	30.549	3
spaS	0	0	0	0	0	60.227	59.007	0	0	4.001	4.014	0	2	0	0	16.132	0	1.034	0	1	4.002	5.001	0	0	0	482.778	0	0	0	0	1	1	0	0	0	0	0	38.714	0	0	1.001	635.324	24.551	33.201	10.06	186.911	0	35.102	2
speB	6869.16	750.225	9406.6	3060.15	16976	6828.78	7	684.078	29.45	3661.67	40.079	9253.86	12435.8	770.642	13675.7	1341.53	29719.1	11968	1833.26	1207.88	2515.86	7784.7	13640.9	20.31	715.362	3826.8	76.623	9229.15	10065	10296.1	3313.45	3399.54	564.315	4580.63	173.405	190.383	1930.25	74.673	4562.53	636.467	1209.26	89.836	126.019	8923.63	10962.2	168.54	361.767	181.499	271.693
spiC/ssaB	0	0	0	0	0	0	0	0	0	0	0	0	0	0	0	0	0	0	0	0	0	0	0	0	0	0	0	0	0	0	0	0	0	0	0	0	0	0	0	0	0	0	0	0	0	0	0	0	0
sprE	0	11.127	0	0	0	0	0	0	0	0	0	0	0	4	0	0	0	0	0	0	0	0	0	0	0	0	0	0	0	0	0	0	0	0	0	0	3.011	0	0	0	0	0	0	0	0	0	0	0	9
spvB	1274.99	433.015	16.253	3437.56	4684.31	3109.24	1	10.591	1	2313.11	3.11	1219.92	3709.29	2182.57	1162.41	12.614	3118.64	3402.38	1	77.195	0	4.266	3255.42	1993.26	2.867	2040.36	1	5.135	41.691	3.861	6.8	12.254	0	0	0	0	0	1	0	0	19.093	0	1.018	299.395	134.04	0	0	0	2
spvR	84.297	29.119	3.001	15.494	0	9	85.244	3	10.003	4.001	4	2.001	0	17.063	13.002	210.972	3	4.001	13.18	9.357	2.005	12.079	819.327	48.532	7	0	161.655	13.006	4.05	127.917	3	2	6.001	1.043	13.03	20.101	26.051	2	57.603	6.011	2	20.264	4	6.128	9.02	12.298	8.07	30.362	22.197
srtA	0	0	0	4.001	1	0	1.147	0	0	11.016	1	4.11	28.019	55.503	5	663.202	1	0	220.296	28.941	72.254	1	15.539	155.653	0	0	2.022	0	0	0	0	0	0	0	8.007	222.125	630.568	0	51.07	56.725	73.094	2	2	0	11.115	7.801	4	1.07	0
srtB	1486.31	1036.94	123.836	631.035	1204.49	1250.45	352.523	939.034	47.122	370.614	212.369	318.985	143.282	2236.05	683.08	478.563	164.713	100.79	102.613	4494.82	307.573	159.376	186.359	1756.36	903.143	183.954	686.558	183.559	864.632	225.252	824.547	59.453	135.023	104.558	5.001	26.68	107.63	5715.69	982.337	689.5	1889.63	85.415	309.284	127.997	413.079	751.415	509.624	242.577	98.531
srtC	33.787	20.427	18.076	78.375	8.525	120.176	34.348	37.561	21.688	125.261	10.651	36.363	28.748	182.958	80.275	127.961	42.413	5.009	41.249	841.195	28.632	39.037	81.481	140.868	40.945	230.501	31.162	73.611	86.262	16.308	15.043	75.95	42.66	76.803	28.769	67.571	248.666	24.138	257.606	65.653	84.741	184.909	138.683	15.813	78.178	106.307	50.61	332.903	25.308
srtC-1/srtB	612.564	53.805	30.466	221.08	3097.47	515.212	349.814	52.088	26.604	112.46	103.604	72.895	130.58	563.866	263.618	551.638	270.896	37.772	155.523	839.497	119.549	29.489	49.288	306.517	837.395	51.472	79.031	34.582	134.882	120.367	373.77	50.244	64.898	79.84	300.715	327.796	697.482	55.179	137.01	92.673	67.718	303.27	73.999	45.628	195.456	197.572	46.769	136.131	73.647
srtC-2/srtC	58.135	38.892	12.046	44.368	6.33	147.477	52.358	49.241	7.016	29.395	13.061	33.944	25.373	71.303	89.512	166.511	9.001	8.196	16.732	313.743	141.742	16.102	6.555	17.979	16.154	2.148	21.761	7.259	70.586	10.028	14.01	26.265	39.982	46.201	32.966	638.695	48.617	26.724	59.65	53.037	8.625	284.982	295.542	8.01	106.531	29.206	45.486	160	28.292
srtC1	95.742	142.767	35.07	134.294	12.387	341.485	0	32.761	0	293.21	32.083	64.452	39.952	518.683	112.394	73.224	92.634	13.005	23.659	177.306	190.619	85.852	128.875	54.635	79.458	31.432	47.564	29.343	57.863	48.812	30.012	47.689	132.443	134.602	452.523	544.481	14.026	45.229	471.681	561.899	66.59	140.94	90.894	69.358	211.422	76.282	126.828	191.372	113.36
srtC4	709.19	872.42	309.843	593.563	112.192	1831.92	733.405	382.317	134.897	639.396	325.378	602.661	371.771	2721.14	897.148	1239.35	333.451	112.509	148.163	6850.04	386.383	354.558	183.923	2067.98	246.648	331.874	238.774	565.664	524.357	562.718	375.652	300.079	214.955	189.251	137.353	1338.44	237.014	888.913	570.055	304.566	2442.2	2123.29	1093.95	183.012	516.484	959.46	643.158	1158.45	231.199
srtD	21.561	99.854	180.915	31.407	8.007	244.709	8	28.025	14.006	17.494	15.027	27.998	43.818	81.171	21.301	101.538	2.721	5	9.001	537.124	45.129	136.443	24.026	31.077	97.697	1	6.008	8	58.817	15.157	16.001	289.597	2	53.862	106.161	2765.35	247.316	83.834	141.862	121.711	114.256	892.124	441.529	17.779	84.993	122.823	171.619	26.349	45.231
srtE	121.567	32.75	33.196	14.568	12	68.621	43.859	9.004	9.002	22.495	61.182	29.101	23.926	143.437	105.372	55.692	19.028	8.002	50.088	887.201	23.276	15.464	21.094	74.706	117.463	6.752	19.108	21.648	17.304	21.628	27.292	257.002	63.672	52.77	2.506	137.16	328.051	7.32	113.408	28.821	209.116	28.936	25.968	3.588	45.815	62.256	34.173	348.413	17.132
srtG1	1379.5	980.749	905.723	1007.16	457.626	2684.19	4410.41	456.199	51.437	717.795	610.605	915.052	789.496	4159.42	1434.53	994.835	346.477	339.636	205.226	3186.72	3898.58	340.308	347.803	4448.8	836.033	489.97	2076.79	547.119	774.294	1177.24	898.21	403.671	362.817	302.129	495.407	3292.27	882.94	3053.6	1043.22	424.653	3365.77	1815.38	1517.05	551.347	2147.52	1256.86	703.512	2888.21	862.098
srtG2	646.099	914.542	97.689	219.078	77.85	780.768	173.036	321.22	11.788	185.039	48.324	365.754	75.933	1360.35	921.545	231.269	67.569	27.628	139.661	569.001	558.695	68.519	70.45	833.469	620.152	10.427	64.115	81.821	429.305	76.073	302.228	14.202	60.594	91.709	10.035	129.269	210.957	1563.63	197.465	110.058	617.331	213.686	214.569	346.138	1249.81	185.082	130.346	624.494	113.689
ssaC	0	0	0	0	0	0	0	0	0	0	0	0	0	0	0	0	0	0	0	0	0	0	0	1	0	0	0	0	0	0	0	0	0	0	0	0	0	0	0	0	0	0	0	0	0	0	0	0	0
ssaD	0	0	0	0	0	0	0	0	0	0	0	0	0	0	0	0	0	0	0	0	0	0	0	0	0	0	0	0	0	0	0	0	0	0	0	0	0	0	0	0	0	0	0	0	0	0	0	0	0
ssaE	0	0	0	0	0	0	0	0	0	0	0	0	0	0	0	0	0	0	0	0	0	0	0	0	0	0	0	0	0	0	0	0	0	0	0	0	0	0	0	0	0	0	0	0	0	0	0	0	0
ssaG	0	0	0	0	0	0	0	0	0	0	0	0	0	0	0	0	0	0	0	0	0	0	0	0	0	0	0	0	0	0	0	0	0	0	0	0	0	0	0	0	0	0	0	0	0	0	0	0	0
ssaH	0	0	0	0	0	0	0	0	0	0	0	0	0	0	0	0	0	0	0	0	0	0	0	0	0	0	0	0	0	0	0	0	0	0	0	0	0	0	0	0	0	0	0	0	0	0	0	0	0
ssaI	0	0	0	0	0	0	0	0	0	0	0	0	0	0	0	0	0	0	0	0	0	0	0	0	0	0	0	0	0	0	0	0	0	0	0	0	0	0	0	0	0	0	0	0	0	0	0	0	0
ssaJ	0	0	0	0	0	0	0	0	0	0	0	0	0	0	0	0	0	0	0	0	0	0	0	0	0	0	0	0	0	0	0	0	0	0	0	0	0	0	0	0	0	0	0	0	0	0	0	0	0
ssaK	0	0	0	0	0	0	0	0	0	0	0	0	0	0	0	0	0	0	0	0	0	0	0	0	0	0	0	0	0	0	0	0	0	0	0	0	0	0	0	0	0	0	0	0	0	0	0	0	0
ssaL	0	0	0	0	0	0	0	0	0	0	0	0	0	0	0	0	0	0	0	0	0	0	0	0	0	0	0	0	0	0	0	0	0	0	0	0	0	0	0	0	0	0	0	0	0	0	0	0	0
ssaM	0	0	0	0	0	0	0	0	0	0	0	0	0	0	0	0	0	0	0	0	0	0	0	0	0	0	0	0	0	0	0	0	0	0	0	0	0	0	0	0	0	0	0	0	0	0	0	0	0
ssaN	1065.03	4079.66	4143.29	2089.3	2410.34	4455.91	742.288	411.476	2278.71	4990.02	766.913	1329.04	15308.8	3402.92	1768.47	1820.34	640.574	6884.44	3349.55	1647.93	2252.66	1749.68	3565.87	1631.04	5263.28	2015.54	2749.03	1547.98	3321.4	20318.6	1528.71	1332.71	3018.81	3558.2	5377.14	2961.15	1229.78	3162.35	4936.1	3487.57	2649.05	1457.95	2619.03	1672.8	3221.67	1454.63	734.397	2992.44	1184.16
ssaO	0	0	0	0	0	0	0	0	0	0	0	0	0	0	0	0	0	0	0	0	0	0	0	0	0	0	0	0	0	0	0	0	0	0	0	0	0	0	0	0	0	0	0	0	0	0	0	0	0
ssaQ	0	0	0	0	0	0	0	0	0	0	0	0	0	0	0	0	0	0	0	0	0	0	0	0	0	0	0	0	0	0	0	0	0	0	0	0	0	0	0	0	0	0	0	0	0	0	0	0	0
ssaR	0	0	0	0	0	0	0	0	0	0	0	0	0	0	0	0	0	0	0	0	0	0	0	0	0	0	0	0	0	0	0	0	0	0	0	0	0	0	0	0	0	0	0	0	0	0	0	0	0
ssaS	2.14	0	4.473	0	0	20.738	0	0	1.004	14.26	2.785	0	7.014	1.105	11	0	0	2.013	0	0	3.338	0	0	0	0	0	65.805	5.009	2	11.138	0	0	1	4.953	0	32.146	17.692	0	3.402	10	20.231	0	2	4.68	11	21.884	0	0	0
ssaT	0	0	0	0	0	0	0	0	0	0	0	0	0	0	0	0	0	0	0	0	0	0	0	0	0	0	0	0	0	0	0	0	0	0	0	0	0	0	0	0	0	0	0	0	0	0	0	0	0
ssaU	0	0	0	0	0	0	0	0	0	0	0	0	0	0	0	0	0	0	0	0	0	0	0	0	0	0	0	0	0	0	0	0	0	0	0	0	0	0	0	0	0	0	0	0	0	0	0	0	0
ssaV	0	0	0	0	0	0	0	0	0	0	0	0	0	0	0	0	0	0	0	0	0	0	0	0	0	0	0	0	0	0	0	0	0	0	0	0	0	0	0	0	0	0	0	0	0	0	0	0	0
sseB	0	0	0	0	0	0	0	0	0	0	0	0	0	0	0	0	0	0	0	0	0	0	0	0	0	0	0	0	0	0	0	0	0	0	0	0	0	0	0	0	0	0	0	0	0	0	0	0	0
sseC	0	0	0	0	0	0	0	0	0	0	0	0	0	0	0	0	0	0	0	0	0	0	0	1	0	0	0	0	0	0	0	0	0	0	0	0	0	0	0	0	0	0	0	0	0	0	0	0	0
sseD	0	0	0	0	0	0	0	0	0	0	0	0	0	0	0	0	0	0	0	0	0	0	0	0	0	0	0	0	0	0	0	0	0	0	0	0	0	0	0	0	0	0	0	0	0	0	0	0	0
sspA	144.245	100.593	151.274	109.53	0	18.029	9.003	3.001	0	0	10.003	79.014	106.191	464.14	42.935	85.284	45.841	38.254	106.07	86.559	37.715	9.001	4.58	51.276	61.709	39.74	32.05	15.026	12.555	5.665	479.034	31.145	48.992	14.292	0	14.044	37.445	9.01	233.828	65.669	2031.24	97.958	68.615	54.853	17.951	198.221	67.114	491.24	98.416
stcE	0	0	0	0	0	0	0	0	74.006	0	0	2	0	0	0	0	0	0	0	0	0	0	0	0	0	0	0	0	0	0	0	0	0	0	0	0	0	0	0	0	0	0	6.096	0	0	0	0	0	0
sycD/lcrH	2	0	0	0	0	0	0	0	0	0	0	0	0	0	0	4.036	0	0	0	0	0	0	0	0	0	202.46	0	0	11.06	0	0	0	0	0	0	0	0	0	7	1	0	0	0	0	0	0	0	0	0
tagAB-5	79.175	35.556	13.806	21.092	12.044	289.138	2	47.534	85.218	93.384	296.772	180.107	19.993	322.681	32.954	181.055	11.976	92.93	22.073	62.766	39.799	6.057	14.779	280.55	36.394	6.012	23.344	30.428	87.164	33.003	93.489	16.043	3	16.019	8.012	96.021	1242.75	32.29	66.974	82.957	18.186	41.917	48.96	37.709	64.369	122.46	58.157	171.621	60.49
tagB-5	0	0	0	0	0	0	0	2	0	0	0	0	0	0	0	0	0	0	0	5.201	0	0	0	0	0	0	0	0	0	0	0	0	0	0	0	0	0	0	15.982	9.032	0	0	0	0	0	0	0	0	0
tagD-5	0	0	0	0	0	0	0	0	0	0	0	0	0	0	0	1	0	0	0	0	0	0	0	0	0	0	0	0	0	0	0	0	0	0	0	0	0	0	10.836	0	0	0	0	0	0	0	0	0	0
tagQ	2	0	0	15.049	20.138	2.188	0	0	0	0	0	0	0	12.39	2	6.018	0	0	0	13.199	2.274	0	0	0	19.094	0	0	4.003	12.395	0	9.002	18.614	0	0	0	0	0	5.028	14.158	0	0	0	0	0	0	0	8.005	0	0
tagR	59.44	14.974	160.275	33.026	820.008	4.248	0	187.123	18.143	1	29.05	3.012	3	172.766	21.068	77.426	22.007	55.203	112.037	42.172	35.696	7	623.348	155.017	61.563	4.002	70.548	14.004	510.704	19.24	21	51.079	197.643	28.379	6	25.186	200.892	66.167	60.599	26.699	56.526	20.045	319.463	86.122	115.511	26.639	90.059	44.939	1013.6
tagS	12.131	8.671	103.943	23.617	22.019	1	0	90.03	15.371	0	13.679	2	0	34.52	1	23.093	8	30.139	17.655	62.736	13.024	5.562	8.49	18.266	54.323	0	102.112	23.042	40.079	6.043	21.378	32.005	14.028	0	4	14.114	71.222	34.03	37.288	11.907	84.85	3.009	89.11	8.136	35.277	5.026	38.979	3	0
tagT	5889.51	2806.16	7199.19	10367.4	7415.06	10420.5	4225.68	7083.15	763.039	10877.4	5698.03	6385.35	1446.08	10035.8	8944.72	5728.37	11884.5	6805.18	3670.95	7794.85	4688.7	9877.55	10566.3	6440.56	3289.57	6706.09	6017.72	5239.57	7276.24	3887.48	7850.47	7192.91	5685.33	8417.32	4189.96	6495.21	7065.31	5492.6	5261.06	4539.4	11449.3	7697.74	5630.89	6986.11	9863.95	8298.71	8450.61	5939.65	4524.69
tapA	197.11	75.741	67	170.043	74.994	242.357	9	126.401	41.15	120.304	11.004	94.551	50.63	210.936	207.657	93.789	304.791	58.617	18.027	117.662	461.406	83.768	197.163	266.969	21.124	30.436	24.406	45.423	193.458	161.294	117.064	118.504	410.333	209.376	12.04	1512.7	347.729	35.687	400.689	527.27	533.753	118.641	180.256	49.113	529.019	121.024	156.135	68.981	62.648
tapB	11.239	7.035	229.774	612.299	11	45.101	3	101.723	6.004	13.004	8.003	46.137	7.679	22.256	13.536	35.852	10.003	16.664	4	182.879	9	20.179	200.306	16.041	19.835	39.128	19.782	15.009	101.211	12.002	22.162	184.965	11.966	43.596	50.474	907.166	110.663	3	59.97	151.47	171.183	171.335	36.716	296.35	103.755	51.318	234.357	39.728	13.848
tapC	67.545	531.727	128.58	91.56	379.346	173.149	7	333.66	8.035	16.02	31.451	72.984	30.025	342.599	103.314	71.784	22.119	53.68	32.284	1864.31	68.639	42.118	43.712	769.591	362.378	1	64.771	51.59	110.208	81.705	318.554	17.001	98.527	68.141	12.003	32.202	106.339	1346.18	134.462	93.488	410.8	79.784	107.944	57.808	204.828	75.61	74.476	55.742	110.127
tapD	210.039	206.2	224.812	108.596	34.069	1030.19	90.627	279.35	185.251	155.126	112.056	150.172	101.653	838.721	295.235	241.776	120.692	31.376	18.188	1125.55	160.667	100.601	93.244	1199.28	62.956	565.995	178.711	74.732	122.113	377.729	92.397	27.68	378.826	190.473	59.335	177.752	1023	207.329	761.872	829.289	1376.84	862.447	269.317	124.917	131.988	609.353	319.498	113.817	32.278
tapF	0	0	0	0	0	0	0	0	0	0	0	0	0	0	179.809	0	0	0	0	24.908	0	0	0	0	0	0	0	0	0	0	4.038	0	0	0	0	0	0	0	0	0	0	0	0	0	0	3.149	2.021	0	0
tapM	0	0	20.157	37.665	0	0	0	5.16	0	0	7.002	21.065	0	0	0	1	0	0	0	2	0	0	0	0	2	0	0	0	14.015	0	0	0	0	1	1	0	1	0	29.131	98.502	0	0	0	334.785	114.285	0	197.309	1.028	0
tapP	0	0	0	0	0	0	0	0	0	0	0	0	0	0	0	0	0	0	0	0	0	0	0	0	0	0	0	0	0	0	0	0	0	0	0	0	0	0	0	0	0	0	0	0	0	0	0	0	0
tapQ	4.158	4.001	0	14.001	0	531.629	48.804	180.967	118.711	26.056	11	4	2	5	8	27.165	2	13.075	8.081	88.046	22.566	6	2.031	1110.25	3	386.338	3	6	2	18.314	9.03	10	1202	65.215	3.001	28.099	1414.28	22.675	792.523	424.729	633.453	305.173	27.227	67.027	19	141.643	55.955	91.943	10.093
tapT	193.363	153.317	110.645	255.851	1046.84	1005.85	20.861	163.729	246.847	77.461	456.187	195.204	299.121	574.176	258.293	256.487	187.077	60.379	56.735	4226.39	39.816	61.739	771.07	829.586	349.647	1028.95	66.527	26.056	231.025	229.551	177.104	382.728	1028.33	728.129	39.165	182.709	903.621	165.41	801.801	811.017	1036.9	660.969	95.59	215.318	301.179	447.921	477.284	132.161	107.706
tapU	0	0	0	4.308	0	0	0	0	0	0	0	0	0	0	0	0	0	0	0	0	0	0	0	0	0	0	0	0	0	0	0	1	43.128	0	0	0	0	0	1	0	0	0	0	1	1	0	0	0	0
tapV	0	0	0	0	0	0	0	0	0	0	0	0	0	0	0	0	0	0	0	0	0	0	0	0	0	0	0	0	0	0	0	0	0	0	0	0	0	0	0	0	0	0	0	0	0	0	0	0	0
tapW	0	0	0	0	0	0	0	2.769	0	0	0	0	0	2.422	0	1	0	0	1.59	0	0	0	0	0	1	3	0	0	0	5.358	2.989	0.114	0	0	0	0	0	0	1	0	0	0	0.971	0	0	12.884	10.867	0	0
tbpA	36.336	90.878	162.486	48.91	2	19.578	0	28.953	0	6	25.712	354.537	1	291.485	15.002	7	25.206	16.014	98.885	142.462	64.755	0	76.808	18.526	127.758	0	1	120.072	366.671	101.171	44.239	8.002	0	1	172.112	49.197	0	43.467	508.824	215.855	388.068	157.74	0	107.094	211.763	199.097	221.547	32.856	224.538
tbpB	0	0	0	0	0	0	0	44.416	0	0	0	0	0	0	2	0	0	0	0	0	2	0	0	0	0	0	0	0	0	0	0	0	0	0	0	0	14.876	0	0	0	4	4.341	0	0	0	1	3	0	0
tcfA	2	1.001	37.612	9.015	6	164.232	29.78	21.331	18.163	362.716	438.445	40.448	17.375	660.916	137.329	1	63.152	80.455	0	1	8.032	10.01	317.887	10.302	11	964.786	0	6.011	93.552	27.892	1339.72	2868.4	0	0	121.901	49.362	5.071	2	2	5.044	283.586	5	35.839	20.274	27.855	10.081	26.07	0	0
tcnA	179.12	62.522	38.725	42.839	14.249	419.493	11.005	38.278	0	50.384	56.097	60.021	89.774	249.531	217.368	31.416	15.033	8.016	15.01	75.358	239.055	14.078	10.008	22.053	35.05	0	87.72	82.515	50.945	30.053	24.512	97.302	17.014	19.015	8.03	81.544	43.493	42.653	26.548	20.232	659.532	674.407	128.99	113.74	193.253	91.218	21.158	56.579	96.786
tcpC	53.388	9.048	45.125	12.055	15.036	682.504	0	11.001	0	2	22.424	109.048	66.529	108.071	15.305	4	0	5	97.611	11.775	45.547	59.715	4.008	1	5.001	0	0	45.463	53.756	16.689	296.2	26.483	123.531	34.734	0	0	0	0	4.161	4.027	0	74.935	0	0	0	223.975	15.159	5	1.078
tcpI	1088.9	316.956	79.224	361.438	1225.34	3109.25	23.026	240.705	42.319	1139.81	258.152	360.537	313.606	1364.07	955.616	386.821	310.051	167.785	227.551	1591.12	485.828	280.735	114.01	2023.04	625.289	814.159	971.615	441.122	738.207	1042.08	534.602	17.05	1948.63	582.904	379.806	253.172	1399.38	497.286	290.902	274.283	2311.24	1004.79	258.443	412.908	549.519	1463.63	304.295	444.024	382.238
tcpJ	1	19.098	54.424	4	0	197.143	0	0	0	0	0	0	0	25.972	10.133	17.342	0	0	0	80.973	20.543	1	0	787.664	29.351	0	2	3	511.568	0	0	0	0	0	1	0	2.001	32.521	292.437	3	108.192	0	0	4.069	5.052	0	0	0	0
tcpN/toxT	731.079	31.082	207.991	5.09	238.003	57.786	62.922	4	0	738.037	14.002	235.091	1	36.438	312.717	74.555	162.603	1250.68	14.021	65.099	338.189	326.575	1143.34	1	11.017	422.116	17.067	792.674	101.958	7	18.736	0	7.017	2	0	2	4	11.022	47.104	28.008	3	0	99.261	316.309	355.675	69.885	7	0	1
tcpT	0	0	0	0	0	0	0	0	0	0	0	0	0	0	0	0	0	70.522	0	0	0	0	0	0	0	0	0	0	0	0	0	0	0	0	0	0	0	0	0	0	0	0	0	0	0	0	0	0	0
tir	0	0	0	0	0	0	0	0	17.058	0	0	0	0	0	0	0	0	0	0	0	0	0	0	0	0	0	0	0	0	0	0	0	0	0	0	0	0	0	0	0	0	0	2.484	0	0	0	0	0	0
tle1	42.683	4.008	9.008	1670.32	8.548	1102.25	9	1744.82	263.703	4.022	3	13.193	2.771	6.952	2.188	29.268	3.204	3	0	27.452	0	538.893	39.678	532.157	3.087	311.757	0	843.571	13.213	0	1141.34	1071.72	206.843	2	1	1.003	3.002	7.002	1	0	1043.28	0	0	7.646	0	42.733	4	1	3
tli1	0	0	0	0	0	629.206	2	581.176	129.101	46.173	1	0	0	1	0	3	0	7	0	8.212	0	425.003	4.037	384.356	0	81.663	0	0	0	0	2	0	80.635	4	0	0	0	3	0	0	734.686	0	0	3.005	0	13.208	0	0	0
tlpA	661.882	295.427	207.925	442.833	359.604	2741.54	1	262.804	200.896	1768.02	538.14	569.481	544.631	1203.62	1364.19	272.064	658.392	238.79	183.789	5231.14	366.626	467.797	240.788	2993.93	310.621	1089.93	1008.4	577.944	488.94	1265.57	223.463	81.021	1677.96	1239.72	2	194.628	1449.65	533.738	150.164	164.271	3759.47	882.56	250.3	291.628	1077.05	1488.37	379.675	219.732	300.001
tlpB	3826.93	2134.79	1412.39	1575.83	2754.07	9849.73	1929.47	1224.15	700.457	4510.68	4323.88	2190.63	2155.49	9036.78	3719.2	3121.91	2677.7	1012.61	1250.87	6126.69	4543.28	1146.82	1169.53	9906.85	2383.09	5119.31	6909.37	2281.97	3817.85	6536.49	1309.11	423.745	5254.38	5564.33	412.856	1455.47	5688.02	3736.29	2171.68	1192	18219.3	4000.92	2002.13	3204.39	10014.5	8366.96	1532.65	2314.53	2014.73
tlpC	4	2	0	14.437	0	83.832	0	1.006	0	0	0	7.012	5	50.134	0	1	0	3.028	1.045	1	0	0	0	11.013	9	1	0	1.141	0	16.06	0	0	16.175	12.006	0	0	29.962	5.001	4.429	1	2	4	3.216	10.856	11.205	14.424	0	0	0
tlyC	12120.5	10553.1	14612.8	9629.85	11989.2	22936.5	9435.02	7540.23	21977.4	16587.3	9102.56	11000.4	24425.8	12814.2	7970.39	11201.7	11823.9	13620.8	10267.6	21289.5	9357	9020.76	15950.9	8655.44	14326.5	15080.5	9804.32	7888.41	14371.1	26036.8	11494.9	13193.6	12601.6	23362.7	13657.2	13463.9	9184.05	10976.3	17365.4	14130.7	15358.5	8019.71	8441.86	11466.2	18946	12324.8	15233.5	6900.85	8458.37
toxA	718.475	366.297	101.996	612.779	234.479	1489.98	2433.29	3455.42	110.448	488.53	476.709	308.051	326.601	1321.62	683.762	609.113	740.956	163.347	19.02	707.861	906.1	331.263	349.476	1725.98	127.46	42.091	854.018	261.186	616.017	526.78	1119.7	165.823	172.314	165.891	1350.77	2275.24	445.558	282.863	799.034	876.249	1957.91	2064.5	343.331	457.014	820.663	779.487	651.761	316.992	242.061
toxB	169.713	71.683	19.352	15.104	20.281	313.193	329.353	73.48	0	39.069	17.06	56.131	38.018	247.846	78.06	10.512	8	8.004	3	35.305	37.197	152.09	11.008	367.393	18.011	11.029	82.887	618.566	28.206	11.001	74.693	73.05	23.065	23.093	16.009	81.694	79.35	7.012	20.219	22.473	41.88	69.93	35.14	29.028	74.034	111.123	39.164	95.277	83.055
tppE	0	0	0	14.57	0	4.029	0	0	0	0	0	0	0	5	0	0	1	0	0	2	0	0	3.033	0	2	0	0	0	0	0	0	0	0	0	0	0	0	0	6.518	0	0	0	0	0	0	2.447	0	0	0
tppF	11.008	13.452	101.475	10.001	4.011	7.118	0	0	15.009	7.255	26.008	1.001	5	10.562	1	14.874	1	35.685	2.001	14.286	17.239	21.514	15.449	10.059	22.143	7.002	85.281	6.017	24.27	3.003	4.024	5	9.018	3.004	0	1	5.007	10.01	85.711	7.168	43.997	3.105	12	5.652	13	2	2	2	0
trwD	34.764	11.315	7.004	2.001	4.33	2712.48	0	16.508	30.007	1	6.413	7.432	9.001	14.439	33.196	20.271	19.155	1	10.385	15.76	5.316	8.001	2.001	438.671	6.454	312.273	71.101	52.202	6.085	18.917	11.076	3.096	10	19.324	1	50.818	17.7	21.837	2.001	10.666	23.439	281.195	45.981	3.09	17.389	37.392	5.145	120.227	13.616
trwE	2	768.125	150.997	1	9.314	0	4	72.16	0	0	0	71.114	26.867	17.161	7.007	13.058	4	11.329	0	28.811	1.148	47.447	9.005	29.422	144.297	300.758	0	67.221	8	58.604	165.415	556.343	0	4	1131.24	3124.57	2	30.057	355.716	1132.82	31.628	92.226	52.493	0	0	124.647	30.533	22.261	56.301
trwF	0	7.006	151.962	1	8.003	12.18	0	0	0	0	2	52.902	20.007	8.019	3	0	2	0	156.152	0	0	15.709	0	2	5	280.221	0	0	3.002	67.151	0	0	0	2	0	2.004	0	15.815	44.618	149.785	2.261	1.013	39.723	0	0	3.092	4.027	20.311	44.859
[truncated: 196 more rows]
[truncated: 31 more columns]
